# Supplementary material for: A sex-inducing pheromone triggers cell cycle arrest and mate attraction in the diatom Seminavis robusta
Source: Sci Rep. 2016 Jan 20;6:19252. doi: 10.1038/srep19252 (PMC4726125; doi:10.1038/srep19252)
Supplement: Supplementary Table S2 [file srep19252-s2.xls]

## Sheet: TableS2
Supplementary table 2: This table contains all transcripts that are differentially expressed in at least 1 of the 6 tested contrasts (DE1 = SIP+1 – C1, DE2 = SIP+2 – C2, DE3 = SIP+3 – C3, DE3-DE1, DE2-DE1, DE3-DE2). For every contrast it is indicated whether the transcript is differentially expressed (DE?), the log2 of the fold change and the FDR value are given. For every transcript, it is indic…
	DE1			DE2			DE3			DE2-DE1			DE3-DE1			DE3-DE2
transcript	DE?	log2FC	FDR	DE?	log2FC	FDR	DE?	log2FC	FDR	DE?	log2FC	FDR	DE?	log2FC	FDR	DE?	log2FC	FDR	class	interpro	GO	transcript sequence
asmbl_10030	no	2.70391	0.180788	yes	4.5027	0.110044	no	1.53029	0.279655	no	-1.7988	0.845124	no	1.17361	0.763172	no	2.97241	0.305535		NA	NA	NNNNNNNNNNNNNNNNNNNNNNNNNNNNNNNNNNNNNNNNNNNNNNNNNNNNNNNNNNNNNNNNNNNNNNNNNNNNNNNNNNNNNNNNNNNNNNNNNNNNNNNNNNNNNNNNNNNNNNNNNNNNNNNNNNNNNNNNNNNNNNNNNNNNNNNNNNNNNNNNNNNNNNNNNNNNNNNNNNNNNNNNNNNNNNNNNNNNNTGCTGAGGGGTACTTGGATGGACTTCCAGAGGGTCTGTCACTGGGGGTTTCGGTTGGTTCTTTGCTGGGCTGTTTTGATGGAGCAGATGTTGGTGAGGCAGTTGGCGCTTGGCTTGGAGATGCCGAGGGGTGCTTGGATGGACTTCCAGATGGAGCAGCTGAAGGTGCTTTTGTATCGATATCACAACGAAGGGCAAATGCA…
asmbl_10050	no	-0.665833	0.712577	no	0.113551	0.997652	yes	4.04907	7.93628e-08	no	-0.779385	0.904722	yes	-4.7149	1.68151e-05	yes	-3.93551	0.00048154	FC15min>FC3h, FC1h>FC3h	NA	NA	TCGGGAGACCAAAAGTTGTTGGTTCCTTCGCCTCGGGTTATGATTTGTGTTTCTGAAGAGTGTCTAGAGTAGTAGAATCGGTTTGACTTTGCCAGCAACAATCTATTGAATCCTCTTGGTTTTCGAATGCTCCTTGACACGGCTTGTCCATCCGACAGTTTCCCGAGAGAAGACAGGGTGCACCGGTGCTTGCGTCTTTGGAGCAGTGCTGTCGAACCATTCCGTACTAGCCGGAATAGAGGAAGGAATTGCTGACGGAATCAAATCGTCGAGTCAATCTATAACAATGGAAGAGACACCGAATGCGGTTCACAATGGCGGCATGTCTTCAGAAGCAAGACGAAACTTGATTGAGACTGCCGCTTCTGCTGCTGCCGCTGCCACACCCAGAGATAAGGA…
asmbl_10071	yes	-2.44303	0.0825022	no	-0.177104	0.997652	yes	-2.72198	0.00502677	no	-2.26592	0.52562	no	0.278952	0.948659	no	2.54488	0.153383		NA	NA	GTTCCATTGAAGACACGCCTCTTTGAAGCGCAGAAGGGAAGCTAATTTTGCCGTGTATCAACGGATGCGCTCAAAGCACAACACCTAGTACTCTTCTAGTACCTTATAATCTATAAGTATCAGTACACGTACGTATGATCCCTACATGTAGCTTGGCAGGGTCCTCTTTGCTTGACATCCGGAGGGACTTGTGGTTCTTGATCACGTCCACGTGACAGCTTGTTCGTCGACCCATTCGTCGTCAAGTTCATCGTTGACAACATCGTGCAGCTTGCTCCGTCCTTCCGCAAGTGTCAGTAGTCTTTCCAGTTTGCTCTCCAGTGTCAACAATCGATCCAGCTTGCACTCCATATCCCTGCGCCATTGCAGCTCACCCAGATGGTTGTCATGTCCTTCCCC…
asmbl_1009	no	-0.568505	0.534731	no	-0.0551147	0.997652	yes	-1.2923	0.00451736	no	-0.51339	0.887059	no	0.723799	0.506653	no	1.23719	0.149035		IPR000569	NA	TAGCTAGAGTTCTAGTAGGTGGTACCAGGAGCAGTGTTGCTTGAGCATTGTTTGTTGTGTTGTGTTACGGTCCAAGGAGGAGGAAGAGTTGTAGGCGAGAACACACAAAACATTCCAGCATCCATCGAATTCTTTAAAAAAAACTAATCCAATCAAAGTTCCCTTGTTGTTAGTGACAGCCACGATGTTTGATGGCAACCATCGAAGCCGTCGCCAAGTGAACCTTGGAGGAGGAAGAGGCAACAAGAATCGTCGTCGAGGCCGAGAAAGCACCCGTCCTGCGGAACAACATCATCATGCCCATGATCGGAACTCGATGGGCTCTCTGCCCGCCTTTACGGTTGCCGTGGAAACGGGTCGTGAATCCTTGTTGGAACAGACTCGCATCAAACGAGAAGA…
asmbl_10114	no	0.573406	0.793855	no	1.42899	0.727599	yes	3.18514	6.35911e-05	no	-0.855585	0.900594	no	-2.61174	0.0513189	no	-1.75615	0.286945		IPR002812,IPR011009,IPR001611,IPR013210,IPR020635,IPR000719,IPR002290,IPR017442	GO:0005515,GO:0019199,GO:0004706,GO:0004705,GO:0004704,GO:0004703,GO:0000166,GO:0004702,GO:0016773,GO:0016538,GO:0004709,GO:0004708,GO:0043170,GO:0004707,GO:0016772,GO:0008338,GO:0008339,GO:0009987,GO:0018720,GO:0001883,GO:0008047,GO:0010857,GO:0008349,GO:0003824,GO:0008443,GO:0019887,GO:0030554,GO:0004872,GO:0030234,GO:0004871,GO:0004672,GO:0004674,GO:0004675,GO:0008152,GO:0004676,GO:0035004,GO:…	TGGAGGAGTTTCGTTAATTTGAGTTGATTGCCTCTTTGATATTATCATTATCAACAAACCCCTACCATGATGACCCCTGAGCGTACCAATAGCAACGACGAGGTGGAAGACGAACCCCTCATGGGATCTGGCCCTGTCCCCATTATGGATGTAGCGGACCTTGAAAACCCAAGTCTGCTTAGCGACGACACTTCTGTTGACGCGAGCGTGAGCGTATTGGATGTCAGCGCCGCCATCAACAACTCTGTCAATGCATCCATGACTTCCGAGAACTGCAAGATCATTGACGAATCTGATGTCCACCATACTCCATGTCCCGACCCCGAGGGAACGCCGGCTATGGATGTTAACATGAACACAGTCATGCTTCAAGCCAGTGGTATTATCCCCGATGCAGCC…
asmbl_10117	no	1.51402	0.602361	no	-0.417959	0.997652	yes	5.7489	0.000105556	no	1.93198	0.806955	no	-4.23488	0.0742386	yes	-6.16686	0.00443632	FC1h>FC3h	NA	NA	AAAAGCAATGCGGTGAACGAAGAAATGCTGTGTCAAAGGGATCAGCTGCACCGGATTCACACTTTTCTTTTGTCTTGTTCCATCTCTCTCTTTTACCATGCTCTCCCGAAACGTTTTCCTCCTTGTGTGTCTTCTGTGCTTGGCCGGCATCAGTCAAGCTTCCTCTGGGCTGCGAGCCACTGAGGAGCAATCGGAGCGACACCTTCAATTCGATTCTCTCTTTCCTACCGATCTCTGCAAGAATGGACCTGGAGACGATGACATTGGCCCTTGCGATACGACCAAATTCGTAATTTGTGGACCGGGAGAAGTTAGATGCTACAACCGCAAGGTTTGGAGAGACAAGTTTCATACAGACATCAAGCAGCCCATGTTCTACATTGATTATGATCTAGTCTT…
asmbl_10144	no	1.93789	0.394633	no	1.22557	0.98572	yes	3.07134	0.0129421	no	0.712321	0.96841	no	-1.13345	0.7822	no	-1.84577	0.503335		IPR011991,IPR007848,IPR004556,IPR000232	GO:0010468,GO:0010467,GO:0006807,GO:0003700,GO:0051252,GO:0051171,GO:0044260,GO:0008168,GO:0019222,GO:0032259,GO:0043231,GO:0005622,GO:0019219,GO:0043226,GO:0034645,GO:0050789,GO:0043227,GO:0043229,GO:0009889,GO:0043170,GO:0045449,GO:0016070,GO:0009987,GO:0065007,GO:0010556,GO:0061018,GO:0061019,GO:0006139,GO:0032774,GO:0044464,GO:0044424,GO:0008276,GO:0044267,GO:0019538,GO:0043687,GO:0005634,GO:…	TCCCGGGCCCAACGATCTACGCATGTGGTAGATCTTGCTCGCACCTCTTCGGCATCGTCCCCTCAGCTCTCTGCCTCTGTCCTAGCACCTTTTCCCATCTTCTGAATTGTTTATAGCCACGCCTTTGCTCGTTGCTTCGTCATTATCTCGACGAAAGCATTGTGCCCTTTTGAGAAACTGTTGGCCTTTCCTTTAAGAATGATAGGATACGATAGTCAGGAGCATCATCCTCAGTTGGGTCTGTTTCCTGGGATTGATTCCAATGTTTCATATCCTTCACAACAAGGCTTTGACTATCGTCATTGCAACTACGCGGGTTATCCTCCTCCGACAGCGTTTGCGGCTTTTGGAGAAGAGATGAAAGGAGCCAAGGGAGAAGACAGTAGCTTTCCTGTTCGT…
asmbl_10199	no	-0.904685	0.291281	no	0.351909	0.997652	yes	1.80276	0.000331309	no	-1.25659	0.495903	yes	-2.70744	0.000357126	no	-1.45085	0.125849	FC15min>FC3h	IPR009053	NA	GGAGGCATGGCTGCGGCTTGTGCTGCCTATGCACGTAAAGTTTGGGGGGATACGACTAGGATTATAGTGGTGGAGCCGCAAGAAGCACCGGCATTGTTGGAGTCTATGGTAGCCGGAAAGCCAGTCATTGCCAAGGGAGATTTATCCTGCATGGGACGCCTCGATTGCAAAGAGCCTTCTCTCATTGCCCTCAAGGGGCTGGCCCGAGATGCGGATTATTTCATAACCATTTCAGAACAATCCGGGCAAGATGGAGTGGAGTGCGCAGAAACTGCAGGGTACAAGACCACTCCGTCAGGGGCTGCCGGTCTCGCAGGTGTCATGGAGGTGACAGCCCAACAAAACCAACGCAATGTTCTGGGATTGACGGCGGAATCACGTGTCATGATAGTCCTAACG…
asmbl_10217	no	0.91429	0.58165	no	1.04756	0.919336	yes	3.00829	7.23147e-05	no	-0.133268	0.997263	no	-2.094	0.14393	no	-1.96073	0.194424		IPR009053	NA	GAGCGAATTTGATGCTTTTAGTTTACGTATTAGTACTTTTATGAGGTTATGCTACCGTACTCTAGATCAAGTACAACGTAGGGGTTACGATGCAGTCATGGAAGGGAGTGGCAAAATCAATCAAAACAATAGCTATCGTGAGGCAGCTGCTAACTACTGGCTTTGTGCTTCATGTAGCGCTTTCTGACATATTTTCTGAGAGCATCTCTCTCAATGTTCCTCCTTGATTGAGCACCGGGTTCTGAGCGGGCCTCATCAAAGGAAAGCTGGTGGCTACCACTGCTCGCGCTCTCGGTGTCAAAGTCGATCCAGGAGGACGATGTTTTCGCCCCTACTAGATCCTGTGTGTTGGTTGACATCACTTCGTCAAAAGGCTGGCTTCCTCCGTGATTCTGGTAG…
asmbl_10218	no	-0.471588	0.820125	no	-1.07817	0.84118	yes	-3.77268	2.09273e-08	no	0.606582	0.94111	yes	3.30109	0.00203873	yes	2.69451	0.0157406	FC3h>FC15min, FC3h>FC1h	NA	NA	CCTCATAAAAGTACTAATACGTAAACTAAAAGCATCAAATTCGCTCGACAACGTTGAAATCTAGCTACATCGTGGTCACGCAGCCGCAAACTTTTCCATCGGTTCTTTTGATCTAATCCTTCTTTGCTCTTTCCTCCATGGGAGATCATGGACTGCACTGTCATAGACATCTCAAAATAGAGCGACGCCTTCCGCATCTATTTTGAGAAATCGACAAAGCACAGTTCATACCGTCAAGGTCATGATCCCAGATGAGAAAAATAAATCAACAGCAAAGAAGAAAACTCGTCATCCATGTTCCATCCATCCACCCATCCGCAAGCGTCAAATCAAGACTTTTTAGAGCAGGAATGGATGTAGTCAATTCCCGTTTCTAGGGTGGCGCCATGCCCATTCCTG…
asmbl_10219	no	-0.503294	0.651373	no	-0.232129	0.997652	yes	1.24588	0.0106818	no	-0.271165	0.973606	yes	-1.74918	0.0284985	no	-1.47801	0.0844757	FC15min>FC3h	IPR006186,IPR004843	NA	TGACTGGGTCAATTCAAACTACTAATAATGTTATGGAATTCATTTGATTACATTCCGACCCATTCCTCCATGCTCCTACACCGGCAGTAGTATTACAAAAAGTACTCGGGTGTCTTTCTTCCAATATGCGGTTCTCCTCGTCGTGGTGCCGGATCAAATTGCAAAAACGTCTTTTGTAAATTTTCATCCACTTCCATGATTGCGGCTTGGTTGCCACATCGGTAGCAATAGTTGGGAGCCGAGAAAATGGTCACGACACTCTTTTCATGACTCCAATTGTATCCATCCATGACGAGCTGATGTGCTCTGCTGACCAATCCCAATCCATTGCGTTCATTGAATTGCTGTGAAATATCGACACCAAAGGTGAATCCAGCACCACGAGGACTAATACCCCAT…
asmbl_10241	no	2.22672	0.42855	no	0.899167	0.997652	yes	4.84133	0.000702245	no	1.32756	0.92049	no	-2.61461	0.460268	no	-3.94216	0.0925815		IPR002491	NA	TCATCATCCACTGTGCTAATCTCATACATCATCCTAAACCAACACCTTTAACTCTAGAAGACTACCGCTTCTTTGCTCAACTTGCATTGCTACTTAGACTGACGTAGCCCCCCACAAGAGAATAAGCTAGAGTTTGCAACAGTGGACCCCGTTGCTCTGGCGTGCATCCATAGTTATCCGACGATACCCTCCTGATGGGGCCAATTCCTCTCCGAGTGCTTCAGCCACTTGATCTCCATGAATGCACGCAGCCATGATGCCGCATCCCTGTAGCAACCGTGGACCTGGTCTTGCGTAACAGCTGTTCCCATCCAAGGCAAACACTCGTCCTTCTTTCACGGCCCGCATCTCTTTGAACCAAGCCTTCTTTTCGTAGAGATCGAGGGTATCATTGAAAGC…
asmbl_10280	no	-0.96194	0.756807	no	-0.933815	0.997652	yes	4.63972	0.00080378	no	-0.0281252	0.999939	yes	-5.60166	0.00560864	yes	-5.57354	0.00563792	FC15min>FC3h, FC1h>FC3h	NA	NA	AGAGATGAAACACTTCTGGAGGTATGCCTACTTTGCCTTCACCGTGATCATATCCCTCAACTGACATTCTTCGATAATGGCCCTCCGTGTCACACTCTCCTTGAAAAAAAACTGACTGGTGTCGGCTGCATTCATCCACATGATATGTGACCCAAGCCCCTTGGAGTGCATTTGCTTTTGTTTTGAATCGTGAGAATAAGTGCCTCATGCATGCATAGTATAGACAAGACATGCCAAATCGTTGTATCTTCCGCCAGTCTTGATAAGAGTCCCAGAATGGATCCTTTGAAATCCAATTGTATGCCAAATGCTGTGATGTTGTTGGGTCCTGCATGGCAGCAATGGTGCGATTGGTAATATTCGGGACAAGGTAAGAATCTGTTCCAGATTGGTCTGTTT…
asmbl_10363	no	0.787123	0.455094	no	-0.21883	0.997652	yes	-1.37833	0.00789339	no	1.00595	0.685625	yes	2.16545	0.0108029	no	1.1595	0.280059	FC3h>FC15min	IPR006121	NA	TGTCACATCCAAGCAAGAACCAACAGCAGATCAAACTACAGAGCCCTGTCTTTGGTCCTCATCTCCTGTTACTGATAGCCCACTAGCTAGCAACTCGTTTTAGCCTCCTCTATTGCGCCATCAGAAGAAACCATGCCAGAAACAAAGTTCAACGTTGGAATGACTTGCGAGGGATGCGCCAATGCCGTCAAGAGGATATTGGGCAAGGTTGAAGGCGTGTCGAGTGTCGAGACGGATGTGGCTGCCAAGACTGTCGTCGTCCAAGCAGACGAAAGTGTTACTCCCGCATCCATGCTGGAAAAACTGGAAAAGTGGGGATCCGCCAGTGGAAAGAGCGTTGCCTTGGCATAAGGATCATTTTTTTCAATAGACCGTCGGCACCAAACCTCCGGAAGACTT…
asmbl_10373	no	1.19751	0.620742	no	0.221743	0.997652	yes	3.11124	0.00912419	no	0.975765	0.938405	no	-1.91374	0.453294	no	-2.8895	0.182275		NA	NA	TCTGACAAACTCTATTATTTTAAAAAGTTGCTAAAGTGTTGACCCTGACGCCCGAAAGATTGGCAATTCACACGAGCAGCGGACAACTGGCTGACAACCTAGCTGGTGCTTATTCGACTGCCTCGTAGAATACTGTAGGTTGAATGTGAACGCAGCTATATGTAGAATTAGCCCTGCTGAAAGTTGATTCGATTCATGCTTTACATCTTCTTCTTTCCCTGCACGCCACACGTCTTTTGAGATTGCTGATACTCGTGAGGATACTTCAAAACCAAGCCATGAGGTCCCTTCATCACTTGTCCTCTTTTGGTGCTCCCAACGCTCCAGCGAGTCTGATCCCCTGGTGCCTTCACAGTGAACATTTTCCGGCTATATCTCTTGGCAAAAATGCCATCTTGC…
asmbl_10388	no	-1.68055	0.280553	no	0.083463	0.997652	yes	-3.15596	0.00035206	no	-1.76401	0.663715	no	1.47541	0.492977	yes	3.23942	0.0266102	FC3h>FC1h	IPR011009,IPR001611,IPR013210,IPR020635,IPR000719,IPR002290,IPR017442,IPR003591	NA	NNNNNNNNNNNNNNNNNNNNNNNNNNNNNNNNNNNNNNNNNNNNNNNNNNNNNNNNNNNNNNNNNNNNNNNNNNNNNNNNNNNNNNNNNNNNNNNNNNNNNNTTTCAACTCACCAAACTGGTTCTCTTTTGTCACAGGTACATTGCCGACTGAACTCGGTCTTCTCAATCATACCTCTGAACTATCTTTGGATGCAAATCTTTTTCGTGGACCAGTAAGTTCTAGCTAAGCTTGCAAGCAAGAACCTCTTTGTGTGGATACCAACCTGTGTTTCTTGTTATAGATTCCTTCTGAACTCGGCATGCTGAATTCAAAACTTCGGAGGCTTTGTCTCAATGGCAATCGGCTGGAATCTCCCATACCAACTGAACTTGGTTTGATGTCATCTGTGATCGTCAT…
asmbl_10390	no	-1.7984	0.241311	no	0.241328	0.997652	yes	-3.32978	0.000184343	no	-2.03972	0.576107	no	1.53138	0.470441	yes	3.5711	0.0124765	FC3h>FC1h	NA	NA	CAAGATGACAAGCAAATCGGAAGATCGGCGGCTCCTTTTGTAACTCTGGAGTACTTGTGAATATGTATACAATACCATTTGAAATGGACTTTGTGATTGACTTTGTGTGCCTCATACACTGGATGTGTTGGCGTTGTGTGACGCTTTTTCCCGACTGCAAGTACCTGGTACCGATACCAGGACTACATGTAATCAAGAAGAATCCCGCATCCTCTCATCATGGGAGTCTCGCTAGCCCTGACCCAGCTCGCCCAGTTGTCTGGTCAAGAGGCCCATGGCGTGCCAAGAGGTGCAAAAGATTCAACGTCAAGAACGAAAACAGCTATTGGAGCAAGAGAAGCCTGCAATACTCCTCCAAGATAAAAATTGCCACAATTCACATGCTGACGCAATCCCAAG…
asmbl_1043	no	-0.124685	0.961832	no	-0.456412	0.997652	yes	-1.51305	0.0082037	no	0.331727	0.971473	no	1.38837	0.207774	no	1.05664	0.411856		NA	NA	AGCAATGAAGATTTAACGAGAAGATAGCTCTCTAAAGCTTTTCGCTAACGCTGTATTTCTAGGGGTTGAAAATTTTCAGGGAACAAACCTCGATCGTCGCTGTTAACAAGCCTTCTCGCTTTGCGCTGAGACAAGTCTCGACAAATACACATTCCCACATCGGTCCAGCCATCTCAGAGAAGGTTCTCGATTGATTGAATTCGTTTTCAGCGTGGAGCGAGATCGTCGGCTTTGTGGAGGGATCTAGATCTTTGTCTTTGGAGAGAGCTCAGTCTCGCCTCAGAAGCTTTCATAATTTGAGTTTGGGAAAACTGTAAACCAGTTTTTGCCGAGTTCTCGTTGTTGGCGGTGCAATCCATCGTAGCAGCAGCAATCAAGCAACAAGAGCACACAAGCAAG…
asmbl_10443	yes	-1.50139	0.0525169	no	-0.258052	0.997652	no	-0.824206	0.176306	no	-1.24334	0.571735	no	-0.677186	0.656322	no	0.566154	0.717958		IPR002933,IPR011650,IPR001160	NA	GGCCAGACCAAGATGGCAAGGTTCTGGAAGAATGATCTAGCTGGACTACCGGTAGCGGTTGCTCCGTTGGAGATTTTTCGATGCTGATACGGCATTCTGCTCACCCCGGGGAGCCAAGTCAGTGCAATTTTTTGTACTAGGGAAACATGGTCAAGACGGTCAAGTACCTAACTAACTGATGCCGTCATCTAATGGAAGTTTCCTTTGCAAAAATTTTCCAAAATCTATTGTAGTTGCTATGATAGATGGAATGTGCCAAGCATTATGCCCGTTTCTCGGCGAGCTCGGCTAGGATATCCTGCACCAAATCAAAGAATGGAGGTACGGTGTCAACGTGAATACTTTCATCCGGAGAGTGGGCGCCTTCAATGGTGGGACCAAAGCTCAGAGCATCTACAT…
asmbl_10449	no	-0.118286	0.955072	no	-0.189892	0.997652	yes	1.85847	8.65359e-05	no	0.0716056	0.997548	yes	-1.97675	0.0101861	yes	-2.04836	0.00760417	FC15min>FC3h, FC1h>FC3h	IPR001977	GO:0006807,GO:0032555,GO:0032553,GO:0032559,GO:0043231,GO:0046128,GO:0005622,GO:0006752,GO:0006753,GO:0043226,GO:0000166,GO:0016301,GO:0043227,GO:0016773,GO:0043229,GO:0009108,GO:0016772,GO:0009987,GO:0006139,GO:0001883,GO:0044464,GO:0044424,GO:0015937,GO:0015936,GO:0044281,GO:0003824,GO:0042579,GO:0009536,GO:0005737,GO:0001882,GO:0030554,GO:0004140,GO:0017076,GO:0051186,GO:0044237,GO:0033865,GO:…	CTTTTGGCGTTGACATGGATTTGCTTCATTGTGAGTGATACGGATCATTCAGCCAGCTACTGGTACCGTAGTAGCTCATTCATCAAGCATCCAACCAATGTTCTCGTTTCAGAGAGGTTGCTCCTTGGCTACTAGTAGTACAGTTCTTCTGTTGGTGCTTGCATTGTTTCCCAGTTCAACCTTCTCTTGGACAACGCCTTGCTTCTTGGAGGGTCGAGGCTCCGCCACTGCGAGTCCAATATTACTCAACATGTCCACAGACAACAAAGATACGGCTAGTAAAAAGGTCCGAATACTGGGCGTCTGTGGTGGAATTGGATCTGGAAAGAGCAAAGCATGTGAATTGCTAGTCTCGGAATTGGGGTGTGTGGCTCACATTGAGGCCGACTCGATTGCTCA…
asmbl_10450	no	-0.147808	0.943068	no	-0.202927	0.997652	yes	1.90478	0.000102474	no	0.0551188	0.999545	yes	-2.05259	0.00977187	yes	-2.10771	0.00783998	FC15min>FC3h, FC1h>FC3h	IPR001977	GO:0006807,GO:0032555,GO:0032553,GO:0032559,GO:0043231,GO:0046128,GO:0005622,GO:0006752,GO:0006753,GO:0043226,GO:0000166,GO:0016301,GO:0043227,GO:0016773,GO:0043229,GO:0009108,GO:0016772,GO:0009987,GO:0006139,GO:0001883,GO:0044464,GO:0044424,GO:0015937,GO:0015936,GO:0044281,GO:0003824,GO:0042579,GO:0009536,GO:0005737,GO:0001882,GO:0030554,GO:0004140,GO:0017076,GO:0051186,GO:0044237,GO:0033865,GO:…	CTTTTGGCGTTGACATGGATTTGCTTCATTGTGAGTGATACGGATCATTCAGCCAGCTACTGGTACCGTAGTAGCTCATTCATCAAGCATCCAACCAATGTTCTCGTTTCAGAGAGGTTGCTCCTTGGCTACTAGTAGTACAGTTCTTCTGTTGGTGCTTGCATTGTTTCCCAGTTCAACCTTCTCTTGGACAACGCCTTGCTTCTTGGAGGGTCGAGGCTCCGCCACTGCGAGTCCAATATTACTCAACATGTCCACAGACAACAAAGATACGGCTAGTAAAAAGGTCCGAATACTGGGCGTCTGTGGTGGAATTGGATCTGGAAAGAGCAAAGCATGTGAATTGCTAGTCTCGGAATTGGGGTGTGTGGCTCACATTGAGGCCGACTCGATTGCTCA…
asmbl_10548	no	0.901102	0.704478	no	-0.139953	0.997652	yes	2.65183	0.0098743	no	1.04105	0.906755	no	-1.75073	0.426536	no	-2.79179	0.128256		IPR009072,IPR000164,IPR007125	NA	CACCTGCCTTTCATCTTCAGTATCTCAACATGGCTCGAACCAAGCAAACTGCCCGCAAATCCACCGGAGGAAAGGCTCCCCGAAAGCAACTGGCCACCAAGGCTGCCCGAAAGAGTGCCCCAGCCACTGGAGGAGTCAAGAAGCCTCACCGATACCGTCCTGGAACTGTCGCCCTCCGAGAGATTCGCCGCTACCAAAAGTCCACTGACTTGTTGATTCGCAAGTTGCCCTTCCAACGTCTTGTCCGTGAGATTGCCCAGGATTTCAAATCTGATTTGCGATTCCAAGGATCCGCTGTACTAGCTCTTCAAGAAGCCGCCGAGGCATACTTGGTTGGACTGTTTGAGGATACCAATCTCTGTGCCATCCACGCGAAGCGTGTCACCATCATGCCCAAGG…
asmbl_10550	no	-0.208041	0.909379	no	-0.113972	0.997652	yes	-1.49327	0.00296223	no	-0.0940697	0.995938	no	1.28523	0.173659	no	1.3793	0.147251		IPR008979,IPR012919	NA	GTGCTTTTTGCTTGCTGCGAACAGCCGGTGTTGAAAATATTATTATTACCAGGACCCGCAAGGATAATCTCCACCACCTGAGAATACGGTATTTTTAAAGAAATGGTAGGAGCTAGTTTTAAATGTATGCCATAGCGGTATGTGGGTTTGTTGGGTCGCTTGCCATAATATAGCGCCCGTTGCCACCACCAGGGCAACCCAAAGTTTGAAGGAACCGAGTACATGTAGTACAACTAACTGTACCGACCAGGTACGGCAACATGTTGAGTCTGCTTCTATTAGCTTTATACCGTATGCGTACGGTACCCCGCAGACCTTTTCTATTGTAACACTATGAAAGGGATGGACATCCATTCCAAACAACCAACAAACCGTGACCGGACCATCTGCTTTCCATAT…
asmbl_10574	yes	1.85719	0.0835654	no	-0.460078	0.997652	yes	2.33221	0.00152071	no	2.31727	0.255909	no	-0.475017	0.861375	yes	-2.79229	0.0190003	FC1h>FC3h	NA	NA	CGGCACTTTGCAGACCAGAGCTCAGACAAGCAAGTGAAGTCAACCAAGACAGGATGCTGGTGGGGAGATTGCAGGACAGCCAGGGATGCAACAGACCATACAGCGAGCCACTAGATAGCTATCGTAGTAGCTATCGGTACACAACTATCGGCTGGATTGAGCCTCGGGATCACTCGTGAGGAAAGAACTTGTATACCTGCAAGGTACGGCACGGTAGGGTAGCTGCGCTAACCTTTTGGATTTTTCAATGTCTGGCTATGGTGCAGTATCATTCCAGCTTGTATCGTATACCAGTAGACATTTGAAAATGAGCTCGTTGATAAGCAGTATGAACGAAATCGAACATCTTGCCGGTTGTGCGGTACTGGTACCGGTACCGGTACAGTACCAATGTATCCA…
asmbl_10575	yes	1.93279	0.0817302	no	-0.44148	0.997652	yes	2.37149	0.00204457	no	2.37427	0.26866	no	-0.438701	0.882151	yes	-2.81297	0.0248669	FC1h>FC3h	NA	NA	GTTCTTGGTTCTGTTGTCCTCTGCTCGGTCGTCACCTACCGCTCAAGGCTATCATTTTCGGATCAGAAAACAATTTCACGATGAAGACCTTCTGCGCTATCCTCCTCGCCGTCTCGGGTGCGTCCGCCTTTGCCCCTGCCCAAACTGGCACCAGTAGTTCCACCCGTTTGGCGGCTACCGAAGAATTGGCTGGACTCCGAAGTGGTGCTGGCCCCGAAACCGCAGGACAGGTCTTCGACCCCGCTGGTTTGGCTGAATGGGCTCCCGTTGACCACCTTCGCAAGGCTGAATTGTCCAATGGACGTTCCGCCATGTTGGCCACCGTCGGATGGCTCTGGCCCAAATACGTTGGTACCTTCGAATCGGACGATGTGACCACACTTGACCCCATCAAGGCCA…
asmbl_10582	no	2.56612	0.297801	no	-1.76476	0.84118	no	-1.80187	0.0761992	no	4.33089	0.215416	yes	4.36799	0.0296424	no	0.0371049	0.999882	FC3h>FC15min	NA	NA	TCGCGGGTTCGAAGATACTACTTATGTTGCAATATTAGCAGGTTGTACCTACAATATGACCAGCCGCGTTCTATTCTACCACTTCTTGGTGCCATCTGACTCTGGTTCCATGTATGTTTGCGCTCCAGCATTGTCGTATTGGCCGTTCTCCATGGGAAAGAAGTAATCCCCAGTTCCTTGAGCATACATCGGGTCGTGAATAGCTGTCAGTGATTGATAGATGACTTCCTTCAAGTCTTGGACTTCCAGCTCCAAGTCATCCAGCTTGGATTCTGGTTCTGATTCTGGCAAAACTTGGAACTTGAAGATCAACTTTTCCAATTTTAGGTAGCCCGACTTGACATCCATGGCATATCCTTTTGCGAGGAAGCGTTGCAAAAAGTTTACATCCCGTCGATC…
asmbl_10583	no	-0.012247	0.998821	no	0.0732239	0.997652	yes	-1.97032	0.000274246	no	-0.0854709	0.997431	yes	1.95807	0.0324685	yes	2.04354	0.0250276	FC3h>FC15min, FC3h>FC1h	IPR000426,IPR001353	NA	CCTCGAGTGTCGACGGCCATGGCACAATCCAGCCATCGTTGTTTGTCGCTGCTGCCGCTCACCATCTCTCTTACCAAATTCTACAACAAGCACCATGGGTGACTCTGCCTACTCCTTCTCACTGACGACCTTCTCGAGGACTGGAAAGCTCTTGCAGATTGAATATGCTCTGAATGCCGTGGCCAATGGTCGTACATCGTTGGGCATTTGTGCCAAGGATGGAGTGGTGATTGCTACCGAGAAGAAACTATCCAGTGAACTGGTCGATGTCGAACAGGTGCACAAGATTGAAGAGATCACTCCTACCACAGGATTCTGCTATGCTGGAGTGGGACCGGATTATCGAGTTTTGGTCCGACGATCTCGCAAGTCGTCTCAAGCCTATATGCGCATGTACGG…
asmbl_10584	no	-0.196084	0.931781	no	-0.137265	0.997652	yes	-1.74667	0.00154578	no	-0.058819	0.999939	no	1.55059	0.136973	no	1.60941	0.113606		IPR010456,IPR010398,IPR004498,IPR001734	NA	CATTGGTTGGTCTTAGCCATTGCAAAGCAGGAATGATGATTACATTCGTGTGTCATCCAATACTACTTGTATGTTTTAAGAAGGTACTGCAGTAAAGCTTTGGGCATTCTGGTTGCTTTCCCCTTGAAAGTAAGCTGACTGTAAAATCGTTGCAAGCATCCACTCAGCACTCAGCAATTGTCGAAACTGCTCTCCCCAAATCAAACATGAAATAAGGATTGTCGTTGGATGCTCTCTTACGTCAGCTCCTAACAGTTAGTTGTAGCTTGACTCTAACTTTACGATCCCCCGAGTAGACACAAGCTCTTCATTCACTGTTGTTTCCTCACACCTGTGACAAGAATCCAACCATCTAGTTCCCGTTCCACCTTGACGTCTTCAAAGTACTCTTTATAGGCA…
asmbl_1060	no	-0.832148	0.54306	no	0.0660074	0.997652	yes	-1.74647	0.0104155	no	-0.898156	0.836435	no	0.914321	0.599562	no	1.81248	0.153209		IPR020904,IPR016040,IPR002347,IPR002198	GO:0005488,GO:0008152,GO:0016491,GO:0003824,GO:0055114	CGACACATTGGTCACAGCAAGCACACCTCGATCGGATCCAGAACGAGCACAGCACCTGACAACTCAGCAAGGATCGTGACAGTCCTAGAAAAGATTAGTGGATAGACCAGAGTGTCACAAGAACAACAAGAATGTCAGAAAGGCAGGAATCGGGGTCCTTCATAGAGGAAGATAACTGCAGTGGTCAAAGAGAAGAGGACGAAAATGGCGACTTTCCTATGAAGACCTTTGGAGATGATGAGGACGACGACGACGACGACGAAGGAGACAAGGGCGAAATGGACTATTCGCCTTCGACCGGAGTAATCTGTACCGTCCTTACACCTACTCCAGCCATGACGGAGGCTTCGGAAGTCTCAACGGCGGATGGTCACTACGATAGTAGTACGGCTTATGCTC…
asmbl_10605	no	-0.272277	0.895195	no	-0.810177	0.912876	yes	-1.64188	0.00700443	no	0.537899	0.936416	no	1.3696	0.24876	no	0.831704	0.590064		IPR016034,IPR003409,IPR002498	NA	AGGGCGCGACGGTCGATGCGACGACAAAACTTTACCAGGAAGAAGACGAAAGGACCAACAGGCGCAACAAGCAGCATCTCTCTTCATTGAATGAATGAGTTTCGCGTTCATTGAACTTGCAGGTGGATCGGTTTTGGTACCGTCAGTCGCTGGCCTCACTAGGCTCATCAAAGCAAAGCCAGGATACCGCACACTTGCAGACTTCATCTTCTTGCCGTTGTCTTCGCATCGATTGGAGGATTCGTCATCATCAGCTTTACGACGGCGTTAGGAGAGCTTAGTGCTATCGGATCGGTTCAAGCTCTGTAAGAACGAAAGAGAAAAAAGAATGGCAGAAGCAGCTACAAACGACGATCTGCAACAATCAATACGCGATGATCGGTATCGGTTAGGTCAGTG…
asmbl_1062	no	-0.552478	0.8302	no	-1.67445	0.70039	yes	-3.75831	6.0093e-07	no	1.12197	0.857684	yes	3.20583	0.0157823	no	2.08386	0.231987	FC3h>FC15min	IPR020904,IPR016040,IPR002347,IPR002198	GO:0005488,GO:0008152,GO:0016491,GO:0003824,GO:0055114	TTTCTTGACACGACCCTTGCTAGCTATAGCCTGATCTACTCTGCTCCCAGACCAGCAGCTAAAGAAGACAACCGCACAAACCTTTAGAAGATCAGACCATGTCCGCAGCAACCAAGTTGAATAGCCTGTTTTCGGTGGCTGGGAAGAACGTCCTTGTGACGGGGGGATCCCGTGGCATTGGATTGATGATTGCCAAAGGATTCGTAGACGCCGGTGCCAAAGTGCTGTTGACAAGTCGAGATGAAAAGGCGTGTGCGGAAGCAGCCGAGAGTCTCAAGTCGGACAATGTACAGTACGTTGCATCCAATGTCTCCACCCGAGAAGGCTGCGTCGCCTTGGCCAGTCACACGGCATCGGTATTCGACAATAAACTTGATGTACTTGTCAATAATGCCGGCG…
asmbl_10640	no	4.16674	0.304203	no	-4.61836	0.524779	no	-3.57234	0.0539094	yes	8.7851	0.127274	yes	7.73909	0.0242372	no	-1.04601	0.66402	FC1h>FC15min, FC3h>FC15min	NA	NA	TTTAACAACAACATCATGGCTATACAATACTTATTTACGTTTCTGAGTTGTAGAAATCGATGCTAAGGGTGCTCTAGTATACAAACATAAATAGCTGTCGAGCTTCGAGATGCTTCCTTGAAAATCCAAAAGCTTGTAGGTAGCTCTGCCGGTAGCTTTGAAGCGGCGTTTTGATTTGATTCTTCACTCGACGTGGTCTTTCTAATGCCCCCGTTCGGTTATTGACTCGAGTCGGGAAGCAAGAGAGAAGGGGGCATGCGCATGTCCGGTTTAGGTTCTCACAGTCCCTTGCTTACTGGCATGGTGGGCCTTGACGGTGTTGCTTGGCGGAAGCATCACTGGTAGCAGAATTGGTGCTTCTGGTGCTGCCGGTGTCTTCAAGCAGATCATCATCGATGA…
asmbl_1065	yes	2.10462	0.0409977	no	-0.540962	0.997652	yes	1.78053	0.0154857	yes	2.64558	0.139156	no	0.324092	0.914665	no	-2.32149	0.0579471	FC1h>FC15min	NA	NA	TTTCGACTGCCAAACGCAAGGAACAAGGAACAAACAAACAATAGAGTTCGGTCCACTTGTCCTCACAACCTCGAATACTTTGCTTTACTTTCTTTGGTGGTGAGAAAATGAACGACTACGTGCAGTTTGCTCGCAACTTGTTGTGCTGTGTAAAGGACTTGGAGGTGGGCCCCAGGTTCCTGTACGACCACAATGTGACGGCTCAATACTACGAGTTCCCTCCTCCCCTCGACAAGACAACTCCCTTGGAGTTCTTCATTTCCTGGCTTCAGCTATACCCCTTTATCTTTCTATCCAAAGCCGGATTGTCCATGATATTCAATGGCATTAAAACGGTCAATCGAGTCCAAAAATTGCTCGAAAATCGTCCCAAAAAAGTGTCCAGCAGTCCTATTGAAA…
asmbl_10669	no	0.0576673	0.993454	no	-0.200672	0.997652	yes	3.18075	0.00463131	no	0.25834	0.994146	no	-3.12308	0.105761	no	-3.38142	0.0772656		NA	NA	AATCGAGCCATTGCTTCCAACTATGGACGTGAAGTCACGGAACCTCCCACATTCAATACGCCTCTCTATCCAGGGGAAGACTGGAGCTGGAATGGACCTTTCTACAAACCAGATCCACGAAAGCCATTGCCGGATGACTATGTCCTCGTCAAGACTCATTGTGGTGGCCGCTGCACTTTGTGTGGTCCCGATCGCTATGTCATGACAGAAAAGGACTTTTTTGATGAATGTCGACGAGGCAGTGGTCTCTTCCCCAAAGAGGTTCAAAAACGAGTGAAGGAGATGCAGCCGCCCAGTTCTTCCAATGCTTTATCCTCCACAGTCCATGAAGGATTCCAAATTGTACACTACAATGCCAGCCTTGTCAAGAAAGCAATCCACCTATACCGAAATCCATTT…
asmbl_10689	no	0.21572	0.878336	no	0.512464	0.965445	yes	1.08222	0.014034	no	-0.296744	0.961848	no	-0.866495	0.34491	no	-0.569752	0.61371		NA	NA	GCAAGGAGTATATTACTGCCTCAATGACAAAGTCTCCCGGCGCCAAGTTGGGAATCACGTTGTCTGAGGTGGACGACACACTCGTTGTGACCAAGATCAAGGAAGGAGGCTTGGCTGCCGCCTCGACTCTGGGTGTAGGAATGGTGCTCTATAGCATCAATGGCGAACCTGTGGCAGGCAAGACGTCTGTACAGGCAGCAGGAATGCTGGCCAAATCCCAAGGTACTTTGACGGTTGTGGCCATTGCAGACAAAGCCCCGGAAGACGAATCCAACAATCTTGCCAAGGCTGCTGTTGCTACAGCTGCGGTTGCCGGCACTGCAGCCACGGCTGCTGCTATTGCGGACGGTTCAGATCCCCCCCCTGCGCTTGAACCTGGCAAAGATTTCATCACAGCTC…
asmbl_1072	no	1.02282	0.741598	no	0.922459	0.997652	yes	4.65478	0.000748764	no	0.100365	0.999939	no	-3.63196	0.115615	no	-3.73233	0.14182		NA	NA	ACGAGTTCTGACTGGTTTGGGTGCCCCTAGAATCATCAACAGGAGATATGTCGCCGATGCAACTCCATTTTCCCTCCGTACTGCTGCGAGTGCTTCCTTTGCCATGGCAACCGCTCTCGGCGCCGCTCTTGGACCTGGAATGGCAATTCTGCTGGACAATATGACGGAATTTGAATTCACAGTTCCCTTTCTGGAACAACAGTACTTCAACGGAATGACTGGACCTGGCTACTTCATGGCTCTCTGCTGGGGCATCTACACTGTCGTCATCATCCTATTCTTCAAGGAGCCCATCCGATGTGGACTAGATGAGCTGAAGACACGAGAAGAAGCACTTCAAGCGCTGAGCACAATGACGAAGAGCCCCAAGTCAGAAGGCGGTAGCAAAGCGTCCGATGA…
asmbl_1076	no	-0.612145	0.623692	no	-0.350675	0.997652	yes	1.58527	0.00873675	no	-0.26147	0.979687	yes	-2.19741	0.019709	no	-1.93594	0.0561622	FC15min>FC3h	NA	NA	AGCTGGGCTTTCATTCGCTCTGACCCTCGTGCATGGCTGTACCGCTACTTTCTTCCCTTGTTTTTCACTGTGTATCCTGGCTTGTGGCTCAGTCACCGTGGATATACATCTAGCAGCCAAATACATGTTGTACCGGTATGGGACCCCTTCCTACATGTAGATTACACGATACCATGCGCAAGACAGACGGGACGAGACGCTACTTTCCACGGTGCCTCCTTCAGCTTCCCCTTGATGGTGCCTTGCATTTCTGTTGCGGCACTCGTCGTTGCATCGGACCGAGCGACAAGGCTCCTCCTCACCACGGACGGAGGGGCCAACCGTACAGGTTCCTGCAAAAGGAGCCACGCTATGTACAGTAGCAAAATTTGTTTTTAGATTTGGATGACGTCAAACGGC…
asmbl_10764	no	0.422428	0.885098	no	0.509814	0.997652	yes	2.70604	0.0053707	no	-0.0873854	0.999939	no	-2.28361	0.189998	no	-2.19622	0.237327		NA	NA	CGTTTAGATGGGAGCGCTGGGGTAGCTAGCTAGTAGCTAGCTGGCTGACTAGTAATAAGCAGCCACTTTCTAGCTAGCAAGTTGCTCTGACAGTTCGAAAGCCCTTGGCAGCTTTTCTGACTCTGGAGTAGATGCTACTACATTGCTGTGGATCTTGTTCTGACTTGTTTGCGCTCACAGACACCTTGGCCCCATGTCTGTGCCTTCTGCTGCTAGCACTATTGTAGTGACAGGGATGTACCGTCTTGCCGTGTTTTTCTTCGGCCACAATGTGATCGCACAAGTCGCCGACTGCATATCCGGCTTCAATGAGTATGGTCATGCGTTCCATGGGAGTAAGGTAGCGAACGCCGCTATCTTTCTTGTCACGGCTGGACTTGCGGCAGCAATCGAATTCTT…
asmbl_10791	yes	2.71086	0.0463483	no	0.782417	0.997652	no	1.41567	0.147003	no	1.92844	0.62549	no	1.29519	0.581834	no	-0.633253	0.821944		NA	NA	GTTCACTGAGTAGCTATCAGAGTACAAACATGTCATGTACAATGTACATGACTGGCAATGCTGCAATATTCCACCCAGCTGTCTCAGGGCCGGGGTGGAACTATGTTGGCTTGGTGGCTTTCCTGTGCTTCCGGCCGAAGGCCATCATGGTACCGGTATCGCTTCGAGACTGTAGTGGACGGTCCAAGATGCACTCGAGCACAAGATATCATGGTAAATCTGCGTTGCTGCAAACAGCCTATTGCAATAAGTACATGTAGGTTTTCCCATTATTTTCTTTTCTGATTCGATTCACAAAAAAGCTTATTACAACTTCGATCAACAAGCTTTTCCAAACATGTCGACGTCCAAAGGAGTGGTAGAAACATCGAGCATCACAAGGGCACCCAAACCAGGTGA…
asmbl_10801	yes	7.99793	0.0150233	no	2.41882	0.896361	no	1.17823	0.5873	no	5.57912	0.366379	no	6.8197	0.0475974	no	1.24058	0.813157		NA	NA	TTACTTCCTATAGTCATCTTTCTAACGTTTATTATGTTCAAAACTAGGTACGGTACAGACTCAAGCGCACAACTTGTTCAATCAAATCCATATCTTCGCAACGTCCCACAATCATTTGGACCATCTCATCTTGACAGTGCTGGTAGTGATCCCGAATGCGCTGTTCCATTCCAATCCATCCATCCCGGAATTCTCCTTCCATGTCAAATTCATTGCGCTTGGAAAAGCACTTGGGTAGGACGACCATGGCGAGATGACAGTAAAAAGCGTCCTCGACTTGATGAAAGACGGCCAGTCGGCTGTGGTACTTGCGGGTCACCCTGTGGGTGATTTGCAGCTTGGCATTGTCCTGTACCAGCTGCATCTTGCGTGCCGTCAACAATTGACAGTTGCGTCGGA…
asmbl_10844	no	0.530227	0.780353	no	0.961981	0.910255	yes	3.56117	5.3613e-07	no	-0.431754	0.96836	yes	-3.03094	0.00668326	yes	-2.59919	0.0279532	FC15min>FC3h, FC1h>FC3h	NA	NA	CGCGTGTTCCACAACTAGCTAGTTTACCATCTCTACTCTTATCAGTGCATGAAGACGAAATGGATAATGGTAAATGCAATACAGTAGTTGTTTATTGTTTTATGGAAAGCATCACGCAGGTACGCAGATGTATGTCTGTACATGAGATTGCTGATGGATCGACTGGATGGATAGGATTGAATTTTGATTGAGTGTGGCCATGATTCAAGCACAGCCAGTGAATCGAATCGAATCGAAATGGATCATCGATCCATCAAAAGCGACGGAGAAGGAAGTTGAGTGCAGTGTTGATTCTTGTTGATTTGGAATGGAAGGAACTGGAATCAATTTGTCGTGTCACTGCATACATGCTCTCTTTTGAAAATTAATCTTTGACCCGACAGACCATAATAGCGAGTA…
asmbl_1086	no	-1.49243	0.530948	no	-0.376482	0.997652	yes	-4.64957	0.0198304	no	-1.11595	0.935693	no	3.15714	0.273826	no	4.27309	0.14733		IPR000225,IPR011989,IPR003613,IPR011046,IPR019775,IPR017986,IPR019782,IPR001680,IPR001841,IPR016024,IPR020472,IPR015943,IPR019781	GO:0005515,GO:0070739,GO:0004842,GO:0016567,GO:0044260,GO:0043169,GO:0016874,GO:0008766,GO:0043167,GO:0046914,GO:0000151,GO:0003824,GO:0046872,GO:0005622,GO:0019787,GO:0032991,GO:0043170,GO:0044237,GO:0044238,GO:0043773,GO:0016881,GO:0043774,GO:0009987,GO:0005623,GO:0032446,GO:0043234,GO:0005488,GO:0008152,GO:0044464,GO:0018169,GO:0070647,GO:0043412,GO:0044424,GO:0008270,GO:0016879,GO:0044267,GO:…	CAGGTAGACTTCTCGCATCCTTGCTACTACCTAGTGGGCAGGGAAAGATCAGGGTCTCAAGCACCCAAGCCTTCCAGACACAATCCCTCACTTGCTGCAGCTGGGTAGAATCAAGTACCTCTATCACTCCAAAGTACTTTTCTCATAAACGAGCAGCACACATCAGGCACTGACAGTCAAAGTCGCAGATAGAGCACCAATTACATGGCTATTCTTCTACCCCCATCACTGTGTCTATTCACTGTAGATGCAAAGCACTCAAGAAGATAGACTAGCTATCCAGCGATGGTTCGGTTTTGCGCCGTCCGTATCAGCCACATACATGAAGAGAACATCACCCGCATGAGACATGAGATCACAGCAGGAGTGGTTGGCCGAGAAAGGACCTTGACTATCTCC…
asmbl_1087	no	-1.48432	0.529824	no	-0.376952	0.997652	yes	-4.64922	0.0195013	no	-1.10736	0.935786	no	3.16491	0.270453	no	4.27227	0.146189		IPR000225,IPR011989,IPR003613,IPR011046,IPR019775,IPR017986,IPR019782,IPR001680,IPR001841,IPR016024,IPR020472,IPR015943,IPR019781	GO:0005515,GO:0070739,GO:0004842,GO:0016567,GO:0044260,GO:0043169,GO:0016874,GO:0008766,GO:0043167,GO:0046914,GO:0000151,GO:0003824,GO:0046872,GO:0005622,GO:0019787,GO:0032991,GO:0043170,GO:0044237,GO:0044238,GO:0043773,GO:0016881,GO:0043774,GO:0009987,GO:0005623,GO:0032446,GO:0043234,GO:0005488,GO:0008152,GO:0044464,GO:0018169,GO:0070647,GO:0043412,GO:0044424,GO:0008270,GO:0016879,GO:0044267,GO:…	CTCGTTTTGTTCTAATAAGAAGGTATTATGTCAACCCAATCTATGATCCAGTTCGGCAACGGCAGCTCCCTCACTGAAATGAGGCTTGGTACACACGGGCTCTAAGAGGCTGCTGCAACTCTAGCTAGCGTTGAGACATGCGACGTTCGACACGAGCGTCACGCTTTCGAAGGATGCGTTCCCGTAGGCCCATCAAGTTCTTGGTGGATCCGTTTCGTTTGGTCTGGACCAAAGACAATCGTTTCTGATTACGTTGTTCCTCTTCCGGCGTGAGAGTGGGCACGAGCTCAGAAGAATCCATATCTTCTTCCTGCGCAGATTCGTCCTGCATGTCATACTTCTCCCTCCACTGTTCAATTTCACGTTGAAGAGGTTCGTTCAAGACAAAGTCGCCAGGAT…
asmbl_10885	no	0.947114	0.6854	no	2.83991	0.514762	no	-1.81849	0.0669505	no	-1.8928	0.765149	no	2.7656	0.107807	yes	4.6584	0.0119052	FC3h>FC1h	NA	NA	CAGCCCACACCATGATGATGATGATGAAGACAACCCAAGTACATTTCCTTCTCCTCTTGCTGCTAGTAGTAGTTGGCATTTCCCTTGCCAAGACATCACAGGACACTGTCTATGATGATTATGCCAGAGAAGATTCGACACCCCATCCGCCACTCCACACAACTGCTTTGAGCCAAGATGACGCTGAAACCCGAAATTTCGTGAGTGCCACCCTCGGCTCCAACATGGTGTTGCAACGAGACCGTCCCGCCGTGATTTGGGGTTTCGTCGATACTTCTACTACTACTGCTACTAGTACTCCCATTCAAGTCAAGACGATATTACAAAAGGGTGACTACGATCCCGATCCTCCCTTGACGACCACGGTAGATCCTGCCACGGGAATTTGGAGACAAGTCT…
asmbl_10938	yes	-6.90074	0.00837269	no	0.155041	0.997652	no	-0.761411	0.631015	yes	-7.05578	0.080518	yes	-6.13933	0.0294576	no	0.916452	0.806451	FC15min>FC1h, FC15min>FC3h	NA	NA	GACAGCGACAGCGACAACCACAGCGAGGCAAACGACCAATCCTTACAAGTGGACTCAGTCACTGTAACAGCTGAGCGCTTGTTTGGGAAAGATTGTTATGCTGAACAATTACGATCACTGCGGCCAGGTTACTTCAGATTGAAAGCGTACCGTGATTCTGGCTGCATGCTGTCTCTTGCTCTGGCAGGCGATAGAAGTGCTTTCCATACCGACGAAACGATCATCAACGACTTTCTCTGCAAACTAACTCTAAGTGAGCTGAATCAATTGGACGGAAAGACCGGAAACAGTCTTCTCCATCTTGCGGCAAAATACAATAGAGGCGGACAAAACAACCCTCTTTGCCAATCTACGGGAAGAAACCCCAGGAGAGACACGTCGCCTTGAGCACAATGTCAT…
asmbl_10961	no	1.35438	0.498304	no	0.269939	0.997652	yes	-2.69468	0.00362652	no	1.08444	0.892325	yes	4.04906	0.00761841	no	2.96462	0.0677798	FC3h>FC15min	IPR011991,IPR014889,IPR003316,IPR015648	GO:0010468,GO:0010467,GO:0006807,GO:0003700,GO:0051252,GO:0051171,GO:0044260,GO:0019222,GO:0031974,GO:0043231,GO:0005622,GO:0019219,GO:0043226,GO:0034645,GO:0032991,GO:0050789,GO:0043227,GO:0043229,GO:0009889,GO:0045449,GO:0043170,GO:0016070,GO:0009987,GO:0065007,GO:0010556,GO:0061018,GO:0061019,GO:0043234,GO:0006139,GO:0043233,GO:0070013,GO:0032774,GO:0044428,GO:0044464,GO:0044424,GO:0005654,GO:…	ACTGGTAAATCCAAGGAATCCGCCGCAGCCACCACACCGACTGGGACGGCCGGTGCCAAATCCAGTGGAAAGAGTGCCACCACAGGTACCAATAGCAGTGCCAGCAAAAAGACAGCCACCACCGAGCAGGTACCCAAAGTGTTGAAGGGTCTACGACACTTTTCCATGATGGTGTGCAAGAAGGTCGAAGAAAAGGGCCAAACAACCTACAATGAAGTCGCCGATGAACTCGTCAAGCAGGTCATTGAATCTAGGAAAAAGGAAGACCCACAGGGAAAGTTTGATGAAAAGAACATTCGACGTAGGGTCTATGATTCCATCAATGTCCTCTTGGCCATGGATATCATTTCCAAAGATAAGAAGGATATCTCTTGGAAGGGACTACCCACCATGGCACAT…
asmbl_10986	no	0.0910141	0.982449	no	-1.59887	0.690764	yes	-2.57355	0.00291274	no	1.68989	0.636798	no	2.66456	0.0581026	no	0.974677	0.691403		NA	NA	ACCATGGCACCGACTTTTAGTCCCGTGGCGAGTGAATAAAAGGGCAACTGAATGGTGCGTCCTCGTTGTTGATTGACATGTTGTTCGAGTACAACAACGGCCTCCCAGACATCCGGGGGTCGTGTATTGGCCGTGAGCTGGACTCGTAAATTGCCGAGCATGAACGCGGGCAATTGAGCACCGTGTGCCTTGAGAATGGCGGGCAAAATGCCGGTAGTAACCACGGGTGGAAAGAATTGCAACTGTGGCGGTGCGACTTGTGGATGTGTGCCTCCGACGGGGACAGTTGCGGACGGAATGAGTTCCAATTCAAACAGCGAATCGGGTGGTTGCCACGCCAACGTCATATTGACACTGGGGAGTTGCGCGGCCATGGCGGCCACGGGATTGGATGCCGAT…
asmbl_11011	no	-0.964166	0.46189	no	1.17408	0.796837	no	-1.244	0.0890876	no	-2.13825	0.274122	no	0.279838	0.924396	yes	2.41808	0.0353314	FC3h>FC1h	NA	NA	GCTAGAACAAACTTTTAAAAGAAAACCTGATTTTGCCTTGAGGTCTGTGTTTGGATGTCTGCATGTGAACCTTCCGCCCCCGCTTTGAGGAAGGTTGCAGCAGTTGGAGAGAAACCAGCCTGGCAAACCGGTCGGATGTTCTTCTGTTTCAGTTTTATAGCCATCTATCGTATCAACTCGGCAACAATTCCTGGTATTCCGCTCTCGTTACTTTTCAGATCCCGGGTTGGGCTCCCAATCCTCTGTTGATATACCGTCCCGTCCTACCAACTTAGGTCGAAACTTGAGCGCATCAGTTCTTGGCACTAGACTACTGTTATCATCATGATGCTATGCTTCCAATTTCGTACAATTTTTGTGCGCACGCCCCTGCAGATTATTCTTTCTGTTCCATCTTTT…
asmbl_11013	no	-0.571997	0.522892	no	-0.509465	0.977156	yes	-1.45002	0.00107357	no	-0.062532	0.998232	no	0.878027	0.365137	no	0.940559	0.332165		NA	NA	ATTGGCTTGAAAGTTGTCGACCACAGACTGACATAGAAAAGCCAAGTGGATTCGATTCGATTCTGCACTGGTCATACTAGTAGATATTCATTCGGTTCCTACAGTAGCTAGCAGAACACTCTATTAGATTGATTGATTGTGATTACTGTATCCCAAGTAAGAGCTCGACCATGGACCGACCGGACGACGATGAAGATCTTCCCGTGGCAATGCCGTTGGAAGACAATGGCAACGACGACGAGGGTGGTGGCATTGTAGCTGCCCGTTTGCTCCACCATCGTGTGGTTCAGCAGGGAACGTCCTATCTACACGGACTGGTTCAAGATCCCGAGACGACATGTCTAGTTGGCAGGGGATGCCAACCCATTCTGGATCGAATCAACGAATATCCCGACGATG…
asmbl_11021	no	1.28084	0.255343	no	0.017736	0.999947	yes	2.13776	0.0017688	no	1.2631	0.684873	no	-0.856924	0.644675	no	-2.12003	0.0772656		IPR008168,IPR009056,IPR003088	GO:0005506,GO:0005488,GO:0043169,GO:0008152,GO:0043167,GO:0046914,GO:0009055,GO:0046906,GO:0046872,GO:0055114,GO:0020037	TGTTTTGTGTCAAAGAGATAGCAAACGAACGCAATAGGAAAGCTAATTGGCACTGCACGACAGCTCCAAGGATACGATATACCGGATACCGGCCTTGGCAGCTGTTGGTCTGGGTGGTTGCGTCGTCGACTCGGAAGATTGGTCGTCCCAGGTCCTGGCAGAGAGGCGTTTACTTTATTGTCACTTCTCGTGTTGAATACATCTCCTTAGTCCTTTCAAAATGAAGCTCGCTGTTTTCGCCACCCTTCTCGCCGCCGCTTCGGCTTTCTCCATCAAGGCTGACCTTGGAAAGGCTGCCTGCGCTGGTGCCGTTGTCTTCGGTGTTGCCACCACCCCAGCCTTCGCCGCTGATGTTGATGCCGGAGAGACCGTCTTCAACGCCAACTGCGCTGCTTGCCA…
asmbl_11022	no	-0.315449	0.800887	no	0.602787	0.910255	yes	1.56585	0.000279873	no	-0.918236	0.628329	yes	-1.8813	0.00649828	no	-0.963062	0.301774	FC15min>FC3h	NA	NA	CTGTTTGTTTAAAGGGGCTCTGAGGAAAAATTGTCGAAAGGCGGTTGGGGAAAGAAAATTGAGACCACAACGTCCCTCCACAGAAGAGGGACAAAAGAGAGGAAAGCTTTGCTGCCATCAAAGTGAGCAAGAAGAAGAAGACAAAGTCAACGTTGGAGTTCCTCGATTCTCTTGCACTGCTGATTCTGCTTCTCCACCGCAGCGGCATCCAGATAGAAGTTACTTTCATCTTGTAGGAGGCCACACGCTGAACCTCCTCTTTTGTTCTGTTCGTTCGTTTCATTCGGAAGAAGTAGAGACGGGATTATTTCCGGCCAGATATTGGTAGCAGTGATTTGATTATCTTCCACAGCAACAGCAATCCAAAAAATGATACTATCTCAAGTGAGAATAGAGCTC…
asmbl_11024	no	-0.418963	0.909379	no	0.106074	0.997652	yes	-3.07746	0.0016299	no	-0.525037	0.974443	no	2.6585	0.145504	no	3.18353	0.0543734		NA	NA	TTTTGCCGTTGTTGACTACTCGAGGTGATATCCAGAAGTTGAATGTTGGATTGTCCTGCTTCTCTGTGTAGGAGATATGTGGCATTGTCTTTGGTACAGTTAGCCTTTAAAAAGTTGAGCAATGACGTGGCGTTCATTTTCAAAACCTTGGGATCAAACAGGTGATCTGGGTCGGAGGGTGAGGCGGGGGCTGTGCTGGTTGGTGTGCTGCTACTATTGCTGTTGCTGCTTTGGTGCAGATTGATGACTTCAAATGGATTGGATGTATCATATGTTTCCTTGTTCATCAGCGCCGAAATGTGTTCTGTTTGCAACAACTTGACCGATTGAACAAACCCATGCTCCCGCAGCACCAATGCCAATTGAGGCACGTTGGCAATCAATTGATCGAGATAGGCA…
asmbl_11025	no	-1.02445	0.321467	no	0.610175	0.988545	yes	-2.31797	4.2607e-05	no	-1.63463	0.385823	no	1.29352	0.285648	yes	2.92814	0.000926154	FC3h>FC1h	NA	NA	ATTGGTTGGCAACCATGTTGCTGCTAGCTCGTGTTTCCTGTTCATTTGTTTAAGGCTATGTACTTCGTATAACGTTTAATTTCCCTTGGAAAGAGGGAAAAGTTGTTTACGAAAAGTTGTTGCGAAGAGAGCAGGTCCATCAAACAACAGCTTCACACTAGCTAGACATCAACTAGCTTTTGTCACCACTGAAGTGAGGGTGGATATTGGGTAGCTCATCAGAGGCCACTTGCCCGAGATGACTTTGTATTCCCATCTTTGTCATGCTACCGGCTTGAAGCAATTGGCACCCTGTCTGAAAGTTACTGAAGCGAACACAGCTAGGTACCAATCTTTCACAGAAAGATGAACTCTACTGGGGAACCGCGACGCAATTTGCGGTCTCCAGGAATGTTGGGA…
asmbl_11031	no	0.920697	0.58165	no	-0.23921	0.997652	yes	2.57509	0.00138858	no	1.15991	0.795448	no	-1.65439	0.320284	yes	-2.8143	0.0332781	FC1h>FC3h	NA	NA	GCAGGTTTCATTGTTTCATTGGATCGTCCTTTAACGAACTATGTAAATGAAGAAGCTGATGCAGCTGCATGGCTACCGGTACGGTACTGGTTGCCTTTTCGTACTGGCGAGTGTTTTGAATTCGATTCGTAGCAACGAGAAGAAAGCGTGTTGTTTTCTTGAAGGTTACTGCAAATTCACGTTCTGTTTCTGACGGTGCCAGTGACTTTGGATCCTTCTTGTGGCACAACGCTCACACGATGACCTGGGTCTAGCAGGTGCTGTTGCTGTTATTCGGCCTGGCTAGTTGTCTCTGTTCCTCGGGTCAAAAGACCCTTGACAGGCGCATCTGCTGCTGCCTTCTTTCTTGACCGTCCATCAATCGCCATGACGACATTCTGCTGTTCGCTTCCTCCGTGC…
asmbl_1105	no	0.648649	0.747857	no	-0.408889	0.997652	yes	6.06448	3.81732e-05	no	1.05754	0.831905	yes	-5.41583	0.00757564	yes	-6.47337	0.000606412	FC15min>FC3h, FC1h>FC3h	NA	NA	CTGTAAAGTGTAATCCCCGACGCCTTTTGAGTGGTTCCATCACCCAATGGTAAATCGACAATACTCTTGGCTCCCACGGCGGCATTCAATTGCGTGACACGCAAAATATTAATCATGGTATGAGGAGCGCGTCGTTGGTAATTGGACAAGAACCAATCGTCTTCACTCATACTTTGTGCCATATCATCTTGTCCATTATTGTGTTGTAACATGGCGGGAAGCCACGATTGTGGTGGCAAATGGCCAAACGCAGGTAAATTGGCGGGATGAATCTTTGTGCGGGTATATGCCGGATGAAAATGCACCAATCCGACGGCCCCGTCGCCGCGAAACAGACACAAATTGCGACTGATCAATTCGACGACGGCGGCAAATCGATCGTGATCCTGCGGTGTAATC…
asmbl_11062	no	3.15585	0.104195	no	0.0033751	1	no	-1.55845	0.193628	no	3.15248	0.422646	yes	4.7143	0.0139856	no	1.56182	0.547575	FC3h>FC15min	NA	NA	CAACAATAGAAACTCCACAAGCCACGCTGTCGCCTTGGAATGCCCCAATTTGGTACAAAATGCCGAAAACTTTCACAATACATCCGTCGAGGAAAGCTACATCAATCGAACCTCACAAATTGATAGCAACTTTTCTGGATTCCTGGCAACCTATCACGAATCAGAGTTTGATGGATGGGGCAAACCATACGATTTTGTCAAGGCTGGTATGTATCATTGGAAATCCACACGGTTTCCCAAAAACCTCAAGGATGGCGATTCTATCTATGAAAGTGCTTGTGGGATTGGCCTAAACTTGATCATGACACTGGAAATATTACAAGAGGTCAAAGGAGTCAACAATCTGATGGTTTATGGAAATGAATACATACCATCCAGTGCCAATGCATCCAATCGAAT…
asmbl_11074	no	-0.920399	0.699825	no	-2.0564	0.677945	no	2.25406	0.0471854	no	1.136	0.896041	no	-3.17446	0.078332	yes	-4.31046	0.0138587	FC1h>FC3h	NA	NA	CGACCAGTGTCGAAAAATCCTTGGAGACGAGTCGCACACACGACAAGACGCCCGCCCACGCCAATGCCAGTAGAAATGCCGCCACGATCGACAATACTTGAAAGGTTTCGGGATCTTGTATTTCATATCCTTGTGCCAAAATGGCAAATACGAGTACGGCCAACATGACCATGAGATTGGAAATTTCAAGGGGATGTTGTTGCCATTGTCGAAACGCCGCCGCCTTGTAAATGCGCACGGCAAGAATCCCCAAATCGGTCGCACACAAGACACTGGTACTGGCTGCCAAAAATACAAAGGCGACAAACCATTGTTGCTGCAATAATGGAATTTGATTTTGTGGAAAATATTCATTGCCGTGTTTCCAGTAAATATGAAAACTGACAATAATAACCAGCA…
asmbl_11075	no	0.956304	0.648149	no	-1.03845	0.980629	yes	3.97954	0.00153418	no	1.99475	0.616555	no	-3.02323	0.145969	yes	-5.01799	0.00443632	FC1h>FC3h	IPR000759,IPR002937,IPR005326	NA	GCTGCCAATGGTTTGAGGAGATTCTTGTCGGGTGAAGACGAAAGAGGTGATTTCATGACGGATTGTAGCAATTCGGCCAAAAGTTCTTGTGGTGCTGCTGGTGGTTCCTCTTCTTCCGTCTCTTTCAGTACGGGTGCCACGGCAACTCGTCCGTTGTTCGAGTACAATACGGATGGCGTAAAGGGCGTGAGAACATCGTTGTCCAAATCCAACCCAATTCGTTCCATGACGGCAAATGTATTGGTGTATTCTCTCCAAAAACCGTGAATGCCTGCTTCCACAGGACGTCCTTGTGGCGTCCGCCATCCACCGGCGAGACCTCCTTTGCCACGAGGAGCGGCATCCAACAGAGTAATCTTCAGATTGGTATTGTCGGAAGCTTGGGCCAAGGCATCGGCA…
asmbl_11100	no	-1.39278	0.530863	yes	3.252	0.197714	no	-0.416382	0.720637	yes	-4.64478	0.11454	no	-0.976397	0.743824	yes	3.66839	0.0436375	FC15min>FC1h FC3h>FC1h	NA	NA	TCTACTAGTTACCAAAAGAGACAAGCCATCGAGGCACAGTATCACAGTATGCTTGGTATTCAGCTCCAAGTTCCCTTGTCAGAAACCGTTCTTCGGCGGGCACCACAATACGATCCAGATAAAGGATCATGGAAAGCAGCGACACACCCAACCAAGCAGTGTCAAATGCAATTGCCAAAGAAGCCTGTATTAAAAGTACGGCGATGTACATTCCATTTCGAGTCCAAGCAAAAGGGCCGCCGGTGGCAATCTTGGAAACACTCTGGAAGTTGGGGCCTGTTCCAACACGCTCCAACTCGCGTCGACAGGCACTGGCCAAAGAGAGACCCATACCAACACCCACCGCAAGAAAAAGAATACGAATCGTAAGCGATTGGATTGGCGTTGGAACGAAACGAC…
asmbl_11138	no	-1.25762	0.176522	no	-0.179267	0.997652	yes	-1.9892	0.000663791	no	-1.07835	0.695475	no	0.731585	0.655103	no	1.80994	0.0847384		IPR006567,IPR009060,IPR018997,IPR000449,IPR015940,IPR007087	NA	AAATCCTTTCGCATTCGGTCGTTGACGGCTTTGCCAGAAGACCACAAAGACAGACAACTCGAAACTCGAAAGCACAACGAAACAAAGCAAGACAAGGAAAACAAGACCATCACCATGGCTCTGGTCCAACTCTCTGATTCCGGTGCCTTGTCGGAGTTCTTGAACAAGCACAAGAATGTTCTTCTTACTGTCTCGGCCCACTGGTGTGGCCCTTGTAAGGCGTCCAAGCCTCAGCTCGAGCAATTGGCGGAAAAGTATTCGGCGGATATGAGCAAGGACATCCAGTTTGGCATTGTCTACGAATCCGATATTGGAGAAGACATTCATCAATACTCTGTTCGAGCATTTCCCACATACGTCCTCTTTCAGAATGGAAAGGAAACCAACCGTGTCGAAGGA…
asmbl_11161	no	-0.595373	0.769245	no	0.248717	0.997652	yes	2.27789	0.00584771	no	-0.84409	0.888536	yes	-2.87326	0.0266035	no	-2.02917	0.178035	FC15min>FC3h	IPR000850,IPR007862	NA	CCTTGGTATCGGAGAATGTTGTTGCTGCAATCCACACAAAGGTCGCTCCAAGAGCCATCAAAATCATCATTGCTGGAGCACCTGCCAGTGGAAAAGGAACCCAGTGCGAAGTCATCAAGGAGAAGTTTGGGGTGGTACATCTTTCCACAGGGGACATGCTGCGAGCCGCAGTAGCAGCAGGAACCAAAGTGGGAAAAGAAGCCCAAGAGTATATGGATTCGGGAAGACTGGTGCCGGATGATGTCATTATTGGAGTGGTCAAAGACAGGCTAAGCCAACCTGATTGCCAACAACAAGGCTGGCTATTGGATGGGTTCCCCCGAACACAGGCACAAGCCAAGGCACTGGAAGAGGCAGGTATCGTAGCAGATGTATTCTTGTTCCTCAATGTACCGGATG…
asmbl_11184	yes	-1.2771	0.0887255	no	-0.2704	0.997652	no	0.936309	0.107517	no	-1.0067	0.66537	yes	-2.21341	0.00703108	no	-1.20671	0.25908	FC15min>FC3h	IPR013525,IPR017871,IPR003593,IPR003439	NA	ACCAGACAATACTCAAACAAACCCCATCTACTTTACCTACAGTGTAGCTACGGGTTCTTCTACCCCCCTCCCTTTCAAAACCAAGACATGCCACTAGCTAGTAGAAGCGACAGTTACTTTGAAGCACAAATCGGGGCACAAAACTGTTCCAACCAAGCGCCCATCTTGGTCATCGCCCTTCACAACGATAGTGGAGCATTGCATGCTCAAAGACGACGAAAGCCACAAACCAAATGGACAAGACCCCCAGAGCCAAGTAGCTTGTGGACATGGGACTATAGCCCAACACACTGACAATAAGACCACCGTCGGAGAGGAGGCACGTGACAAAATCAAAACAATCCTCGTCGTTGGAATAGCTCACATCCTTGTCCAACTGATTCATCACGGCTCCGGAAA…
asmbl_11245	no	0.0515594	0.989475	no	0.402747	0.997652	yes	2.53235	1.4814e-05	no	-0.351187	0.971121	yes	-2.48079	0.00969534	yes	-2.1296	0.0332781	FC15min>FC3h, FC1h>FC3h	NA	NA	CAAGATGATGATGTCAACGATTCTCCAAACACCTTAGGTAAGCAAGTGCACACGGCACTGGTGAGACGATTCTACCTTAGTTAGACTATCGAAAAGATACCCTACGTCTTCGTTAACAAGAGAAACAGCTCTACTAGCTAGAGGTTGCGGCCACATTTCTTCTGGTGGGAGTTTCAGAACGGAAATCATGAGAAAAAGCATTCCAAAGATCTCCTGTCAACTTGTGGTGTTGTTGGCATCGGCACTGCTGGTGCCGACAAGCAACGCATTCTCTGTGCCTTCGTCAAGACGGTCATCGCCAGTTTCGGTTCGATCTGTCATCTCGAAGAGCCCTCTGTTGCCTTGCCAACGATCCCATGGTGGCTTGCCGTTGCTTTCCACAGTGGCCACGACCACTAT…
asmbl_11253	no	-1.3596	0.280189	no	-0.64107	0.997652	yes	-1.91912	0.012534	no	-0.71853	0.925977	no	0.55952	0.831002	no	1.27805	0.466163		IPR002030,IPR018108,IPR001993	GO:0005215,GO:0005310,GO:0005743,GO:0005740,GO:0051234,GO:0043231,GO:0031975,GO:0005739,GO:0005622,GO:0051641,GO:0005737,GO:0043226,GO:0046943,GO:0022891,GO:0031090,GO:0019866,GO:0022892,GO:0043227,GO:0006810,GO:0051649,GO:0043229,GO:0006839,GO:0031967,GO:0031966,GO:0009987,GO:0022857,GO:0005623,GO:0046907,GO:0055085,GO:0044444,GO:0016020,GO:0005488,GO:0044464,GO:0044429,GO:0044446,GO:0044424,GO:…	CGAAAACAACCAAAACAGCCAAAACCACGAATTCTCGGAAAACCACAGTTTCGATGCTTCCGACAAACACAAGTGCCGTTTACTTTGCTTGGCTCCAGACCTCTTCTTTGACGACGACATAACCATCTGCTGACCGATCAGCCAGGGATCACAAATGGGCTCCACCACCAAACATCGCATACATTCTCACAACTCCACCCGACCAGCAGCACAACAGTGCTTCCCTAACAATATTGATTGAATAGCTTGTGTACCCCACACTCCGCCGAAAAATCAAAAATGCCCATTGCCAAGACCTTTGAACCGTTTGTGTGCGGTGGCTCTGCTGCTACCTTTGCTTCGGTAGTGATTCACCCAATGGATCTGGCCAAGGTGCGAATGCAGCTTTACGGACAGTTA…
asmbl_11256	no	1.14967	0.816051	no	3.91504	0.782363	yes	4.0565	0.000375941	no	-2.76537	0.800944	no	-2.90684	0.463376	no	-0.141466	0.829151		NA	NA	CTTGTCCGATTTGGCAGCGGGAAGTAACGGGTGGATGGAATGGAACTTTATCCTCGACTCGCAAGGTGGTCCCAATCATCTCGGCAATCTTTGTGATACGTCCTTGCTGGCAGTGCCACATCGTGCCAAGAATGCACCGGAAGACTTTCCTCCTCTCATGGAATGGGAACATACCAATGCTTCTGCCAGATTTGGTGCCAACGTTGGCGATGGTCGCACTCTTCCAGAGCTCAATGCTCTGGGGTTTCCTGCCAAATATCTGGAGTTGGGTGTGGTGGTCCAGCCGATTTATTTCTATATGGGCCACATCTCTCGGTACATTCGACCGGGTTCTCGTGCCGTGATGGGGTTGGTCGATCAAGCCGACTCGGACGATGGTACTTTGACATTCCGACCCAA…
asmbl_11265	no	-0.84384	0.536548	no	-0.379094	0.997652	yes	-1.68428	0.0100145	no	-0.464746	0.961848	no	0.84044	0.639426	no	1.30519	0.353633		IPR001300,IPR008985	GO:0022414,GO:0005886,GO:0048869,GO:0009790,GO:0003824,GO:0009791,GO:0030154,GO:0009793,GO:0005622,GO:0048608,GO:0032502,GO:0032501,GO:0006508,GO:0000003,GO:0043170,GO:0044238,GO:0001708,GO:0009987,GO:0048316,GO:0005623,GO:0007275,GO:0010154,GO:0048856,GO:0004197,GO:0070011,GO:0003006,GO:0045165,GO:0004198,GO:0016020,GO:0016787,GO:0004175,GO:0008152,GO:0044464,GO:0008233,GO:0008234,GO:0019538	CAAAAGGAGAAGGACAGCTGCAGGTACCAGTATTGTGTTATCCTTGGGCCCTCGAAGTACCGTACAGTTAGTTATCACTTCATCATGTCTGGAAAGGACGAGGCAATTGAGTTGTTATCCGACGATGAGATTGAGAACACAAAGCCACCGGCAGTGTCGGCGCAACCAGCCGCCACCATCAAGAAGGCAAGCGTTGGAGCGAACCGTGGCAAAATGAAGGCTGCTCCAAAGCGTGGAAAACAGGCGCGTCCTCTGCAAGCAGGGATTGTGTTGGAAGAGGATGTGGAGGCCATTGTCCAACAACAATCCGACGCCGTGGACCGATTGAACACGTTTGTCCATGAGCAGTTGCAGCGCCGGAAACAAGGCAAACAGACCGAGTTATATCATGACCCAGAT…
asmbl_11323	no	-0.67664	0.454881	no	0.259272	0.997652	yes	-2.55172	5.55653e-10	no	-0.935912	0.642752	yes	1.87508	0.0100549	yes	2.81099	7.2462e-06	FC3h>FC15min, FC3h>FC1h	NA	NA	ACTGCAGGTCACACCGTACGATCTTTTGGGGCGAATGACGAAGAACCAAAGCGAAACCTTCAGTCCATCAAGAGACAAACACATCCGTCAGATCAGTCTAGCAGTGTTCAGGAGGTCTTTTGCACTGACAAGCAACAGCAAGATGGCAAGCAATGTTAGCGGTTTGGCGGCTGCCATTCGAGGAGCCACAGAGAGTGAAACGTTTGATCTCGCAGGTCAAAATGTTGCCACCATCTCGACCAACATTCGGAATGCCTTTAGTGAGCCATTTCCGTTGGACAAAATGATTCGCATCACCTTTGTGACGGGAGGGGGCAAGCTTGCACGGGGCAAATATGACGCTGACGCAGCCAAAGCTGTCACATCCACACTGAGAGAGCTGGGATTTGACGATGACAA…
asmbl_11334	no	-0.459885	0.672544	no	-0.44284	0.997652	yes	-1.36023	0.003057	no	-0.0170445	0.999939	no	0.900345	0.372462	no	0.91739	0.367521		IPR001650,IPR018961,IPR011545,IPR014021,IPR014001,IPR014014	GO:0008026,GO:0032555,GO:0017111,GO:0016817,GO:0032553,GO:0042623,GO:0004386,GO:0003676,GO:0016818,GO:0003824,GO:0005524,GO:0032559,GO:0016462,GO:0016787,GO:0000166,GO:0005488,GO:0030554,GO:0001882,GO:0001883,GO:0017076,GO:0016887,GO:0070035	TCCATGACGCCTCGACGAGACACGCAATCTTCCTCCAACCCAAACAACCATTCATCCCAAGCCCAACAACAATTAGCAATCCCAAAAGTAATCATTACCACAAGCGAAACCAGCCATGAGTTCTGAAGAGAAGGAAGAAGTCAAGAAAGACGAGGCCAAAGAAGAAGAGCCCAAGAAAGAGGATGCGGAAGCCAAACCCGACGATGCCAAGAAAGACGATGCTCCTGCTGAGGAAGCGAAGAAAGACGATGCTACGAAAGACGACGCCCCTGCTGCTGATGCGGCTAACGGCGAGTCTCCAGCAGATCTCACCAAACGGCTACAGAAACTGGCGCTAGAGCGACAAAAGGAGAACAAACAGGATCGTCTCAAGGTAGTGCAATCGGACAAATCCTCCCA…
asmbl_11353	no	-4.63625	0.203631	no	-5.64432	0.303175	yes	-6.66874	0.00630752	no	1.00807	0.978085	no	2.03249	0.769247	no	1.02442	0.902198		NA	NA	GCACAATCCTTTGCCTTTTGCCATAATTTCGAGAACCCCTCACCAAAACCAACAAATGGCGACAGGAGCTGGATCCAACGGTGCAGGAGCACGAGACAATGGCGGCCGAAGGAAAGTCCTCCATCTTACCCGAGATGCGGTTGTTGATCGTGCGTCAAGGAATTGGGTCGAAGAAATCCGACCCATCAAGCATAAAACAGACGAAGTGTGGTATGCAATCGATAGCAGCTGCTGTCTGCATACTATGATCAGGTCCTGTGAGACGGTCGAGAATGGGTACGCTCAAATGTACCAACTCCGCGCGCCGGTCCAACAAGAGTTTGAAGATTCCGAAAAAGAGTTGGAACGATCGTTGAAACAAGTGCTGGCTGGCCAAGAAGACGCTGACATTGAAACTCT…
asmbl_11358	yes	5.1473	0.0537419	yes	-2.94642	0.133478	no	-1.25595	0.181386	yes	8.09372	0.00780819	yes	6.40325	0.00541838	no	-1.69047	0.425648	FC1h>FC15min, FC3h>FC15min	NA	NA	TTTCACTTCTTTGACACAACTTAATTAAAAAACTAACTGCATGTAGCTAGCAATGTATTGTTGCAGAACCATAATGTTTTCTCGTGTGCAAGAGTGTCCCAGCAATCTGGAGAGTACCGGTCGTCACTATAAGTACTATCACGAACATTGGACACCATAGCCAACCAAACCGACCAAAAGCATTCATAGTTGTCGCGTTACATGTCTTGCTCCTCTCCTTCCAATAGTGCCAAGTAGCCATCATTGATGAAAACCTCTACATCCGAGAACAACAAAAAGTGGGTACTTCCCTTGGTAAACGTAACCGAAGCTCCACTTTCCAGGGCAATCATGGAACCCACTTCTCCAAAGACGTCATCCCTTAGAACTCTGACTTGGACTCTATCTTGCGGCAAGGGA…
asmbl_11369	no	0.796194	0.771781	no	0.782006	0.997652	yes	-3.17405	0.00103999	no	0.0141873	0.999939	yes	3.97024	0.0131464	yes	3.95605	0.0181298	FC3h>FC15min, FC3h>FC1h	NA	NA	CTGATCAATGTTTGTAGCTGGTTAATTTATTTATGATAAGTGTAATAAAAGCCCCCGATGAAAAAAAAATCGCTGGCGTATGGTTGTCTAGAGGCCCTTGTTCCATGATTGTACCCTTCTTGTAGCTCTGGCTTGTGTGTGTGTAGCACTCTCTGACTTTCCTCTTCGTGTTCGTTTATGACCTGGACGGGAACGAATCGAATGTCGAGCACGGAGAGAGTCCAAAGAATGCGGCACGATGCTGTTCCAAAGCCTTCTTTGGCGCAGCAGCAACGGCTGTTTGAGTTTTGGGTGATTTCATCCCTGCTACTGCCGCTTCCGCTTTTGCCGCACGGTGATTAGCAGCCCTACGCTGCATCTCTTCGATGCTCAAATGGTGGTGATCCGACACGTGAGGAT…
asmbl_11373	no	1.29928	0.529332	yes	2.79721	0.240155	no	-1.88068	0.0251996	no	-1.49794	0.832162	yes	3.17996	0.0379908	yes	4.6779	0.00153789	FC3h>FC15min, FC3h>FC1h	NA	NA	GTGACGAGATGTCACGAGATCATCCATTCTGTCAAAAAGGAACTAGCTATCATAGCTATAGGAGATCTACCAGCATGGCGTCGATGATTATTGGTCTCATCAATGGTATCAATGATGTGTTGCATGTGGAGCCCATTTCGATAATAGTCGACACATTGTTTTGGCTGCTGGTCATTCTGATCGGATACCCTTTGGCTGCTGTGGTTTACTTATTTCGAATGATTTTTCAAGTCTTGGGCTGGTGCCTTGGTGGTGGTGGAAAAGTGGATCCCCATTCCTTTGAACACGAACAATTGGCAGTTTTTGTGACAGGCTGTGATACTGGATTTGGGCGAGAAGCAGCGCCAGCGCTGACTGCACGAGGCTTCACTGTCTTTTGTGGCTGTCTCCACAAGTCCT…
asmbl_11380	no	-1.01974	0.482596	no	-0.549784	0.997652	yes	-1.74681	0.0170756	no	-0.469958	0.964925	no	0.727071	0.751768	no	1.19703	0.474381		IPR003388	GO:0005622,GO:0044444,GO:0005737,GO:0043226,GO:0005783,GO:0043227,GO:0044464,GO:0005623,GO:0043229,GO:0044424,GO:0043231	TGGACAGTGCATCGAACAGATCATTGATCGAAGAGAGACCACCATGAGCGGCATTACCAATCCCATGCGAGGTCATTCGAGCCGCCCTCAGGCTCAAAGCATTGTATTAAAATACAAAGCCTTTGCTACCCATTTGTTAGTGGGAGCAGTGTGCTTTTATGCTGGAATTGGAGTTGGTGTGAGAGTTGGGTTTGTGGACTGCAAAAAAGAATGCTTGAAACAAGAGAGCAATATACTGCTGAAAAGTCAGCTCATGGCGGGACAAAGATCAATGGAAGAGAAGAATCCAGTTGCTTGTGACCAGAAGAGCGATGGAGGAGGAGGGGGTGGCAGCAGTGGCAAAAGATTTCCAGACAATATGTCTCATTTCTTGACGGGGATGGCCCAATTTGATCGCGA…
asmbl_11382	no	2.70022	0.219516	no	-0.250785	0.997652	no	-2.13653	0.0733977	no	2.951	0.54675	yes	4.83675	0.0150527	no	1.88574	0.487784	FC3h>FC15min	IPR011028,IPR017060,IPR006671,IPR006670,IPR015429,IPR013763	GO:0005622,GO:0043226,GO:0043227,GO:0044464,GO:0005623,GO:0043229,GO:0005634,GO:0044424,GO:0043231	GGATCTTTCAAGCTACACAAGCCGGCTCAAGCTGCTGTAATGAAGCTTCTGGTGGATCTCGAAGCCAGGTCCTCAGCATCACCACACAACACACAACTGACAACTCGATCAAGCAAGAAATCGGCACCATGACATCCACTTCCGATGATCCCGTTGTGATGTCGGTTGTCGATCGCTCCATTGTTCCTATCCTGTCCACAGCACACGAAACTCCATCTCGACGCCATGGCATTTCAGCCGAGGTAGAACGAACGCATCGTCTCTATGGGACGTCTCTGCTCTATGCCGCCACCAAGCTGCAAAAACTGAATGCTTCGACGTACGCCACGGCCTGTACCATTTTTCATCGGTTCTATCATCGCGTATCCTTGACGAAATACAACGTTTGGAGTGTAGCCA…
asmbl_11393	no	-0.553755	0.768201	no	-0.714892	0.992677	yes	3.39005	8.25232e-06	no	0.161137	0.994484	yes	-3.94381	0.000402088	yes	-4.10494	0.000215188	FC15min>FC3h, FC1h>FC3h	NA	NA	CTACCGGTACTGTACGATGTGTACAGTACCAGTACTGCGGTACAATGAGTACTACCGGTACTAGTTCTGCTGTCGTGCTAGTAGTCATACGTTTTATACTGTGGAAGCACCGGAAGACGCTACCCAAGAGCCTACCAACAACTGGTACGGTACCGGTAGATATCTTTTGATCATGACAACTTCTGTCGTTTTTGGCTCCTCTCTTGACACTCTTGGAACTCCTCCCGGGACCATTCGTCTTGTAGCAGTGACCGAGTGGTATTCGTTTTGTCGTTTTGTTGGCTATCATTCGTGGTGGTAGGAGGAGGAGGAGTATAGATGATGGGTAGCTGCTGTTGGAACCCCCGCTGGAAGAATAATTCCTGTGGCGTCGGTGTGCTGGCCATTAAAATCAGTTCT…
asmbl_11403	no	-1.56059	0.406174	no	0.608456	0.997652	yes	-2.447	0.00247443	no	-2.16905	0.546374	no	0.886406	0.787061	yes	3.05546	0.0214856	FC3h>FC1h	NA	NA	ATCCGAAAGTATGTATTCTATAGCGATATCTCTTCCCTTTAAAGCCCGTACCAAATATTGCCTACTACTGTGTGTCTGGGAGCATCACTTAGGTGAAAGTAGACAACTGCAGAGTTGTTCGATGTAGCACGCCGTTACTCATTCTCGGGGTTGCCAAAGGCGATGGCGCAGCTCACGCCCCATCATGTATCGGTACTGGTACCTACGACTCTCTGCATTAGGCGCCAGTGGCGCCTGCGAATCCACAGTGGCAGGGAATATGCGCATCACAAAGTCAAACCTTGTTCTTGTGACCTAATGGAATGGAATCGAATCATTGGATCATGCAGCGGGGCTCCGCAAAGGATATTTCGGCAGCTTGTCACAGACAAGGTTGTCGCGTTGCCCACAAGTTAGAGA…
asmbl_11435	no	0.509715	0.819866	no	0.902321	0.971664	yes	2.82834	0.00029038	no	-0.392606	0.976976	no	-2.31862	0.0914392	no	-1.92602	0.208393		NA	NA	AAATTTAGTAACCGGTACCAGATAGTTGTAGCACCAGTCTAGCCCACTTTCGAAAAAGCTTCTGACATGGGCTCTAGCTAGCCAGCCAGCTAGCTAAGACTTGCTAGCAAGCTGTAGTACGGTATGTTTTAAAATGCGACAAGTAGATGGGATGTCTTAGCTGCTGTCATCGTCGTCGTCCATGTCCTTTTCTACTTCACCCCAATCATTGCTCCACCATGTGCTATCACTGACAACGGATAGGCCGTCCGAGTTACCTCCGCGAAGATTGGTCGGCATCTGAATGACAGGGATGGGCGCGACGGCTCCCACATTTACCAAAAAGTCCTTGTGAGCCTCTTCCACCGGACCATCGTGCTTGAAATCCTGCATCAATTGCATAGTTAGCAAAAATTGCTT…
asmbl_11444	no	-0.137325	0.945101	no	0.0789712	0.997652	yes	1.4758	0.00201691	no	-0.216296	0.979687	yes	-1.61312	0.0447503	no	-1.39683	0.111452	FC15min>FC3h	NA	NA	CCGAGAGGCTTCCACAAACTCCTCGTTCCCTCCCTCCAACCCTCCAGCTCCTCTTCAGCTCAACCCAACCCACAAAGTCTAGCTACTAGCTAAGCTAGTAGAAGATATCCGCCACCGTACTAGTAGTCAGTGATATAGAGTAGCCCGTTGTAAAGCACCATGAGCAAGACGCCTCCTTCTCCTCCTTCGACCTCTCGAGAACACGAGACCCCTCTATCTCCCTTCCGTCCGAAGAGACCAACAGACGATTCTTTCCTTGAACCGGAGAACCCGAACGGTATCATGATGCCTTCCTCTTCCCCTCCAGCACGCACATCGTTGACCCGTCACGTGAGTGATAGTCATGCCGCTTCCGAAGCAGAGTTACAAAGGGCGTCCATGATCATGAGAGACTTTGGA…
asmbl_11467	no	-0.0915477	0.980262	no	-0.204591	0.997652	yes	-2.44227	0.000455895	no	0.113043	0.997385	no	2.35072	0.0492456	no	2.23768	0.0748356		NA	NA	CCTACATGTATCCTGATAGAGAACGAAACAGAACAATATATTATTTGATTGGCACTCTTGTTCGCAAGCTCATTTTATCCTAATTGATTGCTGTATTAGAATATCTTTACTGTATTTCTTTTGTATTTCATTCCGATTTGATCCCAGAGGTTGATGAAGGGCGACGAATACGTCCGCCACAGCAGCCTCATATTCATGATTGCTTCCTTGCTCGCTTTTATTAGGCAGAAGCAGGATGCAATTCCTGTGTGGCATTGAGGTCTGCATAGGCAACCCACTGAATGCGGTAGTCATTCTTGCCGGCGGTATTGGGGGAGAGGTGGTGGTGGTAGTTGTAGTGGACGTAGACAGTGAACCCATCGGGTGTTGGATCCCGGATGGATGCCGCACCATAGGTCG…
asmbl_11471	no	-0.0223354	0.993987	no	-0.244672	0.997652	yes	-1.31635	0.00405608	no	0.222337	0.978474	no	1.29402	0.123926	no	1.07168	0.254514		NA	NA	CCTCAATAATTGCAAACCACACAGCCACAGCATCAGGTCATCTTCCCACATTGTGTTCGGTATCATCCCAACTCTGCTGATCGAGCAAGGCACAATAAGACCATGACAACGTTGGAAATTGAAGAACACATCGCCATTCTGATTGAGATCAGTTCGGGAAAAGACTTGTTGATAGGGGACATCAATAGTTCCGATCCCTACGTCGTCGTGTCGATGGGAAAGCATGGGATAGTCCACAAGACAAAATATCGTAAGAAAACGCTGAACCCCGAATGGACCCCTTCACATAATTCCACCTTCGTCTTGAGCACTCCCTCCTACAAGCTTATAGATGCTGGTGGACTTACGTTTAATGTAAAGGATTATGATGTGGCGTCAAGCGATGAAGACTTGGGGACT…
asmbl_11500	no	2.2841	0.427632	no	-1.07436	0.997652	yes	-5.83816	0.000225463	no	3.35846	0.609982	yes	8.12227	0.000499854	no	4.7638	0.0854943	FC3h>FC15min	IPR001395,IPR020471	NA	TTCATACCTCAACGCAACCCCTCTTCTTCGGCTCCTGTATCCGCAACTCTACGTGGAATCAATGCCGGTACCGTGAGTACCAATTTGAATGGTCTAAAAATTGACTCCGAGGGGGTTTACATGACTACCGGTAGCAAGCTAGTAGTACTCGGCAACACAGCATGGCAAAACCAAGCATCCGTGGTAGAGCCAAGAATCTGTTAAACTCGGGGATCGTCCCAGAATACTTCCACAACAGCTCCTGTTCCAATTTACAGCTCCTCGCCGGTGACACTACTGCCGCCATGCGACAGGTCTCCAATATCCACTCCAGCATCTCTCACAGGGTCCCAATAAGCACCCAAGGGAGCACCCTTAATGGCAGAGATGCTCTCCACTTCTTCGGGTGTCAATGCAAAG…
asmbl_11509	yes	2.04745	0.00460437	no	0.0244814	0.999947	yes	-1.54165	0.00232515	yes	2.02297	0.138382	yes	3.58909	2.30099e-06	no	1.56613	0.0888016	FC1h>FC15min, FC3h>FC15min	IPR001564	NA	TACCCCGTACTTTTCACATGGGCGCTTGGCACATCGGTACCACAACCAAGCTCTGTTGCAAGATCCCATCAAGAGCATTAGCACTTTCAATCATCCACCATGGGAGCTGTGTTTGCCAAAGCCGCCGAGACTTGTGATCCGGCCATGACAGGAGTTTGCGCTCCTTCTTCTTTGCCCAACTCGGCTTTTGTGTTTGTGAAACCCCACGCGAACACCCCTGCTACCCAATCATTGGTCAGGGAAAAGCTAAAGGGAGCTGGATTCAGCATCTTGTCGGAAAATGAGATTGCTGGATCCGTGATTGACAAGGATAAACTGATTGATCAGCATTACTATGCCATTGCTTCCAAGGCTACCATTCTGACACCCAAAGAAATCCCCGTCCCCACTGAAAAATTT…
asmbl_11538	no	-0.442904	0.89302	no	0.580492	0.997652	yes	4.21916	4.08877e-05	no	-1.0234	0.904181	yes	-4.66206	0.00214153	yes	-3.63867	0.0255365	FC15min>FC3h, FC1h>FC3h	IPR013783,IPR012677,IPR000504,IPR014756,IPR001298,IPR000571,IPR017868	GO:0000166,GO:0005488,GO:0043169,GO:0043167,GO:0046914,GO:0008270,GO:0003676,GO:0046872	AAAGCCAAAGAAGTTAAGTGTAAGCCCAACCTGGAGTCCACCCAGCTATGCTACTAGGTTGAGCCCCTAGTGCTGCCACAGCAATGACCTAGTAGGCAAGTGGTATATCAGAGTGAGCGCAATTCTATGGTGCAGTGGAATGTGAACGTGAGTTTTGGGTGGACCGAGTCACTCAATAGGCTGCTGAGCCAAGAGGAAAGTTTTCAAAGTACTGCTGATAGGTCATGTGGGGGCTGGGACACATGTGGGAATGTATTGGTTGAACGAAGGTGTACTGTACAGTAACCTTAAAAAGGTGAGGGCAAAGGTGAGCAGGGTTTCCTAGTCCTTGCCAGCTCCGGCAGGTTAGGTGGAACATGAAATTTCCGCTGGAGACCAAGCGTTTCTGTCAATCTCTAC…
asmbl_11575	yes	-2.02125	0.0360474	no	-0.723428	0.986846	no	-0.167952	0.875697	no	-1.29782	0.680047	no	-1.8533	0.148943	no	-0.555477	0.800693		NA	NA	GTTTTATGGGAGGGATAAGGAGCTCAAGTCGTTGTCAAATGCCTACCAACGTTTGTGTCACCGCCACTACCACCGAATGAACGGACGGAGTGCCGCCAACAACGAAGTTGATACCACAACAACAACAGAAGCTGCGTCCTTAGAACCATCAGTGGCGTCAGAAGGAGCAGCTGCGCATCAGGTATCAATCCATGACGAGCCTGATGAGAATGTCGTCGTTCCCGATACTACTACTAGGGGTAACAAGAATGGAGGTACAACAAGTACAAGTTCATCTTTTCCACCTTCCAACGGGTGCTTGGCTGTCTACATAACCGGAGCATCAGGAGCCGGAAAAAGCACCCTAGTCTACAAGTTTATTGAGGAAATGGAATCGAAACAAGGAGAGCAAGACTATTT…
asmbl_11680	no	2.36349	0.233266	no	-0.0684866	0.997864	no	-2.07339	0.0494265	no	2.43197	0.612889	yes	4.43688	0.0120195	no	2.00491	0.375012	FC3h>FC15min	IPR002744	NA	AAAGCCAAAACCAAAACCGACCTCATCAATAAACCAAATTGACTGTCACTGGAAGCTAGCTAGCAATAAGATGATGTCTTCTGGAGGCCCCAAAGACAATGAGAATCCTACGATCCATGCGGTGGAGAAGGCAGACGATCATCAGAAGAAGCGTCCTTTGGGTTGGTCTCAGTTGAATTGTCTGCACGTGGTGGCCCCGCCACATATACACAAGGAAGACGAAGAAGGCAAGGACGACGAGGAGCTGTGGTTGTCGTCTATGGATCGATCCGTCTTGCATGCCATTGTGGATACATGGGAAGCGTCTCGGGGAGAAGGAGTCAAGCTCTTGCGCAAGGCGGGTGTAGGAATTCCCCCATTTACCGCTTCCACTACAGCTAGTTCTCTACTGGTTTCATC…
asmbl_11702	no	0.55588	0.771998	no	-0.543948	0.997652	yes	-1.70682	0.0139888	no	1.09983	0.766547	no	2.2627	0.0578963	no	1.16287	0.465099		NA	NA	GACCAGAAGCCGTCCAAAAAGCTGCAATCTCGCGGGCAAAAGGAGAGGGTGTTTCAACACTTGCAAGGGAGCGAGTGGGAAAATTGGGTTAACTAAAGATGGCTAAAACAATAGGGTAACGGGAGTAACTCAATCTGCAAGTGCCGTTGCGTTGTTCTGGTTCACTTGTGTGTAGACATTCTTGAATGAACGAACGAATCAGTCATACACTGGTCGGAATTGCAATGGTTTTTCTCCAAACATGGGTTGACGTTCCAGCTCTCCTGTCTCTGGATTGGACTGCAGCAGCACCGCATGACACCCCAAATCTCGCAGGGCGGCATACGCTTCGTCAACGGCTCCCAAGGTCGCGGCTTGCCGGAGGACCGGTTCGGCTCCGGCATCCAAGAGGGCTTGTCG…
asmbl_11714	no	-1.16997	0.18528	no	-0.641416	0.969066	no	0.9442	0.124446	no	-0.528555	0.926506	yes	-2.11417	0.0190706	no	-1.58562	0.116046	FC15min>FC3h	NA	NA	AATTCAATCGATAGAGGGCCAATTATATAGAATTGAGTAAATATTAATACACAGACCTGTCTCCCCTACGCTAGCTAGCTACCGGCAGCTGCTGAGGTGAGCAGCAGTCAAGGCTGGCAAATCGCGCGTGCTTCCTGGCGTTGGCAGAGAGTACGAGCGAGAGAGAGCCATAGCGCAACAACGAAGGAGGAAGCCACAAACCCTGATGCTTTCCCTTTGCTTGAAATGTCTGGTCCGTCACCCTTGCATGAGTATGCAATGCAATACTTTGTTTCACTGTGGGAGCGAAAGAAGCAAACCTGCGCCGTTTGAATCAAAGCAGAGAGTCATCCTGCCGCAATCGTTCCTTAGGCTGCGGCAGAAATGAAGGATGTCTTGAGAAACTGAAGGTTTCCAAGG…
asmbl_11753	yes	-3.37773	0.024562	no	0.092699	0.997652	no	-1.81279	0.0421093	yes	-3.47043	0.191799	no	-1.56494	0.511034	no	1.90549	0.284829	FC15min>FC1h	NA	NA	TGGCTATCTAGCTAGTGCCCGCATCTAGATTTTCATTTGTCTGGCTATACTGTTAGGAGACTCCTGCTGGTGTACCGGTACTTGCGACCCCCAACAGATCACTCGAGACACGAGGAATACAACTGGCACAATGAGGTGAGCCAATCCAAGGCATGATCCCTGGAGCCACCGATTGATGTGGCTGTCGTCACTTGTACAGCCAGCAGTACAGACAAAAGGGTCTCTCCTCGTTCATGTTAACCTCGAGATGGCAGAAAGCGGCTTGTGATTTGGAAACTTGCTACACCATTGATGCGTCGCACCGCCCAAAACAGCAAATTAGATATAGGCGAAACGCCATTCCAATACTCTTCCATCCTGGTCACTACAAACTGGTTGAATTCCCTTGCATGCGGTAGT…
asmbl_11772	no	1.81407	0.141147	no	-0.0853434	0.997652	no	-1.64537	0.0272989	no	1.89941	0.495903	yes	3.45944	0.00316598	no	1.56003	0.303478	FC3h>FC15min	IPR017936,IPR013766,IPR012335,IPR002109,IPR012336,IPR004480	NA	GTGTAACTGGCTAACGACTAAAAAATCAAAGTTCTCCAATTATTCCATCAATTTGGAACCTCTTCATTTATTTTTCCTCAGGTAGTGTCACTTTCTCTATGTTAATTCATTTCACTGTCTGAATGTTCATTGTGGATTGATTGACAGTGCCAGTCTTCTCGTACCGTGCAATGCTGATTGATTGATTGATTGAACTTGGTTATTATTTTTCTTCTTCCAGAACCTCCTTCAACTCCCCACTTTCATGCATGGCAGTGATAATATCACATCCACCAATGAATTCTCCATTGACGTACAATTGAGGTATGGTGGGCCATTCGGAAAACTTTTTGACACCTTCTCGAATGGCGGGATAGTCAAGAACATTAACGGAGCTGAAATCCGCACCTTCCTTCTTGA…
asmbl_11793	yes	-1.6653	0.083509	no	-0.753015	0.961057	no	-1.42018	0.0243688	no	-0.912289	0.816131	no	-0.245126	0.929476	no	0.667163	0.704313		NA	NA	TGGAACCAACCTAATACTCTAAATGCCACGGAAGATATTACGAAAGTGGCGGAGAAGCTAGCTAGTGGATTATTACGCCATGACCCGAAGGCTTTTCAGAGGCCTCTTTCAGTGCTCGGAGGGTTTTGGCTATGGACATGGTGTCTGCCCCCACCGCGAGCCATTTTGTTTTGAAATATCCCGCATTGTCAATCAAATCCCAGAGTGGAGACTCTCGTATTATTTCTTGTTTTCTGTCTGACGCAGCCTTGCTGCCATTGGTTGGTTCATCGAGATACACAATCAATGTTGCTCCCTGTGGCAAAAAGCTGGCCGCCAGAGCAGCATCTGCACTGCAACACTGGACCACGAGCATTACCGAGTCTGCTATTGCCTTGACTGTGTCGGAAAAGTTATCAG…
asmbl_11794	no	-0.660781	0.557474	no	-0.181389	0.997652	yes	-1.7771	0.00100181	no	-0.479392	0.939462	no	1.11632	0.334058	no	1.59571	0.113004		NA	NA	TGCTCTCGTCTCATCTCTTCCAGGAAGTAATCTGTCTCTTTGCCAACCTCCTGGTCTCACTAGTAATCGATTGCAAGTGCAAATCGTCCTGAGAGTTAGCCACAATGGATGCCCAGCAAGGCTGATCAGGGTCCAGAATCACATTCCAGCTAGGGCAGGAGTTCCCAAGATGAGAGTAAGAGACAATGCGTGCCATGTAGACAATCTGTATACTGGAACTAGTTTTGGGTTTGCTTTGTACCATAATTTACAGTTAGTTTAGTATTGACACTCGTGTTAGCCTTCCGGTATCGCATGACGAGTTTGTTTGGGCCACGAACATTAGCGAGTCTAGTCGCAAGGAAGCCTTCGGTCTGCGGCTGTCTGCAATCCATAACTAGCAGTCAGTCCAGTCTCATG…
asmbl_11799	no	0.832784	0.402416	no	1.02639	0.677945	yes	1.4951	0.00815304	no	-0.193601	0.988206	no	-0.662315	0.674334	no	-0.468715	0.784869		IPR003590	NA	GGGCGTTGCAGGACACGCTAACATATTTATGAAAGTATCTGAAGCAAAAATATTGTATCAACTCATGAAAGAGGAATATAGCTAGCTAACAGGAGAACCTCATGGGCGCAAAGGCACGCAAGGCAATCTGTCCCCTGGATGTGATTTCCTGGTTTTGAGCCACACTAAGCACCTTCAGCGCCTTGCTGTCCATGAGTGCTTTTGCCAAATCTAAGGCCCCGCGATCTGTGATCTGGTTCTTCTCCACGTACAGTGCCTCCAACCGACCAAGAGACCCCGACTTGGCAATGGCTTCCATCGAGCGATCCGTCAATCCGTTATTGCTCATGTTGAGCGAGGCGAGGGATGGATGTGGCTCCTCTCCGTTGATGGCCTGCCACAGAAGACAGAATCCCTCGT…
asmbl_11846	no	-0.630639	0.807404	no	0.212742	0.997652	yes	-4.14693	5.38127e-06	no	-0.84338	0.932108	yes	3.51629	0.0160479	yes	4.35967	0.00162133	FC3h>FC15min, FC3h>FC1h	NA	NA	CCTCTGTGAGCACTACCAGAAGCTAGGACCAGCGGCGTCGTTTCGTATCGCATCGCGTATTGATAATGGTGATCTATGGGATTATTAATATTAATTACTATGTTTTCCTGCTGCTAATGATGGCTAAACAAGTGAGCCAACACAAAAAGAGTGCGTTGTTGGTGGAAAGAATCGATGCGGCTGAGCTAGCTAGTCCGAAAGCATTTTTCAACACCTCCACATCGAGCCAAAAGTTCAGGACGAAACAAGCGGATGGCAGGCAAATCGTCAAGGGCTCCATCTTCGTCCCAGTTGTAGTAGCAGGGGCACATGGGACAGCGGCAAAAGCCCAACTGGTTGCGTGAGTTTTCGTAGCCAACAACGGCCCATGATCCAACAAGCTTGTAGTATTCACGAGAA…
asmbl_11847	no	-0.748273	0.741598	no	0.12539	0.997652	yes	-3.9381	1.12398e-05	no	-0.873663	0.920605	yes	3.18983	0.0298742	yes	4.06349	0.00322314	FC3h>FC15min, FC3h>FC1h	NA	NA	CCTCTGTGAGCACTACCAGAAGCTAGGACCAGCGGCGTCGTTTCGTATCGCATCGCGTATTGATAATGGTGATCTATGGGATTATTAATATTAATTACTATGTTTTCCTGCTGCTAATGATGGCTAAACAAGTGAGCCAACACAAAAAGAGTGCGTTGTTGGTGGAAAGAATCGATGCGGCTGAGCTAGCTAGTCCGAAAGCATTTTTCAACACCTCCACATCGAGCCAAAAGTTCAGGACGAAACAAGCGGATGGCAGGCAAATCGTCAAGGGCTCCATCTTCGTCCCAGTTGTAGTAGCAGGGGCACATGGGACAGCGGCAAAAGCCCAACTGGTTGCGTGAGTTTTCGTAGCCAACAACGGCCCATGATCCAACAAGCTTGTAGTATTCACGAGAA…
asmbl_11853	no	0.41801	0.87135	no	1.77228	0.478468	yes	2.667	0.00153418	no	-1.35427	0.738337	no	-2.24899	0.135007	no	-0.894724	0.699323		IPR000591,IPR012335,IPR002109,IPR006869,IPR012336	NA	CAGAGTATGATGGTCACTAGTATACAACAATAGTTTAGTTCAATTCAATTAAAACAAGGCGTTAAGAGGGACGATGCGATTTCACCGGAGGAACGTTCTGTACATGATCTCTCTGTTGATTCTCCCAGCACAGGCAAGCCGACATTGCTCTTCTTTCTCTTGATTTTGAACTTCAATGACCCCATCAACCGCTGAACATCGGCTCTTAGAACGGCACTGTCAAAGGCAGCAAAGTCACCATCGTTGCTCCAATCGTACGTTTTGTAGGACACTGTAATGGGCTTTCGACTCTGCAGCAGTCGTTCCAGTGTTTCTCGTTTTTCTCCCCGCAAGTACTCGAGCAACTTGCCAGGCAGCTCCTTTTCCGAATCACAGAAATCCACTCGATACCAACTCATA…
asmbl_11859	no	-0.30643	0.911538	no	0.600186	0.997652	yes	-1.93625	0.0103052	no	-0.906616	0.864686	no	1.62982	0.276068	yes	2.53643	0.0420824	FC3h>FC1h	IPR018170,IPR001395	NA	TAGTCCTGAAAAGGTGAATGTTAGTAGTTTTCCATAGAGGATCCGCTGTACTAACCAGCGATAACACTACTGCAGGCAGCAAGCAAGCTTATTTTTGATTTTTCAGTTATGAATCAAACATTATCAACCCAGTGTTGACATCTTTCTTGGGAAAGGGGCCCTCAGATGGTTGCACAAAGCTAGTAACCTTTTCGGCCGCTTCATCCAGTATCTGTTCTTCTTCTTTTGATAGTAACCAATCCAATGAATCATAATTCGACTGAACTTGTCGAACTGTCCGGGCACCTGGAATTGGGATCGACCCCTTGGCCCGAGCCCAGTTGATGGCAACCTGTGCCTTGGTAGCGCTGCCATGTTGCGATCCCACCTGATCCATGACGGTTAACAAATTGGCAAAGT…
asmbl_11869	no	-0.148637	0.973571	no	0.73694	0.997652	yes	-2.44367	0.00221064	no	-0.885577	0.920981	no	2.29503	0.14488	yes	3.18061	0.0217058	FC3h>FC1h	IPR001305	NA	TATTCGATTGAATTCCACCATACCATCGAGTTTATTGACATGTCTGGTTGGCATCTGTTGCTAGAGTACTATTTATTTTTCTATGGTTGCTTCTCTGGTTTCAAAACCTGTTGCTCTGGTACCTCACTCTTTTTAGAATCTTAGTACAATAGCCTTTTTGATTGCTTGTGCTGTGTTGTGCTTGATGTGGTGTAACGGTACCTACCAATGCCTTCTGGAATTGGCAGTGATGTTTCCTTTTGCGATGCGGTGATGTTTTTCACGGTAAGGTTGTTTTGTGGTGTTGTGTTTTGGTATGGGTGGCTTGTGTCGAATGGATGGATTGAGGTGAATTTAGTTAAGGTTTCACTTCCTTGGTATCTTTTTCTGGATTGCCATTTATTTGCGTCCATTCAGCGA…
asmbl_11900	no	-1.43448	0.451161	no	-0.256646	0.997652	yes	-2.76428	0.00488546	no	-1.17784	0.881341	no	1.32979	0.607718	no	2.50763	0.201762		NA	NA	TATCTGTTTATCGACAAGGTTTTGACGATTATTGCTGCTGCTGCCCCAACTCCAGCTCTCTTCTGATGCTATCCGCGGCGTGGGCTTCAAACATAGTCAGCCCGGTTGCTGCTGCCGGATATGTGTGCGTTGCATGGGTAGTTCTCTTGGCGGACATGGCGATGCTGGCCAAGACATGGCAGCTTATGGGGTTTTCCAATGCCCGTACCAATTGGGTCAACTTGATAATGGCAGCCGTGTTGGGTACAGGTTTCTTGCTGGCCAAATAGATAACGATGCATATACACTTCGGTTTAAACCTGTATCTTTGCTGTGAAATGCCTGCTTTAAGCATTGAGTTCAGGCTCTCCGCTTTGTAGTATTGAACCAGCGAGAATGGATTCGGTGTCTGATATTCTC…
asmbl_11901	no	1.26085	0.737735	no	1.28992	0.997652	yes	-4.43961	0.00215712	no	-0.0290719	0.999939	yes	5.70046	0.0141304	yes	5.72953	0.0173423	FC3h>FC15min, FC3h>FC1h	NA	NA	AACCGCTTCCATCTCAAGGGGAAAATGCATGGAAAAGTCATGCGCTATCCCAAGGCAGCTACCCAACTCACAACTCGAGCGAACGACGATGAGACGCCTTGCACTGCTGCTACTTCTATCCCCTTTGGTTGTATCATGCCGACAGATACAGCCATTCCACGCTCCTCGTAGTGCTGCCTTTATAGCAGATCCTTTGCGACCACGCCAAGCGAAGACTTCATTGGCACCTATTAGCCAATCGCCCCTTACGCAGCTTAGAGCCGGAAGCATTGTCCCATTACCAAGCACTACAGCAACGGCTGCTGGCGTTTTTCTTGGTGCAAATGGAATCATGCTCTTGACCAAGCCAAGAGCCCTGTTGAAGAACGTATATGGGCTTACCATTGATCACGACGACGA…
asmbl_11916	no	0.0870121	0.973571	no	-0.151899	0.997652	yes	-2.03603	0.000110677	no	0.238911	0.980229	yes	2.12304	0.0134269	yes	1.88413	0.0392899	FC3h>FC15min, FC3h>FC1h	IPR002646	NA	TTTTTAGCAAAACATTTTCATTTGTATTTGATTCTTAGGCGGTTTCCTAGAATTGTACCCGAAGTCCAGCATCGGAGAAGGAACGTGGATTCTCACAACCTACTTGAGCCGTGGATGCTGTCCACGAGGATTGCCGCCACCGCCATCATCACTGGCGTCCGCATCTCGCTGTCGCTTGACGGAATGCAGGTGAGCTTCGCATTCCTCCTTGGTGCCGTCAGGGTTTAGCAGCATCCAACGTGCCTGTTCTTCCAAGTAAGTCGAAATGATGGGCCCTCGCGGCAGTTTCAAAGCTTCCACAACTGCCTTGCCATTCAACAACGGCTTGGCTTTCCAGCATTCCTCCAAGTTTAGTTCCAGAATCGTCTTGTATGCCGCTGCAGTGAGCTTCAACCAGTC…
asmbl_11949	no	-0.470632	0.794803	no	-0.371267	0.997652	yes	3.42138	1.52255e-07	no	-0.0993647	0.997431	yes	-3.89201	5.46011e-05	yes	-3.79265	9.73272e-05	FC15min>FC3h, FC1h>FC3h	IPR004307	NA	GGTGCTTTCAGGAATATTAATCATAGCATTATAGCGGTACTAGTAGCATTTATGAGTCCTGTACGTTTAGCTAGCTAGTTGCTTGCTTGTTTGCTTGCTTGCTTTGCTAACTTTAAAACCACATGAACTCGGTCTTGGAACCTTCTCCCGTGGTGGGCAGCAACGAATACGGCTTGCCCGTTTCCGGATTGGGGTTCAATTGCCACGTTCGAATGATAAGGGACGACGCAATGGTCAACCAGATCATTTTGAGTGCCAAGAGTTTTCCCGCCAGTGGCAGTACTTGATGATAGGAATATGCCGCAAAGGCCGCCGACGTGTACACGCCAACAATCCCCAATATGGATGTCCCGTACCGTCGTTCGACATTGTTAATGGTATTCCAGACATCTCCAATGG…
asmbl_11953	no	2.00627	0.111246	no	-0.344251	0.997652	yes	2.39032	0.00489997	no	2.35052	0.353638	no	-0.384055	0.913697	no	-2.73458	0.0555968		NA	NA	CTCCCACAGGATCGTTTTTTTGACTTCAACATACAAAGATCGGCGTTTCGTCTTCGGAAAAGACCAATCCTTCTTGTTTACGTAGGCGGCTTGCAGAGTCCCGTTCCCTGCGACGACCTCAGCACAAATCCAACCATGATGAAAGCTTGCATCTTGTCTACCTTGTTGGCCTCGGCCGCCGCCTTCTCCCCCGCGGCTCAGCCCGCTAAGGCCTCGACTACGGCGCTCTCTGCCATGTCGGATTATCGAGGATCCATCAACCTGCTCGGCAAGGAAACCGTCTTTGATCCCTTGAAGCTTTCGGAATCTTACGAGCCCATGCTCCCCTTTTTCCGAGAGGCCGAGCTTCGTCACGGACGTACCGCTATGATTGCCTGCGTTGGTATGATCGTGCAAGAC…
asmbl_11974	no	0.058306	0.979098	no	-0.168688	0.997652	yes	-1.30227	0.00165751	no	0.226994	0.976976	no	1.36058	0.0653437	no	1.13358	0.165773		NA	NA	GTTGCTTGCATTGCATCCGAGTCAGTCTGTGTCAACACACTAGATCTAGCTAGAGCTCATCTACCTTCTTCACATCAAGAGATACTAGCTAGGCTACTTTCTACAATGAAGTTTCTGCTGTTGCTCTGTTGGGCGCTCCTTGGTTCTGTGTCGGGCTTCAACCCCATGGCCAAGAACGTACACAGTACCATGACCCCGCTTTCACCGCTCCAACCTGCTGATCTGGGTCAAGATTACGAAGCAACACCTCCGACGACACTGACGGCAGTCCTCGGTCCAATGGCTGGTCTTACAACAGGTCTGGTCACCTTTGCCGGTGCCGCCTTTGCAGGAGAAGAAATCGAAATGGCCGAATTGCCCCCACCATATGTACCTGCTATTTTTGCTGTGGGCTTGTTG…
asmbl_11982	no	0.70248	0.721375	no	-0.174641	0.997652	yes	-2.93508	0.00013383	no	0.877121	0.894496	yes	3.63756	0.00256609	yes	2.76044	0.0354579	FC3h>FC15min, FC3h>FC1h	IPR011009,IPR001611,IPR001245,IPR013210,IPR000719	GO:0005515,GO:0032555,GO:0032553,GO:0044260,GO:0006796,GO:0003824,GO:0006793,GO:0032559,GO:0000166,GO:0016301,GO:0030554,GO:0001882,GO:0016773,GO:0017076,GO:0043170,GO:0044237,GO:0016772,GO:0044238,GO:0009987,GO:0005524,GO:0016310,GO:0004672,GO:0004674,GO:0005488,GO:0001883,GO:0008152,GO:0043412,GO:0006468,GO:0044267,GO:0019538,GO:0006464,GO:0016740,GO:0043687	GACAGCCACCAAACACCAACGACAAAGAGGGAATTGGGTGAACGCAAAGCCAAGCGAATATCCACGTCTGAAAAGGCATCAGGAGTGGTGGGTGCTGTGGCCATTGAAGGTGCTGACAGTAAGAGCACCGCAGAAGAAAAAGGCCACCTGATCAGCCCCATCAACTCTCAAAGTTCGGAGGAAATCATTCAGCAACGCACTGGAAAGTTGAGAGGAAAGAAGCGTGGATACCCCCACAAGCTACCGGTGCCTTCACATGAGGAGCGTTTTTCAACCACAGAGGGACACCAAAGACAACAGTCTGATCCGAATGCACCTCTTCCATCCGGTCTAGCCAAAAAGACGCCCGAGCAAGCAAGGACTTTGCGGGTCTCTGTAGCTGCTGCTTCTAGTATGCCA…
asmbl_11984	no	-0.0948629	0.984433	no	-1.22861	0.909676	yes	-2.58406	0.00247134	no	1.13374	0.848608	no	2.4892	0.109524	no	1.35546	0.522144		IPR011009,IPR001611,IPR001245,IPR013210,IPR000719,IPR003591,IPR020474	GO:0005515,GO:0032555,GO:0032553,GO:0044260,GO:0006796,GO:0003824,GO:0006793,GO:0032559,GO:0000166,GO:0016301,GO:0030554,GO:0001882,GO:0016773,GO:0017076,GO:0043170,GO:0044237,GO:0016772,GO:0044238,GO:0009987,GO:0005524,GO:0016310,GO:0004672,GO:0005488,GO:0001883,GO:0008152,GO:0043412,GO:0006468,GO:0044267,GO:0019538,GO:0006464,GO:0016740,GO:0043687	GACAGCCACCAAACACCAACGACAAAGAGGGAATTGGGTGAACGCAAAGCCAAGCGAATATCCACGTCTGAAAAGGCATCAGGAGTGGTGGGTGCTGTGGCCATTGAAGGTGCTGACAGTAAGAGCACCGCAGAAGAAAAAGGCCACCTGATCAGCCCCATCAACTCTCAAAGTTCGGAGGAAATCATTCAGCAACGCACTGGAAAGTTGAGAGGAAAGAAGCGTGGATACCCCCACAAGCTACCGGTGCCTTCACATGAGGAGCGTTTTTCAACCACAGAGGGACACCAAAGACAACAGTCTGATCCGAATGCACCTCTTCCATCCGGTCTAGCCAAAAAGACGCCCGAGCAAGCAAGGACTTTGCGGGTCTCTGTAGCTGCTGCTTCTAGTATGCCA…
asmbl_12001	yes	4.15011	0.0369296	no	1.76248	0.920115	no	-0.120317	0.953689	no	2.38764	0.710315	no	4.27043	0.0651142	no	1.88279	0.560176		NA	NA	TTTGTTCTCGCGCATGGCTGTGCTACTCGTAGGCATCATTCTTGGAATTCTGTATGATCCCAACACGCCCTACGTCTGGACACAGGATATGAGGCTCGGTTTCAAGTTCACTAGCTTATTGACTTCCCAATCCATCTTCCACGGAATCTACAACGATCCTACATGCCTCAGGCACCTTGTGAACTACTTTGAAGATGGATTTGTGAACTTTGTGGACGGACAGGTTTGCGGAGCAGACTTTGCCTCTGAAGACGACTTTTTGGACGCATTCCTCATTCGCCGTCATTAGGAATTTTTTCGATTTGTCGCATGTTTCCCTGTGACAAATGGGAATGTGCAAACTTTGGATGTGAATAATTGAATGTATCGCTCGCTTGTCGTTGTGGGCGCTGAACTATT…
asmbl_12073	no	-1.46485	0.271414	no	-0.231016	0.997652	yes	-2.31409	0.00144669	no	-1.23384	0.759741	no	0.849236	0.71292	no	2.08307	0.125993		NA	NA	TGCTCTCTGACATTTTTCTAGCTGGGTAGACAGCGGAGCGAGGACAAGGTGAAGCTATCTAGGCAGCTCCGTACCATGGAGGAAGCCAACTTCACCACACTGCCACTCTATGTTTCGAAAGATGATAAGGAGGAGGTACAGGCCGCTATCAAGAGTCACCTTGAGGAATCAGATTGTCTCAAGTACCAATGTTGCTCCAATAGATGGTGCATGATCTCGTCAGTCAAGAAGCCTTCGTTTCACAGCAAATTCGGTAACACGTTCGTCGAAGCGGTCTGCTCCTTCCATCAAATGAGTAAATGCCAGCAATTGAGCCTTCTGAGTAACTGGTGCGAAGATGGAGCACGTTACACGCTCAAAGAATACTCGGTGAATGGAGAACCCATTGTGTTGTGCGAG…
asmbl_12079	yes	-2.12911	0.0780681	no	-0.720653	0.997652	yes	-2.64141	0.000777079	no	-1.40845	0.715314	no	0.512304	0.869974	no	1.92076	0.213377		IPR016286,IPR008928,IPR013781,IPR000933,IPR011330,IPR015341,IPR017853,IPR002931,IPR008313	NA	CTTCGAAAGCTGACAACCCATGAGCACTGTATCTCGAAGCGCTGAAGTCGTCGCGACCAACAGCAAGGCAGAGCGACGCAAGCAGTTGCTGTCGCAGCTAGCGGCCATCAAACAACAGAAACAACAACAACCCAAGTGCAGTGGTTTGCTTCCTGGATCATTTGCCTTGTTCAAACTCAGAGCAGCGTCTCAGAGCTCTGTGGCTCCCGTCGGCATTGTTGGAGAGACGGACCAAGCGGATGCCATTTCTCTACCCGAAAAGCGACACACCGACGGCAGTTTGCCGTACAAAAAACGAACTTTCGACTCGACGGGACCAAAAACAGCCAACGCCCAGCAGGAGGCAAAGCCAAAGAAAAACAAACTGACGGCAGAGAAGCCCCTCCCAAATTTGAAAAT…
asmbl_12116	no	-0.522236	0.791074	no	0.496635	0.997652	yes	1.95466	0.00510494	no	-1.01887	0.798804	yes	-2.47689	0.0322231	no	-1.45802	0.314891	FC15min>FC3h	NA	NA	GTCAACCACTATTGTGTTGGTGCATTACCCTCTGCAGAGATGGTTCCTTCCGTCATGACAGGGACAAGGAGGTTCCTTATCGCTATCCTTCTTCCGCCACTAGCAGGAGCATTTGTCACGCATCTCAACTGGAGCCCAGGTCGAGTTCTCCCCACGAGTTTCGAAGCTTCCAGCTCGTACTTGAAACCCAAGATCCCAGGACCCACTACGGTGCTGCAATCGCAAAGATTGACAGTCGAAGTGGATGCTAGCCTGGATGATGAAAAGGTCCGAGCCCTGTTTGCATGGATTGCCAGAGCCTACGCTGGCGAATATGAATACAACAATTTGATGCTGGCCATTGCTGCCATTTTTGGAAACCTTCCGCCCGATTCCGAGCCTGTTTTATTGGCAGAGAAG…
asmbl_12121	no	0.580237	0.875191	no	0.42098	0.997652	yes	4.71467	2.50602e-12	no	0.159257	0.995605	yes	-4.13444	0.0109568	yes	-4.29369	1.2582e-05	FC15min>FC3h, FC1h>FC3h	NA	NA	GCCCAAACCATTACTCAGTATTCTATTAGCTTACGCTTCACTGATCACGAAGCATAGCTGTACACAACCCTTGTGCATGCCAGTGGATTGAAAGAATCGAATCGAGCAGGGCACGCAGTGAATCAGACCCTCCTCCTGCTACTACTGTGGGTTGCAGGAATAGCTGTCTCTTCTGTTGCTTCTCAAACTAAGCCAGGAAGAAGTATTGATTCCTTAGGTCTCCTCTGTTTTCTCTTAGCCATCATTTTGCCCGCTGTCGTTCATTCCATCTTCTGGAGGCAACCGCTTGCTTGAATAGATGGAGATGCTCGTTTTCATCACCATCGATTAAAACACACCTTGGTTATTGGTCTCCAGAAGTAGATTTGGATGAAGTACTCGTTGTAGAAGTAGATGCAA…
asmbl_12124	no	-0.834976	0.346106	no	-0.137912	0.997652	yes	-1.79794	0.00026992	no	-0.697064	0.830574	no	0.962963	0.385001	no	1.66003	0.0611435		NA	NA	TTGACCTGTTTGCACACTCTTTTGTTATGGTCTCTACTATTCCAATTCCTATTAGTTGCTTCCTACATTCGCTCTACCGACACTCCATTCATTTGCGTTAAAACCTGAATTCAACTCAAGATTTTACCAATCATTCCATGCCAACTCCTTCCGAGCAACATTCTACTACAGGTATATTCCCACGGACATGTAGATGACACAGAAGAACAAGTACTTTGTGTACTGCTGAAAGCCTTGGACCACAATCTGCGCCACACAAGCCGCCAAGAATCCAGCCATGACAAAGTTGGCCATGACCTCTGGTATAATCGTCACTTGTAGAAAGGATATCGTGGCGGGTCCTCCATATTCCACAATGTCTCGGAACGTCAATCGATCATTCTGCAGCCGTTTGACAAT…
asmbl_12125	no	-0.266367	0.971442	no	-2.12993	0.905518	yes	-5.18065	0.00146859	no	1.86356	0.869387	no	4.91428	0.0686895	no	3.05072	0.354293		NA	NA	ATCTGAGCTTTCGCCTCTAGCACAATCCCAATTCATGCAGGCATGGTTCGGCGGTTACCGGTACTATGAGACAAGCAACTACAACTACGGCTGTACCGGTAGAAACTGAAGACCTTCGAATGGTTTGCAGTTGTGCAAGGTCACGAAATTATTGTTGTCCTCGCCTAAAGAATGCTGATGAAGAACAGGTGGACTTGAAGAAGTCTGTAGGAGCGCGAATAGACAGGATTATCTCACTACAACTTGACCGGCAAGATTTCAATCTTGTGGTTCTTGCCGGGAGCAAAGACGCGCTTCCTTGCGGTGGCTTTCGACGACAATTGTCGCACTGTCTTTTCTCCGTCAGGACTATCCTCGGTTTTGCTCTCGGTGCTGCTACCCTCATGCGTCGTTTGTGCA…
asmbl_12148	no	1.08198	0.575427	no	0.324233	0.997652	yes	3.2217	0.000832301	no	0.757743	0.943736	no	-2.13973	0.24323	no	-2.89747	0.0785691		NA	NA	TTCTTCTATTCACGCTCATCTACTATTAAGTTCATTATAAAGAAATGGACAGTATAAGTTGTACAATGGAGAAAGTATTCTAGGTCACCAGAGGAGATGTGCCAAGACAATAATATAGTAGACATATCTTGAAACACTGATAACAAAACAAATGGCTGGGCATCCCCAGCCCCACGGACATCACACAGACAGCAGGGCACAACACAGACGAGAATGACATCACCACAGACACCTGCCGGCTGGTTTTTCGTGTACGCAAACTCCTGTCCCTGTTCCTACAAATAAGTCTGGCACTGCCTCCAAGAAGACTAACCAGATTCCACCTCTTCTGGGTTCTTGGCAGCAAACAGGAATCTGAATGCAGGTATCGCAATAACCATGACACCAATTCCAACCATC…
asmbl_12192	yes	-1.52625	0.0778641	no	-0.0535743	0.997652	no	-0.922641	0.171272	no	-1.47268	0.500039	no	-0.603612	0.746938	no	0.869067	0.563524		NA	NA	ATTGAGATTCTGAGAAAGCCCGCTGAGTGCGCCATGGAGACTTATCAGCCTTGACGGTTTATTTCTTGAAACGAAGAAACGAAACAGAACCGTGACAGTTCACGAAGACCCTGACGTCCTTTCTTCTTTCCTTCACACGACAAACAATTCTCTTCGACCTCTTGATGTTGCCTTCTGTTTAGTAAAGTTCGTCCACTTACTTTCATGTGTCGTGTCGTCTGAAGCCGTCCATTGTCACTGCTGTCTAGGAAGTTTATTCATCACTCAGCAGGATTTGTTGGTAGTTGTGAAGGGCTTGTTGCAGCAAGTCAGTCCACCATTATTGTTTTTGAAGCGAAAGAAGCTATCACGTTCAGCTTCTTTGTTAGATTTTCACTTGCGAGGAGTACACTTCTTGAG…
asmbl_12194	no	-0.147127	0.942159	no	-0.0716441	0.997652	yes	-1.53177	0.00135545	no	-0.0754827	0.997431	no	1.38464	0.113731	no	1.46013	0.0923235		IPR001012,IPR012989	NA	CAGGACACGCCACAAACACAGGCCAAACTTGGGTCCATCATTATCCATCCAAAGACTCACTCCTCCGCAGTACAAGACAAGCACCATGGCAAACGTACACGGCCTCTTCAGCGGCGACGACAATAAGGAAGACGAGGAAGAAGATAACACCAACAACCGCTATGTGGGTGGCATAGGTGCCCGAGGAGGGGGAAGCGGGTTGGCCGTGGAACCCAACCATGACGAAGAAGCCGATCCTCGTGATTCGGTCTTTTCGCAGGCAGAAAATGTCGGACCGGGTGGAGCAGGAGAGGAAGTGCGTCGGACCATCACCATGTACCGCAACGGTTTCATTGTCGACGACGGTCCATATCGCCGTTTGGACGATCCGGCCAATGCCGAATTTCTGCGTTCGCTAGC…
asmbl_122	no	0.471967	0.863265	no	-1.02215	0.959576	yes	-3.43551	2.31062e-05	no	1.49412	0.715479	yes	3.90748	0.00267169	no	2.41336	0.106077	FC3h>FC15min	IPR001163,IPR007199,IPR012340,IPR004591,IPR006649,IPR013955,IPR004365,IPR010920,IPR016027	GO:0006807,GO:0009058,GO:0009059,GO:0009987,GO:0044260,GO:0005623,GO:0005634,GO:0006259,GO:0003676,GO:0003677,GO:0043231,GO:0006260,GO:0005622,GO:0006139,GO:0043226,GO:0005488,GO:0034645,GO:0044464,GO:0008152,GO:0043227,GO:0043229,GO:0044424,GO:0044249,GO:0043170,GO:0044237,GO:0044238	CTTGCAAGAGGGCAATGTCTATTCCTTTTCGGGAGGACGCATCAAAGTGGCCAATATGCAGTACAATACTTGCAAGAGCAACTTTGAAATCACCTTTGACCAGAACAGTGAAATCCATCCGCAGCACGACGCAACGGATATCCAACACAACGTCTATGAGTTTGTCCCTTCCATTGCGGAAATTGAACATGTCCCAGCCAACAAGACCATTGATGTGCTGGCCATTGTCAAGGAAATTGGGGAAGCAACCGCCATCATGAGCAAGAAAACGGGAAAGGAACTGCACAAGTGCGATCTGACTCTGGTCGATGATTCCCGCGTCGAAATCAAAATGACACTGTGGGGAGCCGACAAGGTCGGTTCGGCGGCTCAAACCTATGCCAATCATCCCGTGGTGGC…
asmbl_12209	no	0.159755	0.953971	no	-0.665773	0.986846	yes	2.18313	0.000599847	no	0.825528	0.845124	no	-2.02337	0.0662665	yes	-2.8489	0.00424984	FC1h>FC3h	NA	NA	CTACAGGAACGATGAGTATACTAAAACGAGCAAACATACATAATAGCCAATTGGGTTGTCGAGTTTTGACTCCTTTCGTTTGAATTTAGTGCGCTACATGTGTGGATACAAGTAATCGTGGGGTGTGTGAGGTGACACGATGGTCAATGTACTCTTGATTTTGCTTGATGGCTGGAGATACCGGTACTGCCAATTTTAAGATTGACAGCAAGTGTCATGCGAAAGCACCTGCTACAGCATGTTGGTTTCTAGTATCTCCCCGTTGTGCTAGAATGATTTTTTTTATGCAGATACAGCTTCTGGCTTCTTTTGCTTGGCCACAACATCAGCGACAGCATCTGCCTCAAATTTCTCCTTGAAGGCAGCAAAATCACCAGATCCTCCCGCTGCATCGTAGGC…
asmbl_12219	no	0.6581	0.638405	no	-0.230405	0.997652	yes	-1.74663	0.00187247	no	0.888505	0.801464	yes	2.40473	0.0116563	no	1.51622	0.171357	FC3h>FC15min	NA	NA	GCGGTGATGACATGTGCCAAAAAGAGTACCAACGGGTGACCAGCAATCGGACCAAGGGTATCACGAGGGATGATCTAGAACGGTCCCGAGCCCTTGTGGGAAATCGATATCGATTGGCCATGCTAGCCAAGACACTCAAGGAACGAAAAAGACCCATTACAGGAGTTGTTTGTGGAGGTAGCATTTCGTTGGGGCATGGGGTGGTCCCGAAGACCATGCGCTATTCAGATCGATTGCAAGTCTGGTTCAATGACTACTATCCTCTCAATAATAAGCAAAATGGTCAGAAACATATTGTATACAACCGTGGGAGTCATGGAGCAGATGTAAGTTAAGTTCCTTCCGTCCAGAAAATAAATGGATGCTTTGCTTGCTGACTCGTTTTCCCCTTTCCATCAG…
asmbl_12223	no	0.317125	0.853591	no	-0.147615	0.997652	yes	1.65629	0.00394962	no	0.464739	0.944813	no	-1.33916	0.228622	no	-1.8039	0.0707034		IPR004516,IPR002314,IPR015807,IPR004154,IPR006195	GO:0010467,GO:0006807,GO:0004842,GO:0032555,GO:0032553,GO:0044260,GO:0016874,GO:0016875,GO:0006412,GO:0032559,GO:0005622,GO:0034641,GO:0000166,GO:0034645,GO:0032991,GO:0043170,GO:0016070,GO:0009987,GO:0006082,GO:0043234,GO:0006139,GO:0001883,GO:0044464,GO:0070647,GO:0044424,GO:0043038,GO:0043039,GO:0019752,GO:0044267,GO:0019538,GO:0043687,GO:0016567,GO:0000151,GO:0044281,GO:0043436,GO:0003824,GO:…	TTCTGCTTGCGGACTCGACTCGAGTCGACTCAGTCTAAAGTTCATACATGATGGGTCTTAGTTAGAAAACAACGACAGACGTCATTTCTAGATTGACCTTTTTGCTGTCATCGTTATCTATCATATCAGTCAGTGCCTTGAACCCACTCTGGCAGAGCGTCAATCATGACTGCCGTTTGCTCTCCAGATTCCAAATCTTTGACCGAGACTTGACCATTTTCATACTCATCGGGTGCCACAATTACACAGTACTTTGCTCCAATGCGATCCGAGTGCTTGAAGACCCATTTTGGTTTCTTTTGTTCTAAAACAACATCGACACTTTGTCCGTTTTCCCGTAGCGTAGTCGCCACACCCAAAGCCACTTTATAGAGGTCTTGGTTCATTGCAAAAATCACC…
asmbl_12228	no	0.544936	0.667174	no	0.443193	0.997652	yes	2.22011	3.81732e-05	no	0.101743	0.995938	no	-1.67518	0.0855292	no	-1.77692	0.065665		NA	NA	CTTTCGCCATCAACCAACCACTCGAAAGCCCAGCAACGTAACGTGCCTGGACCTATCTTGGAACAGGTTAGTTTGGCGGAGTGGTTGGAGTTGGCACAAAAAGCATCATACAATCTTAGAAGCAGGGAGTCCTACGGTAACAAGAAGCGAATTGCCCTGCAGTTGACACCGTTCTGTCCACCAGAGTCGAGTCTGTCTTCTCCGATGTGTGGGTATCCGTGATTTGATGGATTGATTGGAAGGCATACCTTCACAACAAGACTATGAAACTATGATTACTACAGTGCTGAAACATCAGCCCACCAAATTCGCAGTCTATGCGAGACTAGTGGCCCGACGCCATGCCAGTGCCGTTGCCGCCTCCTCGGTTGCTGCTCCTATTGCCGCTGCTACTAGTGC…
asmbl_1223	no	1.68028	0.560975	no	-1.03826	0.997652	yes	3.58225	0.0171011	no	2.71853	0.659065	no	-1.90197	0.595077	no	-4.62051	0.0553904		NA	NA	AGTCCCATTTGTAGGGGCCAAGCCAAGGCTTCTGGTGATCCTCATATCCAAACTTGGGATAAGAAGTGGTATGACTTCCATGGACAGTGTGACCTTGTCTTCCTTAACAATCCCGAGTTCAATGATGGCCAAGGCATGGATATCCACGTCAGGACCACAGGTCGTTACCAGTACTCCTACATTGAAGCAGCTGCCTTGCGCATTGGGGATGACGTCTTGCAAGTCAGCTCCCATGGCAACTACTTTTTGAATGGTATTGGACAGGCTGCCATGCCAGCCACTCTTGGAGGCCACAATGTGACTCACTTTGTTGATGAAAATAACAGGTACACATTTGAGGCTGCCCTTGGAGAAGGCAAGAACGTTGTCATTCAAACCTTCAAGGACTGGGTCAATGTC…
asmbl_12252	no	0.249978	0.934137	no	0.344385	0.997652	yes	3.65849	8.0289e-06	no	-0.0944072	0.999019	yes	-3.40851	0.00685933	yes	-3.3141	0.00957434	FC15min>FC3h, FC1h>FC3h	NA	NA	CTCCGCTTCAAGGCATGCTGGTCCTACTGTATGCATACTACTAGTATCTAGCTAGCTAGCTAGCTAGGTAAGCCATACATGTATTCTAAAGGTACATCGTACCTTTTAGTAGACTAGCTACAGCCGTGGCTAGTACTCTGCAACGCTTTTTGCAAACGGTGCCATGCTCGGTGCCGCATAGTGACAAATAAACCACAAGACGAAAAGCAACTACTCGATTATACCATACCCTCACACTCACATACCATAGCATACCCAACCAAGAAGAAAGACTACACGATGGCAGACCAGCCACAATCATTCCCAGCATTGCTGCACACGGTGTTGTCTGATGCAGCTTCTGGTTCAGCCCCTGAGCTCGGTGAGTATACTAATATCAATCTTATTTTGAGAACTCTC…
asmbl_12254	no	0.294725	0.931781	no	0.348987	0.997652	yes	4.00751	1.99784e-05	no	-0.0542622	0.999939	yes	-3.71278	0.0100941	yes	-3.65852	0.0120449	FC15min>FC3h, FC1h>FC3h	NA	NA	CTCCGCTTCAAGGCATGCTGGTCCTACTGTATGCATACTACTAGTATCTAGCTAGCTAGCTAGCTAGGTAAGCCATACATGTATTCTAAAGGTACATCGTACCTTTTAGTAGACTAGCTACAGCCGTGGCTAGTACTCTGCAACGCTTTTTGCAAACGGTGCCATGCTCGGTGCCGCATAGTGACAAATAAACCACAAGACGAAAAGCAACTACTCGATTATACCATACCCTCACACTCACATACCATAGCATACCCAACCAAGAAGAAAGACTACACGATGGCAGACCAGCCACAATCATTCCCAGCATTGCTGCACACGGTGTTGTCTGATGCAGCTTCTGGTTCAGCCCCTGAGCTCGAAGCTATTGTGTCCTTTCAGGACCACGGTCGGGCTTTT…
asmbl_12256	no	0.0964381	0.981467	no	0.510817	0.997652	yes	2.64269	0.00199664	no	-0.414378	0.976976	no	-2.54625	0.0788329	no	-2.13188	0.183812		NA	NA	GTACTCTGCAACGCTTTTTGCAAACGGTGCCATGCTCGGTGCCGCATAGTGACAAATAAACCACAAGACGAAAAGCAACTACTCGATTATACCATACCCTCACACTCACATACCATAGCATACCCAACCAAGAAGAAAGACTACACGATGGCAGACCAGCCACAATCATTCCCAGCATTGCTGCACACGGTGTTGTCTGATGCAGCTTCTGGTTCAGCCCCTGAGCTCGGTGAGTATACTAATATCAATCTTATTTTGAGAACTCTCCATTTGTCTGACCATCAGAAGATCATAAGGAGTGCTGAGAGTTGCTGACCATCGTCTACATCTTGGGGTTGTTTTCCTTGCTGGGTTTATCATATCATACAGAAGCTATTGTGTCCTTTCAGGACCACGGTC…
asmbl_12263	no	0.277368	0.902992	no	0.724311	0.976897	yes	3.34847	1.38917e-07	no	-0.446943	0.961848	yes	-3.0711	0.00169911	yes	-2.62416	0.0109824	FC15min>FC3h, FC1h>FC3h	NA	NA	ATTCAAGCTACGTACAGCGCCGTCTGCCTACTAGCTAGCTAGCTAGCTCGATTTAGATGGTCGATCGATCGAGAGATCAAAGTCTCCTGCACACCCTGATTCTTTCGATTGGATTGCAACCTGCGTCGACTCGACTTGCCTCTGGCCATGCATGCGACACGACCGTACCGCACGCACGACTATCAAGTTGCTGGATCTTCCTTCCGCACGCCCCACTCTCTATTCATTGTCATCGTCATCTGTTTCGTCCTTGTTGGTCGTGAGTCGCAGTTCCTTTCCACCTCGCCCAGCATTAGCACCGTTGAAGAGGGCGAACGGTGGATCCTTTCGTTTTCGGTTGGCTTGTTGTTGCAGTAGTACTTGCGTCGTCTGCTGTCGATTTTGCTTTAGTTGTAACAA…
asmbl_12264	no	0.299679	0.895976	no	0.649858	0.997652	yes	3.46002	1.56611e-07	no	-0.350179	0.975717	yes	-3.16034	0.00184394	yes	-2.81016	0.00773923	FC15min>FC3h, FC1h>FC3h	NA	NA	GTTTGGATTTGCCGCCGCTCGAAACAATAACCCAAACAACAACCCATTCTTACAGCAGCAACAGCCACGAGCCTTTGGATTTGGATTCCAAAACAGCAATCGAGCACAACAGCAACCACCCAACAATAATCAAAATCCAACGTGGCAATTGCTGGCCAATAATCAGCAAGGACGAAACAACAACAATGCTGCTGCTGCACCGGCCAACAACGCCAACAACGCCAACAACCGAAATAATAGTAGTACTACTCGAACAACAACAACACCCACCATTCCCGACATTTCCGAACCCATCGTACAATTGATCACACACGGACAAAAACTCAAATACTTGAAAGTATCCGGATACGCACTCCAATTTCAACCCATTCTCAAGGCACTCACCGCCAACTCGACGCT…
asmbl_12280	no	0.479977	0.783274	no	-0.349911	0.997652	yes	1.94951	0.00269642	no	0.829888	0.845124	no	-1.46953	0.251924	yes	-2.29942	0.0327457	FC1h>FC3h	IPR016053,IPR016951,IPR016084	GO:0006807,GO:0004392,GO:0003824,GO:0043231,GO:0005622,GO:0034641,GO:0009536,GO:0005737,GO:0043226,GO:0043227,GO:0043229,GO:0042168,GO:0051186,GO:0044237,GO:0051187,GO:0046483,GO:0046700,GO:0044270,GO:0009987,GO:0005623,GO:0009056,GO:0006788,GO:0006787,GO:0033013,GO:0033015,GO:0044444,GO:0006778,GO:0008152,GO:0044464,GO:0016491,GO:0044424,GO:0016705,GO:0044248,GO:0042440,GO:0055114	ACGAGCTATCACTTCTTGCTGCTGTGAGAGTTACATTGTTTGCTGTCGATCGAGTTGACGATTCGATTCCCCACGAGAAGAAAGAGCAACGGGTAGTAGTTTCAAGGAGCCACAAGTTTTGAGCACGGAAAAATGAGATTAGGACAAACCCAACTGTTGGCAGCTCTCTGCCTGAGTATCCTGGTCGAGAATCAGTCGGTAGTATCCGCCTTTTCCACCTCCAAGAAACTTAGCGAATTGCAACAACATCGAATAGGTGTTCATCGACAGAATGTTGCTTTTGTACATTCCGTCCGACCATCATTGCCTTCTTTGGTAATCTTGTCTGCTGCCCCCGCCACGGCGACGGCTGGAGGGTTTATTGAGACAGAGCTCAGAGGAGCAGCGATGAAGTTGCAT…
asmbl_12377	no	1.64011	0.622651	no	-3.81238	0.727599	yes	-8.65606	2.14079e-05	no	5.45249	0.319185	yes	10.2962	0.000142759	no	4.84368	0.999882	FC3h>FC15min	NA	NA	TCCAGATGCAGTCCACCATGAAGAGCGTTTCCAATACCGCGGCCCGACCAATGGCATCCATGGCAGAAAGTTTCAATTGCAACGTCATGAGAATGAGAGCACCCCACCCTGCCATGAGAGCTGCATACCACACAAAGATGGATTTTCCCTTTTTGGAAACTACTCCGGCGTTGAATCCACCAATCTTTCGAGCCAACTCTTGATCGAACTGACTGATGGTGCCAATGGCGAGAGGAGGAAGGGCCATGACCTTGGCAAGGAGGACCGGGTCGGCCACCTTGGACGACAAGATGGCGTAAATGCAGGACACCCAAAACAGCGTATTAATGGGTCCATGCAAGTTGGATCCCGTCATTTTGTGTGTGATGCCCTTGAGCATGTTCTTGTAGGAGACATATG…
asmbl_12432	no	-0.532808	0.813297	no	-0.261404	0.997652	yes	-2.35519	0.000279873	no	-0.271404	0.987069	no	1.82238	0.193293	no	2.09379	0.0791225		NA	NA	AGCATACAAAAGATCGGAGAAGACGAGAAGACGAGACCACGAGACCACTTTGCGCTTGACAAAACGGTAGACCTAGAGTAGGTTTAGCTAGCTATTAATAGCAATGGAGGAAGGGTCTGGAGGACCAGGCAATGGTGGCGGAGAGGAAGATAATGTGGTCTTCCTTGGAGAACAAGGCGACGTTGAGGATTATTTGGAAGAGAAGTACAACGACTTTGTAACCTTGAATGAAAAAGCCCAAGAAAAGTGGATTTCAGTGGAGCGCAATCGAGATATGGCACCTTCTGAGGTCCATGCCATTTGCAAGTTTGTCATGAACGCATGCCAACAAATCAACGCAGCTTTCGAAGGAGTCCTCGAGAGTCTCAAACAATCCAAAGAAGAGTTGGAGTTGGAACG…
asmbl_12451	no	0.147973	0.969936	no	0.39807	0.997652	yes	3.12636	0.000635026	no	-0.250097	0.991464	yes	-2.97838	0.0428452	no	-2.72829	0.0803235	FC15min>FC3h	NA	NA	GGGCTCATGGAGTTCTACAGTAACAGGACACACGAAGATACCGGTACCAGGTAGTAGCATCATAGCAAGATATATTATCTTTTTAAGAAAGGAGACCTGCCACCAACAACTTGAAGCACTCCCACCTTTTGCTGCATTTGATAGAAGAGGACCTTGCAAACATCAACTGGCAAGGCTCTTTCGAAATTTCAGCGGCTTGCCATACCGGTAGAGCTAGCTACCAGCCAACACTGTGGCTTCAACCGACTGGCAACAGCCCAGCAACGATTGGGCATTGGATCTTTACATCTACCGGCAGATATCCAGCCATTGCCCTTGGCACTTGAAGCAAGTGCATTTTCAAAACCAGGGAGCATTCGAATAGGCCGAGGCCCTTCAATCCTTCAATGCCACCAGCCG…
asmbl_12458	no	1.19813	0.501229	no	-0.276517	0.997652	yes	3.92289	1.90725e-05	no	1.47465	0.745116	no	-2.72476	0.0862291	yes	-4.19941	0.00270146	FC1h>FC3h	NA	NA	GGGCAGGTCATGTTATGATTGTTGTTGACTTCTAAGATAGCGTCAAGTTTGCGAGCGCTTTGGGAGCGATTGTGTACCATCATTTTTGAGAAAGAAAGTCTCAAAGGGTTCAGTAGTGGTGCAGTTTTGTGGGAGATTTCTCTTAGTTTCTTTGGAGGGTGTTTCTAGCTAGCAACGGTAGCAATATAAGTGGAGAGACAATGACAACAACAACCAGCAAAGTAGTAGTAGCCTCGCGGCTCTTGGCTCTGGCGGCGCTTCTGGCTCCGCACGGAGCTGTGGCCAAGAATTGTACCATTGATTGTCTTCACGACACTACATGCACCCGCGGGGTGGCCAACTTCTCGTGGCATCCAGTGGATCCTTCCACGGGCGACAACTTTGACTTTAGCAAAGAAA…
asmbl_12483	no	0.878532	0.777225	yes	3.27934	0.207592	no	1.46581	0.275443	no	-2.40081	0.649223	no	-0.587279	0.901023	no	1.81353	0.527079		NA	NA	TGTCCTTTAGATGATGTATTATATATATGACTATGGGTTGATTACTGAATCATGAAGTTGGTGATTTCTGCATCATGGGTAGCATCAGGAGTTTGGTCATTGTAGACAATGAAGATGTCTTCTGGGAAGCCATAGACTTTGTTGTACCGAACTTCAATGAACTTGGCTTGTTGGCTGTAGGCATTGCGGATCCTCTGAAAGAGCTCTTCCACGGTTTGTGGGTGTGGCTCATAAAAGATTTGGTTGTGGTTTCCATCCTTTCCAGAAGCCTGGTTACCGTTTCGGACTGTGACATCCCAGGGAAAGACGATGTTGTGGGGGTTTGAGCCATGGTTATTGTACACGTAGGCATAGTTGTAGATGTGTTTGGACTTCCACTGAGCTTCTGCTTGAGCAATC…
asmbl_12512	no	-1.31836	0.383827	no	0.323416	0.997652	yes	-2.40823	0.00448596	no	-1.64178	0.660805	no	1.08987	0.624993	no	2.73165	0.0564081		IPR001563	NA	AGTTGGAAGAGGACTGCAGGAGAGAAAACTTCAGTGACACCGCCAACTACTTGTACTAAGGAAAGCTCATCGAGATGAGTTCCTTTCTACACGGCCCGGTCATCCTCACGGCCCTCAGCACATTAGGCGCAGGATTGTTTCATTTAAGGAAGGATGTTCCGAATTCAAATGTCTCGCCCGCTGTCCTTGGATCGAGACGATCCAAGTCCCAGCACACTGCTACGAAAACTGTCAGTAGGGGTGCTGTGATTGATCTTTCGGTTTATACCGAAGACGCGCAAAAGGACTTTATCCCGTCCTTGCCTGGTCTGGATTATGATCCAGGATTCAAGCAGTTTGCCGGATATCTGACTGTCGACGAAGCCCATGGACGCCGTATTTTCTATTGGTATGTCGAGT…
asmbl_12514	no	-0.573419	0.865936	no	-1.13416	0.986846	yes	-4.91601	1.71027e-05	no	0.560742	0.976976	yes	4.34259	0.0131959	yes	3.78185	0.038993	FC3h>FC15min, FC3h>FC1h	NA	NA	CATTAAAGACTTTTTTATTCCTGACCTTTTAGAAACAAATTTAGATTTTTTGCAGAGCTCGCCCGAACCAACCCCCAAATCTCTATTACTCCCCAAAAGGACTCCCGCGGGGTCACTTTCCCGTTGTGTTTTCTGCCACAAACCTCAACAAAACAACAGATACCTGCGGTTGTCCTCAAATCATCGTACGAACCCACCATGTGTCCGATCATCGAATGGCTCGACCCTATCCCACCATACGTATTGATTCCGATGTTTGCTTTGCATCATCTCCGTCATCCCAAGGACAACATGTACATGTATCGTTCAACGGAAAACACCCAGTCCACTTGCAACGAAGATTACGACGACGAATCTGCTGTTTCCGCGGAGTTTGAGCTTGTTGGGCAGGGATGGAAT…
asmbl_12517	no	-0.192566	0.953029	no	-1.13391	0.852241	yes	-2.17243	0.00398475	no	0.94134	0.852989	no	1.97986	0.151395	no	1.03852	0.582793		NA	NA	TCAAGGATGGTGAGGGTTTTGCTATTGCTTTTCTTATTAGTTATTCCTTTCGTCGCACGCCGCGCTGAATGCTGCCTCTGAGCTTCATCTACATGCCCCCTCTGAGCTTCCTGTACACGGTTACAATGTTTCTAATCGAACGTTTGAATCGAATCATCCCCGTATCTGCACGTTTTCTGCGAATTGATTGACCATCGATCCAAAAGCCATGGCTCCACTACCAACCATCCAACAGAACAAAAGCTCAAATTCTTCATTCATGACAAAGTAGAGAATCTTGTACATTGAAATATCCATCCTGGACTTAGCCACGGCCTTGGGAACAAGGTACACAGCAACAAAAACCATGAGAACAAAATTCACGCCAATCAGGGCCAGTGTGAAAATCACTGAGTTTGT…
asmbl_12542	no	0.612044	0.737439	no	-1.02266	0.840012	yes	-2.55813	5.36882e-05	no	1.6347	0.528894	yes	3.17017	0.0024329	no	1.53547	0.243754	FC3h>FC15min	NA	NA	GTTTGTAAACACGGATCTACCAAGAGACTATTTTCACAGCCACGAGTCGAGTCGACATGAGCATTCTTCCGAACGACTGTAGTCAGCACAGCTGCCGTGCCGGTACTCCACCCCACTCTAAAAACACGGAAAGGAATCTTACTTTACTTACACAAAAGCAACATTTAAAAAACATCTGACACATCACGGTACAAGCATAGCTTCTGCCCTAATATGAATGAGACAAGGCGGCAACGCGCCATCTTGTGATCGGTTGGTTTCAGACTCTTCTTGAAGCTGAGGAACAAGATCTTGAAAGCCAAGAGTCAAAGGCGGGCCCCCTACCATGCATGAGTGCATGAATGCAAGGTATACAAACTAAAAAACTCTAGTTCGGAAATCATCGTCCCCGTGTCACCG…
asmbl_12543	no	-0.510002	0.719123	no	-0.364801	0.997652	yes	-2.86483	8.07283e-08	no	-0.145201	0.993463	yes	2.35483	0.00815301	yes	2.50003	0.00515642	FC3h>FC15min, FC3h>FC1h	NA	NA	GAGACCAGAAGGGTCTTCGATCGGTCTTTCTCACTGCGGGCTGGTTGGCAGCGCTTTGGTTCCTTTCTGTAGCTTGCATATTCTCACAAATCTTCATCTCGCAATCTATCATAGTCTAGATTCTTGTGTCAATATGATGCTCTCTTCTGCTCTTCGTTCTGGGGTTTTGCTCTCCTTTCTTCTCTCTGCTTCTGCCGATAGCTTCCGCCGAGTGCTGCCTGCCAAAGCAGAGCGTCAAAGTAGTGATGGCAGCATGGGCGGCCCTGCTGAATTTTCAGGAGACGGAGACGGCATGGCGGGACCCACCTGTCGATCTGCACCCTTGGAACCTCCTTTGGCTGGTGTCATGCCTGGCAAGGATCGCCCTCATGTGATTCTTGCTCAAGATGTGGATTATCC…
asmbl_12585	no	0.0824188	0.969724	no	0.214498	0.997652	yes	1.61907	0.000285731	no	-0.132079	0.992038	no	-1.53665	0.0461408	no	-1.40457	0.0847384		IPR011009,IPR001245,IPR001611,IPR000719,IPR020635,IPR002290,IPR003591	NA	CTGTTTCACCGGTACTTTTGCTCCCTTTTTAGCTGGCTGAGAGATTGGAAGGAAGAAGGCAAGGAATGCCCACCGTCGTGTTACGGGACATGTAATAGAACAGCTTCAGCAAAGCGCGATACATGGCAGAAATAACAAATAACGCAGAAACCCAACCTTTCGTATAAGTAAAAGCAAATGAGATGGGCGTAGAAGCAGAGCAGGGAAAGGACAAGCCGCATGAAGTTGATCCTAACGAATTGTTGATCAGGGCACTGGAAAATGAACATCAAGCGGGAAGTCCTGAAGCTCGAACGAATGTGCCAACGGAAGTGGTTCGCCACAGCTCGTGTGGCGGAGATAATGAGACATGTGTTTCTTCTGTGACCGATGCTGTACGAGATGCCGATCTTTTTGTAG…
asmbl_12586	no	0.0988483	0.962275	no	0.199817	0.997652	yes	1.61994	0.000308693	no	-0.100969	0.994754	no	-1.52109	0.0507387	no	-1.42012	0.0821137		IPR011009,IPR001611,IPR013210,IPR000719,IPR017442,IPR003591	NA	CTGTTTCACCGGTACTTTTGCTCCCTTTTTAGCTGGCTGAGAGATTGGAAGGAAGAAGGCAAGGAATGCCCACCGTCGTGTTACGGGACATGTAATAGAACAGCTTCAGCAAAGCGCGATACATGGCAGAAATAACAAATAACGCAGAAACCCAACCTTTCGTATAAGTAAAAGCAAATGAGATGGGCGTAGAAGCAGAGCAGGGAAAGGACAAGCCGCATGAAGTTGATCCTAACGAATTGTTGATCAGGGCACTGGAAAATGAACATCAAGCGGGAAGTCCTGAAGCTCGAACGAATGTGCCAACGGAAGTGGTTCGCCACAGCTCGTGTGGCGGAGATAATGAGACATGTGTTTCTTCTGTGACCGATGCTGTACGAGATGCCGATCTTTTTGTAG…
asmbl_12588	no	-0.104197	0.959147	no	0.388088	0.997652	yes	1.44602	0.00136855	no	-0.492285	0.900559	yes	-1.55022	0.0425521	no	-1.05793	0.255363	FC15min>FC3h	NA	NA	CTTCTCCACAAACTAAACTTGAACGACAATCAATTGAGCGGCGAGATTCCCAGGTAAGTGAAGGATACGTTGCGGCATTCCGAGCATGAATGACTGGATGGCCTAACGCACCGCATTTCGTGCCTCTCCCAGCGAACTGGGGCTGCTAACAAGGTTGTGGTGGTTGCAGTTGAACAACAACCCGTTGCACGGCGCGATCCCGTCCGAGATGAGCTTAATGACTTCGCTGTATGTTCTGCAGTTGCAAGACTGCGACCTATCTGGAGAGATTCCAGAAGGATTGTACCAGTTAAACGGATCCGAATGGGATCCATATCAAATTGGGCTTTCGAGGGGACATCTTCCGTTGACGTTGAATGTGTCGGGGAACGAAAAGTTGGCGGGTGCCTTCCCAGACAA…
asmbl_12600	no	0.555467	0.889469	no	-0.367885	0.997652	yes	4.25416	0.000939376	no	0.923352	0.951729	no	-3.69869	0.0795095	yes	-4.62204	0.0208496	FC1h>FC3h	NA	NA	GCAATGCTGCTGGTTGTGAGCTGCCGGCTACCTGGTCTCATCATTGCTTGCAACAATTACCAATTGAGAGAAAGAGACACTGTGCTGCGTGATACTTGGTGCCTAACCAAAAACGTCTTGTTCGTTGCTCAGGTTCTTCTAACAGAGACTACTGTACCTAGAAGAATGAGTTGTATTTCAATAAGATTTCGTCTGCTTTTGATTGTGGGTAGCCTGTGCTCATGGATCACAACAGCGCTCCCGACTGGCTCTGTTGGCTGTGAGGGAGGAAGAGCTGCCGTCAGTGGTCTACACGCCAGCCAACAGACAGTTTTGACAGGTCCTTTGAGTCAAGACAACATCGAATTTCAGCTCAACGGCGTTGCTCTTCAGCCAGGCGTTCCCTTTAACATTGATATT…
asmbl_12627	no	3.69469	0.338958	no	-0.658158	0.997652	yes	3.13424	0.0132792	no	4.35285	0.495903	no	0.560456	0.766332	no	-3.79239	0.0664939		NA	NA	GCTATGGGGTAGGTTCCATCGTCAGCTTAGGAGCCATGCGTACGGGTAGGGAGGGGACCTAGCATACCGTCAAGCTCGGCTCCGGTATATCCCACTTCTTCTAGCTCCTTGCGTGATTTCAAAAGAGCAATGAGATGATTTTGCTGCTGTTGGCGCAACTGCATGTCGAGCAATTCAACTTCCTTGTTGGATTTAAGCTCCAGGGCAGTGGCTTCCTTTTCCTTTGCCTCTACTTCTCTCTTTCGGAGTGCCTTGAATGAGTTTTCTTTGTCGTCCTCGTCATTTTCCAAAAATGATGCTAGGATTGCATCCGGACCTCTTCTGGTCTTGGGTGGCTGCTTTGTTTTATTGCCTGAGCTAGAAAGTCGCTTCTTGCCCTTGTCCGTCGTAGTTGGGGTT…
asmbl_12650	no	0.565714	0.840104	no	0.261611	0.997652	yes	5.29403	0.00274183	no	0.304102	0.992038	no	-4.72831	0.0524636	no	-5.03242	0.0521197		NA	NA	CTTTTCTTCTTCCTCCTTTTTCAACCGTTCAGTTTCAGCTAATGCTGCCTCTTCTTCTGCCTTGGCTTGGGCCTCTGCTTCTGCCTCTGCTTCTGCCTTCACCTTTTCTTCTTCCTCCTTTTTCAGTCGCTCGGCTTCAGCTTCGGCTTCAGCTTCAGCTGCCTTATCTTCGTCTTCCTCTTTCAAAGATTCGGCTTCTTCTTTGGCAACTGCTTCCTCCTCTGCAGTCTCTGTCTTCTTTTCGTCTGGTGCTTCTGTAGATTCCACTATTTCTATTTCCTCTGGAGTCTGTTCGGAAACCTTCACGTCAGGATTCGTTTCGCTCTCATTGTCATGTGTCTCTTCTGGGGTATCCTTGGCTTCGACCTCCTGGGGCATGATTTCCTCGTCCTCCTCGGC…
asmbl_1268	no	1.83634	0.290896	no	0.680951	0.997652	no	-2.41086	0.0350353	no	1.15539	0.885055	yes	4.2472	0.0120922	no	3.09181	0.104897	FC3h>FC15min	IPR011009,IPR001245,IPR008271,IPR020635,IPR000719,IPR017441,IPR002290	GO:0032555,GO:0004866,GO:0032553,GO:0044260,GO:0004867,GO:0006796,GO:0003824,GO:0006793,GO:0032559,GO:0000166,GO:0030554,GO:0001882,GO:0016301,GO:0016773,GO:0017076,GO:0030234,GO:0044237,GO:0043170,GO:0044238,GO:0016772,GO:0004857,GO:0009987,GO:0030414,GO:0005524,GO:0016310,GO:0004672,GO:0004674,GO:0005488,GO:0001883,GO:0008152,GO:0043412,GO:0006468,GO:0004713,GO:0044267,GO:0006464,GO:0016740,GO:…	TCGTGATTCTTCCCAAAACATTTCAAGAAGAATGGACTCCGCTCTCGCTCGATTTACGCAACAATTCGAACCTCGTATTCATCGGAAAGGGATCTTTGGAAGCGGTTGCTTCGTCGTTGCAAGAGATTTGGCTTCCCGCAGAAATGAGGCACATTTCATACCAGGCATTGCAGCAACTTCCCCAGCTCACGGCCATTCACACGCAAGCTGATCAGCTGGCCACGGCAATCAGCAGCGATGAGCAAGGCAAGGGAGCAGCAGCTTTTGGCGACATTTGCTGCTCGGTAGGAGAGCACTTGCCGCTGGCAGAGCCATCGGGAGGACTCTCCTTTTGTAACATGAAGGTGAAACATCCGGGGGATGATGCCACATACTATCCCTTTGTCGAGTTTCCCGATG…
asmbl_1269	no	1.7796	0.264711	no	0.714433	0.997652	yes	-2.56799	0.0147731	no	1.06517	0.887799	yes	4.34759	0.00471716	no	3.28242	0.0522037	FC3h>FC15min	IPR011009,IPR001245,IPR008271,IPR000719,IPR017441,IPR001054	GO:0007242,GO:0006807,GO:0032555,GO:0009187,GO:0032553,GO:0044260,GO:0023060,GO:0006796,GO:0006793,GO:0032559,GO:0006753,GO:0000166,GO:0016301,GO:0050789,GO:0016773,GO:0043170,GO:0016772,GO:0009987,GO:0023052,GO:0065007,GO:0016829,GO:0016310,GO:0006139,GO:0001883,GO:0044267,GO:0019538,GO:0043687,GO:0004866,GO:0004867,GO:0023046,GO:0044281,GO:0003824,GO:0009165,GO:0030554,GO:0001882,GO:0009123,GO:…	TCGTGATTCTTCCCAAAACATTTCAAGAAGAATGGACTCCGCTCTCGCTCGATTTACGCAACAATTCGAACCTCGTATTCATCGGAAAGGGATCTTTGGAAGCGGTTGCTTCGTCGTTGCAAGAGATTTGGCTTCCCGCAGAAATGAGGCACATTTCATACCAGGCATTGCAGCAACTTCCCCAGCTCACGGCCATTCACACGCAAGCTGATCAGCTGGCCACGGCAATCAGCAGCGATGAGCAAGGCAAGGGAGCAGCAGCTTTTGGCGACATTTGCTGCTCGGTAGGAGAGCACTTGCCGCTGGCAGAGCCATCGGGAGGACTCTCCTTTTGTAACATGAAGGTGAAACATCCGGGGGATGATGCCACATACTATCCCTTTGTCGAGTTTCCCGATG…
asmbl_12696	no	-1.00391	0.776251	no	-0.00324375	1	yes	-4.16621	0.00146708	no	-1.00067	0.957403	no	3.16229	0.206643	no	4.16296	0.0665606		IPR010987,IPR012336,IPR004046,IPR016639,IPR017933	NA	AGCCAACCTAAGGAGTCTACAATCGGATTCGATTCCTCGGACAATATATATCTTGGAATGAGGAGTCGACACTAGCTACATTCTAGTAGACGTCGATGTGTCTATTGTCTAGCTAGAGTGCATACCAGGTAAAGTCTTCTGCAGTGACTGTCTGAAAGGCACCTTTAGACGCACCAGCCAGTTTGTTCCCAACTCTTTGGTGCCAGGTCCGCCATAAAGAACTTGTGCATGTATGATATCTGCTCTTTTGGTTAACTGTGACCATTACTCAAAACCCAACACCTACACCAGATACCTGGCTGCTTGACTGGAAGGATTGACATCAGAGGACTGGCAAGGTTTCTGGGGGTGGTGACGTTGGATCATTGCCTGCTTTTGGTGCTAGATTTCCCGATTGCC…
asmbl_127	no	-0.159581	0.936094	no	-0.352713	0.997652	yes	-1.39041	0.00551818	no	0.193132	0.984832	no	1.23083	0.19849	no	1.0377	0.33382		NA	NA	AGACGAGGCCATATCCAATGCGATGTCCCCATTGAAGACGAAGATCGAATTGTTTATTGGAACGAGCGACAAGGAGATCGGGATCAAGCCTTTGTATCACCCTTTGTTCTGCCCACCGCCAATCAGGAATACTACATTACCTTTCAGCCCGATCGTGGAGGATGGAACAATATTCGTATGAGTATGGAGATCTTGTTTGTCATTGCATCGGCTACCGGACGGACGTTGGTACTGCCACCCAGAGTTCCTCTCTATCTACTGGGTCATGGCAAAGCAGGTGCAAAGAGTTTTGGGGACTTTTTTCCTCTCGACAATCCCGATTTAATGAGCAAGGTCAAGGTCATTTCCATGAAGCAATTCATTGAAAAGGAATCCCCCAAATGGGAAGGCCTCTCCGAC…
asmbl_1270	no	1.79898	0.296859	no	0.593607	0.997652	yes	-2.62734	0.019726	no	1.20537	0.870781	yes	4.42632	0.00743612	no	3.22095	0.081505	FC3h>FC15min	IPR011009,IPR001245,IPR008271,IPR020635,IPR000719,IPR017441,IPR002290	GO:0032555,GO:0004866,GO:0032553,GO:0044260,GO:0004867,GO:0006796,GO:0003824,GO:0006793,GO:0032559,GO:0000166,GO:0030554,GO:0001882,GO:0016301,GO:0016773,GO:0017076,GO:0030234,GO:0044237,GO:0043170,GO:0044238,GO:0016772,GO:0004857,GO:0009987,GO:0030414,GO:0005524,GO:0016310,GO:0004672,GO:0004674,GO:0005488,GO:0001883,GO:0008152,GO:0043412,GO:0006468,GO:0004713,GO:0044267,GO:0006464,GO:0016740,GO:…	TCGTGATTCTTCCCAAAACATTTCAAGAAGAATGGACTCCGCTCTCGCTCGATTTACGCAACAATTCGAACCTCGTATTCATCGGAAAGGGATCTTTGGAAGCGGTTGCTTCGTCGTTGCAAGAGATTTGGCTTCCCGCAGAAATGAGGCACATTTCATACCAGGCATTGCAGCAACTTCCCCAGCTCACGGCCATTCACACGCAAGCTGATCAGCTGGCCACGGCAATCAGCAGCGATGAGCAAGGCAAGGGAGCAGCAGCTTTTGGCGACATTTGCTGCTCGGTAGGAGAGCACTTGCCGCTGGCAGAGCCATCGGGAGGACTCTCCTTTTGTAACATGAAGGTGAAACATCCGGGGGATGATGCCACATACTATCCCTTTGTCGAGTTTCCCGATG…
asmbl_12725	no	0.326094	0.895195	no	-0.275888	0.997652	yes	3.19772	9.75639e-06	no	0.601981	0.941839	yes	-2.87163	0.0131843	yes	-3.47361	0.00175133	FC15min>FC3h, FC1h>FC3h	IPR017856,IPR002876	GO:0005623,GO:0016779,GO:0003824,GO:0043231,GO:0005622,GO:0009536,GO:0044444,GO:0008878,GO:0005737,GO:0043226,GO:0044464,GO:0043227,GO:0043229,GO:0044424,GO:0070566,GO:0016740,GO:0016772	CCATCATCGACTTCTATGCCAGAGTTGACAACCCCCTTGTACCTGGTACCTAGTACTGTACCACCACCCATCAGCTACCTTGCTTCGTCAAGAAGTCGATTAGATTGATCGCAGAAGAAAGAAATACTATAGTCAAAGTAAACAAACAACAAGATGGTGCAACGATTGACGATTCCTCTATTGCTAGTATGGGTATCCAGCTTGGTCTCTGGGTTTACTACCCTCCAGCAGCCAACCACATCGACGACCCGTCTTTCGCCTCTGTTCATGGGCCGAGCTGCCGCCGTCCGAGCTGCCACCAAGTCCAAGACGGATGCCAAAAAGGCCAAGGTCAATGCTGTCTTTGGCAAGAAAATCATCATGGCCGTCAAACAGGGAGGAAGTCCGGATCCCAATGCC…
asmbl_12731	no	-0.305136	0.86869	no	-0.252289	0.997652	yes	1.87807	0.00144132	no	-0.0528467	0.999939	yes	-2.18321	0.022389	yes	-2.13036	0.029354	FC15min>FC3h, FC1h>FC3h	NA	NA	GCCACCTTGCCACCCTGCCCTTGTTGACGTGTAGTTGACGACAACAACTACATGTACGACGAAGTGGCCAGCAAGAGGGAGCTTGAACAGCAAGACTACCCCACACATTAGATTCATTTGTAATAGTATCGCTGTGCTGAGGTTGTATTTTGGCTGGAATCTGGAATCGACAATGCCCCCTGCATCGAACGAAACGACAATTGACGAGACAATCTGTATCCCGGCACAGAAACCCACCATCAATGGTCCTTCTATTCACACCAATGTGCTGATCAAGAGTGCTCTACCGGCGCGTGGCATTGTGAGCTCCAACCCCCTTCGCGTGGAACGCCTTCTCCGTCAAGCCGAGATCAATGGTGTCTTGTCGCATGTCAAAGTCCATACCGACAAGGGATGGGG…
asmbl_1274	yes	2.66057	0.0329086	no	0.481611	0.997652	no	0.816731	0.441749	no	2.17896	0.495903	no	1.84384	0.310089	no	-0.33512	0.916175		NA	NA	TTCACGGGCTCTAGAATATATTTCTATATCTCGCTTTGCGCAGTCAAAGTGGTCCACTATCTGCATTACTTTTACCCTTCATTGAACAAATTCTCAACGCTTCCTCCAATCGGACATCGGACTAATTCATCTTCGTCCAATTCGTCACCAACCGAGGCGCAAGCCAGGACGCCGATTATTCGCGATGGTTGGCATTGGCTCACTCGAACCAATGCCCATTGTCCAAGTTGTGGCCTGAACTTGCTCTTGGTACTTGGACTCGGCCAAGAGAACTTCTTGGAGTAATTCAAGAGAGGCAGGTGTCTTTTCACGCCCCATACGTTTAAGAATGGCGTCGAGCTCAGTGATTTCTTCTTGACTTCCCATTTGGGCTCTGCCGTGCAGCTCTGCCAGTACTGC…
asmbl_1277	no	0.951499	0.646949	no	0.823735	0.997652	yes	3.08424	0.00142336	no	0.127764	0.998232	no	-2.13274	0.248814	no	-2.26051	0.223318		NA	NA	TCTATGGCTGTGGTGTTCTATTTATTTATGTTAGCTAATATGACAATGGTTATTCAGTAGCACTAAGGTGTTCCGTTAGCACTAAGCGACAGCCCGCAATCTTCCGGCTGGCTGGTTAGCTCCCAAGCTGATGTTCCCCCAATCAAACAGTTCAGCGATCTGTTTGTGACTTGTGGAGTTGTTGTATTGGAAGATCGGTAAAGGACGACGCCTTTAAATGCCGCTGCCGACCTCCATTGTCGTTGTCCTGTCGCCGTCGAAGAGACGATCGAGTGGTTGCTGTCAGGGGATCTGCATAACTCACTTGACTGATAAATCCCTCGCTATCAATATTGAAATAAACATCAATTTGTGGTCCAAACTCCCCATTGTTCCCCCAGACCAAGCCACGTTCGCGAG…
asmbl_128	no	-0.0648791	0.979635	no	-0.341043	0.997652	yes	-1.40982	0.00457994	no	0.276164	0.973481	no	1.34494	0.141208	no	1.06878	0.31008		NA	NA	AAAGACATTGCATCCCAGCAACCGCAACTTTTGCATCGCAGAGTAGATCTCTTTGGTTGGTAGACTGTCAATGAGTGCCATTGGATCCTGAAGCATCAATTGCCTGAAGAAAAGAAGAAAAGAAGAAAGAGGCGATCATCATTTCTGCGAGATCTTTGGTCCAGTCCAGCTTACCGTATCCTGAAAGCAGCAAGATACCTTTCGTCCATATTCACCTATTATTGTTCGGTTGCATTATTAAATAAACCAGCACCATGATGCCCTTTGCACATCCCTCTCAACGATCTCGGTATCGTTCTGCTCGTTCGGTCCGACCTCAGAGTATGAATGGTGGCAGTAACCCTGGAAGCATCAGTGGGGCTGGCAAGTGGTCCAAGGCCAAAATGACCTTTTTCGTGG…
asmbl_12851	yes	-1.53492	0.042965	no	0.01248	0.999947	no	-0.51747	0.445279	no	-1.5474	0.34857	no	-1.01745	0.395808	no	0.52995	0.741611		IPR011993,IPR001849	NA	TAGAAAAAGGACACCCCATCAACTAACTGGTACACCCAAGAGGCCAACCACAACCTCATATCTATTGATTGTAGTAGAGTAGAGTCATGGCCAAGCAAGCGCTTTTGGACGTTCTGGAGCAGACAATAGGAAAATATGTGAAAGATTTGGATGCGGAAAACTTGAATTTGGGTATCTGGAATGGGCAAGTGGAACTGAATTCGTTGGAACTGAATGTGGACGCGGTGAATGCCGAACTGGACCGTCAAGCGGAAGATCGACCCAACTTTAGTCTCCCGTTTCGAGTGAATCGAGGATCCTTTGGAAGTTTCCAAATTGATGTGCCATGGTCTCGCCTCATGAGTCAACCAGTAGTACTGAGGGCGCATGGACTCACGGTCACTGTGGAAGCCCAGGAAC…
asmbl_12867	no	-0.526689	0.849687	no	0.781596	0.997652	yes	2.52909	0.00761252	no	-1.30829	0.812259	no	-3.05578	0.0501926	no	-1.74749	0.399581		NA	NA	TCCAATAGTCTTTCTTTGACAAAAGTGGCGCCCCACGGCTTCCAACGGGATTGAACAGTCGAGCCAGAAATGGTCACTACCAGCCAAAGTCTCCCTACAATTCGAACAACAACTTCAAGTTCGAGACTTTGTCCGTGATGCAATCAGCGGAGTCGACCAACAGCTTTAAGATGCCAAAGGATTTTGCGAAGTTTTGGAAGACCGGAAACAAGAATAAGTCCATTGAACCTGACTGGTACTCGTGGAGCAAGAAGCAAAACGGCTACACCAAAAAGAGCGCACATTACAAAGACAGAGATACATGCAGGATGAAGGTCGACAAACATTACAAGGGTGAATTCGAGAAGAAACCTTCTGTCATCTTTGAAGGGGGCAAGAAAAGGACTTACGATGACCTCA…
asmbl_12876	no	-0.869871	0.596051	no	0.547069	0.997652	yes	2.641	0.000873572	no	-1.41694	0.691406	yes	-3.51087	0.00383691	no	-2.09393	0.160108	FC15min>FC3h	NA	NA	TACAGCGGGAATAGCGACCTAGATAGGAAGTATACGATGGGAAAACGTTTATTGGTGTTGCAGATTTAGGCGGTTGGAAAATGGCCAGTCAACCAACCGAGAGCATGCTCCACCAGCCAACTGACACTCAGATTCCACTTATTAATCTCATCCTGACAGTCAGGGGGATTCGATTCCTATGGTTCCATCGTCACTTTGCTGCCTTTATAAAATTTTCTCACCAAGTCTGCTCTGGTGCCAGCCCCGTCACATCAACGGAAATGATCGAACCAGCACCCTTTTTCCGTTTGGTCAAACGAGCGTAAAAGTACGCCTTATTACCACCCGTATGGCCCAAAGATCCACCCTTACCATCCTCCATGATCCATTTTCGAATTTTCTGATATCCATCATCTTCTG…
asmbl_12886	no	0.483345	0.767804	no	-0.330141	0.997652	yes	1.86446	0.00130387	no	0.813486	0.830313	no	-1.38112	0.247411	yes	-2.1946	0.0210388	FC1h>FC3h	NA	NA	TTTTTTCTGCTCTTCCATATTCCACCCGTTCAACGTTTATCGCGCATCTATCCATGGCCGGACGTGCTTTGAAATAAGTAAAAGGTCGCTGTGAGGGTGGCATCCTCCTATCAAAGCAAAAGGGAGGTTATCTTTATCCGTTGTCGAATTCTCACCGTTGGCATGGGCTCATTCTTTTTATGGATTCGGTGAAGTCCTCTCATCACAACCAAATACCATAGGATATGAAGACCATGAAGACCTTTGCCACTGCCCTTGTCGTTCTTCTGTTGCTAGATTTGGCATCTGCTCGCTTTGAAGGCACCAAAGATGATTTCTTTGAGATAATCGCGAACGGAGAAGTGCCTAGTGGCATCCTTGACGATGAGGACGAACTCGGTCGAACAACAAACTTCAGAA…
asmbl_1302	no	-0.240032	0.920793	no	-0.519876	0.997652	yes	-2.2412	9.40635e-05	no	0.279845	0.979079	no	2.00117	0.0513189	no	1.72133	0.108586		NA	NA	CTCCCACGTGCAACAGTGCACTGATGTAACATAATATCGACCCAATCAATTCTGATCAAGTCGGTTGTGGCAAAGGCATCTGAAGTATTGGCTGGACACGGTATCATAGTTGTTTGATTGAAAGAAAATGCTGTTGGCTCGATCTCTTTCCTTTGCGATCTTCATCGCGGCATGCACTTCCTCGGTTGTCAAGGGAGATGGAGACGGAGAATGCCGTTTGTGGCTTGGTCCATCCCATCTGGGGACGGACAATGATCCAGAATTTGGTATCTTTGCGGGCGTTGACTTTGCTCCTGATGAAATCATTCCTGATATCGAAGTGGCAATTCCTTTGGTGGATTGGACCGAGCAATTCAACCGAGACACAGCATTGAAGAATATGATTGTGGAATTTGTCGA…
asmbl_13034	no	-1.14072	0.224414	no	-0.420892	0.997652	yes	1.8728	0.000977976	no	-0.719826	0.858842	yes	-3.01351	0.000434112	yes	-2.29369	0.0127431	FC15min>FC3h, FC1h>FC3h	IPR005829,IPR011701,IPR016196	NA	GATTCGTTTGGACGACGGAGTACCTTTCTCGCGTGTGCCGCCACCACGTCCCTCTTTGGCTTTGTGGGTGGTCTCATGCCCAACTATGCCGGTATCATGATTATGCGATTCCTCGTGGGTTTTGGATTGGGTGGAACCAATGCCCCCTTTTACTACCTCGCGGAATTTGTACCTCATCAACAGCGGGGTGTCACACTCCTCAAACTCGGATACGCATGGGCGTTGGGGTCCATTGTGACGCCCTTTTTGGGATTGGCTACCCTCGACAAGGATGGATTGGGACCGCCAGTCTTTTTGTTTCTCTGCAGTATCCCCAGTGTCATTTCCCTCGTGGCGGGCTTTATGATTTTACCCGAATCACCCCGTTGGCTCATGAGCAAGGGACAAAATGAAGTCGCA…
asmbl_13056	no	-0.345061	0.753988	no	-0.133509	0.997652	yes	-1.12635	0.00851282	no	-0.211552	0.977662	no	0.781294	0.403961	no	0.992846	0.248073		IPR011009,IPR008271,IPR020635,IPR000719,IPR017441,IPR017442,IPR002290	NA	CAGCAGAGCTGCAGCCGAAGCTACGTTTCGCTGTTGCCTCTGTTGTCGTTGTCGCCTGCGTCTTTTCAAAATCTTCCAAGGGCAGAGTCGCCCTCTATTCTATTTCTTATCCTATCAGTAACCATTGGGTTTTAACTAACGATTCGATAAAGAGGAGGTTCTTGGAGGGGCTCTTGTGGGGTCGTTTAACTCCTTTGGAGTCAAACTGTTATCCGCAGGGAGCTTTGCTGTCTCATTGCCTTTGTTGGTAGTTGGATCGATCGATCGACAATCTGCTTGGCACTGCTCCATTTCGTTCTCTGGTTCCGAGTGTGCGAGGATCACAGAGAAAGCATCCTTTGAAGAGGGCTCTTGTAGTAACCTCAGCGCCTCAAAGGTGAAGTCAACAACAATGGCGAG…
asmbl_13063	no	-0.642659	0.618029	no	-0.0619607	0.997652	yes	-2.06874	0.000549355	no	-0.580698	0.92265	no	1.42608	0.222443	no	2.00678	0.052724		NA	NA	GGTCTTACCTCGCACCTCACCGACCATTGTTTATTCTCCACATTTTCCATAATATACAAATCTAACCACCCACAATGGCGCTACCTACATTCACCGTGACCTACAGTTTCAACTGAGACGGAGGGGACCAAGAGCTGCAGACGGCCATCTCTTGCGTCAAGGAGGTGTTCCCCGAAAGCAAAGTTGTTCCGAACGGGACGAACAATTATCCCATCAAAGTTATCGTAACAGCCGAGCACAACAAACAAAAGGTGCAGATCTGGAGCGGTCGCCAACAAGATCTGTTTCGAAAGAACGCATCCAAGCGCAAAAAGAGCATGGATCAAATCAAAAGCTCTCTCCAGGAGTACGCAGAAGATGTTGTCAACTAGCTAGCTAGACTAGCTAGATAGCCAGCCA…
asmbl_13064	no	-0.122931	0.96207	no	-0.231402	0.997652	yes	2.03695	0.000426505	no	0.108471	0.995605	yes	-2.15988	0.0218379	yes	-2.26835	0.0151155	FC15min>FC3h, FC1h>FC3h	IPR001179	NA	GTTTCTCATGCAAAGATTCTAGCTATTTTCCACCACGATTATACCTTGTTGGTACATTCTTAAAAAAACAACCGTCTATTACCATCAACAATACAATAGGAAGTAACAATGAGCAAGGTTTTGTTTGGTGCTTTGGCGCTTGTCATCTTGGGATCTGTCCCATCATCCAGAGCTTTTTCGGTTCTTCCGCAAAAATCGACTACCACCACCTGGATTCCCAGTCTTCTGCGAGATTCTTCCACAGTCCGGTTCCTGGCTGCAGAGGAGGACGAAGGAGAAAAAACTAGTAGTGTCAAGGAACTGGAACCAGACAGTCATGAAGAGCTCATGTATGCCTTGGGAGTCAACTTGGCAAGACAATTGGGGGATGTTCGACCACTGGTGGAAAATGGAGAAGAA…
asmbl_1307	no	0.103761	0.966985	no	0.267637	0.997652	yes	1.55169	0.00463809	no	-0.163876	0.99114	no	-1.44793	0.149503	no	-1.28405	0.243139		IPR002076	GO:0016020,GO:0044464,GO:0005623,GO:0031224,GO:0016021,GO:0044425	CAAAACGCCACCCAACTCAATCGTCCTCGTGCTTGGAAGCACTTACTTTTAGTTGGAACGAAACTGGTGCGATAAAGCCATCTTCGAAAGGTCATGCAGAAGAGTTGTCGGCACAGCAGCAGAATATAACAACAAAGGATCATATTATAGAACCGAAGAAGCGCAAGAATCATGTGCAACAGTACGCTTATGAAAGAAGCGCCCGTGGATACCTCGAGAAAGACCATGGCGAACCTTCGAACAGAATCCTCTCCCAAGCCAGAGCTGCCTGAACCTTCGCTGTTGGCGAGATACACGTGTGCATCCATTCTAATGGGAATCTTCGCAATATGGGGCAAATACACATTTGTGAACGAAGCAGAACTACAAGTTGGAGAAGACCTTCATGATTACAAAGTT…
asmbl_13085	no	4.79023	0.145844	no	-4.13575	0.576042	no	0.62208	0.703718	yes	8.92599	0.0747751	no	4.16815	0.200371	no	-4.75783	0.11653	FC1h>FC15min	NA	NA	CAACGCTGAAAAAAGCACCTACTTATAGCTAGAACTACTGGCATTTTCTAGAGCTTCTGTGAAAGTAGAGCTAGAGACCTTAAAGACCATTGACTATACATAGTTGGTACCGTAGGACATTTTGTGGCTGTCATGAATGAATACAATATTGTTCTTGTCGTGTTCTCTGGTAAAAGGACTTGTCCATGCAGCAGTCTAGTTCAATTTGTTGTTGTTGTTGTTTGGTTCCTTTTGAGCTTTTCCCTTGTGATTGATTTGACCATATGACGAATTGTGGCCGTAATTATCAGTTTTGCAGCCAACAGTTTAGCTAGTCCTCGCCAGTGAGATCAAACTCTTCCACTTCCTTGGGAGCTTCCACTTTGACTCCATTGACCATTTTCCCTTTACGCTTGACAC…
asmbl_13120	no	-0.00114617	1	no	0.0630434	0.997652	yes	-1.93556	0.00014998	no	-0.0641895	0.999168	yes	1.93441	0.0327362	yes	1.9986	0.0201496	FC3h>FC15min, FC3h>FC1h	NA	NA	TGTCGCTTCGTTGATCTAGTTTATTGATGAAATGAATTATGACCCGGCTAGAAATTCCTCCTCGGTTGCTACAGTATATATCGTCCATACATTCGTCTGACAACACAACCAAAGCGTTCTGTTCTGGATATCTTCGTATCTAGCTAGTACCGATTGAACGGTTCCATGGAACCACCAAGACCGCCTCGACTGCGCTTGACACTGGATCGTCGTTCATCCCCTTGTCGCTCGGACCAACCACGGACACCACCCATAATCAATGATGCAGAGCTAGCGGTAGCCATGGATCCGGAACTGGAATGTTCTGCCTTGCGGGCATTGTCATGGACTGCCTTGTGGTAGAGTCGTGTGGAATCAAAATTCATTTGCAGGCTCGTCTGAATGTGGTTTTGTTGGTTC…
asmbl_13133	no	0.888687	0.398309	no	0.822353	0.905903	yes	1.57031	0.00866768	no	0.0663338	0.999494	no	-0.681622	0.685514	no	-0.747956	0.635503		IPR003613,IPR016024	GO:0004842,GO:0016567,GO:0044260,GO:0016874,GO:0000151,GO:0003824,GO:0005622,GO:0019787,GO:0032991,GO:0044237,GO:0043170,GO:0044238,GO:0016881,GO:0009987,GO:0005623,GO:0032446,GO:0043234,GO:0005488,GO:0044464,GO:0008152,GO:0070647,GO:0044424,GO:0043412,GO:0016879,GO:0044267,GO:0019538,GO:0006464,GO:0043687	GGGAAGGGAAGAGGAGCAAAAGATCAAGATGTGGGGAAGAGCAAAAGAGGAGAAGAGGAGCAAAAGACAAGAGGACAATCAATAACGGGCACTAACGCTGCGGATTTTGGTTGGTTCCTTTGTTGATGGCTTGCCAAAACTGTGATTTTACACTAGCGAATTACATTTCCTTAAAAATCTTGGATGTGCTGAGCGCCGTGTCAATATAGTTCTCCAGAATATTTCTGAAATCAGTGGCATTGATTTCGTTGACGCGGTCGGAATAACTGAACATGAGTTCATCGTTCACCTTGTCCCAGCCCATGCACCCGCCTCTGGTTTCCTGTTGCAAATAATTCAAAGCCATTGCCTTTTGCAAAACTTGTGCTCGTTTGCGTGGGTCTGTTTTCAATTCGGTAT…
asmbl_13147	no	1.30602	0.341589	no	-1.00442	0.833928	no	-1.17264	0.0689495	no	2.31044	0.248203	yes	2.47866	0.0324685	no	0.168218	0.945611	FC3h>FC15min	IPR009071,IPR003958,IPR009072,IPR000910	GO:0009987,GO:0005623,GO:0005634,GO:0003676,GO:0003677,GO:0043231,GO:0043565,GO:0005622,GO:0043226,GO:0005488,GO:0043227,GO:0044464,GO:0043229,GO:0044424	GTTCTAGCTAGCTAGACTCGACTTTTTAATCACACCTGTCCTTGGCAAAGGATTGAGTTTAGTAATAAAGATGGCAAAGAAGGCGTCTCCAAAGAAAGGAAAGGGCAAGAAGGATTCTGCCTCTCCCCTGAAAGAGCGCAATGCAGAAAAGGTCAACAATGACGAAAACAAAGAAGACAACAGCCTGAGGGCAGATGATGAAAACAAAACCAATGACGAGGTACCCGCCAAAACCGGCTCTGAAAAGAAAAGCAGCCCCGAAGAGAAGAAGAAGGACACGGACGAGAGCAAGGAAGAGAAAAAGGCTGAAGAAGATAAGAACCACAGCAAGAAACGAAAAGCAGATGATACCGTTGACGACAAGGCTGACAACACGGATATCACCGGTGGCGACAACCA…
asmbl_1319	yes	5.29988	0.0734644	no	-0.29982	0.997652	no	1.3594	0.319095	no	5.5997	0.216125	no	3.94049	0.216222	no	-1.65922	0.564174		NA	NA	AGCCAACAAACAGTATTTATTCACCGTCCACTTTTGACACACAAGCAATGACTACATACTGTTGTTATCTCGCTACATGAATGCAGTGCATCCATGACGACCTGCACTTGTTGTTGGAACGTATTGCGTGGTGACCAATCCACCGCATAGCGGGGTCTTCTCTCGTTGCCCTTGCTCCCTTGCTTACTTAGGCTGCCGGAGCAATGGCATCAACGTGAAGCAAGATGATATTCAAAAGCAATCCTTGCATATGAGCTTCCCCGAAGTTCTGGATCCTATCGTTGATACTGTTTGATGAAACCACTTCCATTAGAGTGCCAAAGATGTGGCGGGCCTTCCCAAAGTGACAGAGGTCGTAGCTGGCAATGGCCATGTTGTTCATGGCAGCCACCACAATGT…
asmbl_13193	no	3.85333	0.309209	no	-3.15959	0.870777	yes	-4.0955	0.000550274	no	7.01292	0.250054	yes	7.94883	0.00441696	no	0.935918	0.838101	FC3h>FC15min	IPR016040,IPR001509	GO:0050662,GO:0048037,GO:0005488,GO:0009987,GO:0008152,GO:0003824,GO:0044237	GTCAAGATGATGAGGCCATCATTTCGACGCTTACTGCTGGGCTTGAGTCTTATTGACATCCTACTTGTAGCATCGATTCCATACATCGCTGGGTCTTCCGAGGATGTTGGTGACACAGCGGATTTGCCACCAAAGGATGTTTCTTCGGTGGATGATGATACCTCCTCTTTGCCATTTGTCTTGGTGACAGGTGGAAATGGATTGGTGGCATCGAATCTCATTATGGAACTCTTGCAACGAGGCTATCATGTCCGAGCCACGGTGAGAAATCCATCCAAGGTGTCCCACCTACGAACTTTGCGCAACTCCGAAACCAAACTGGAAATTGCCGCCTTGGATTTGAAGGAGAAGGATGTGCAAGTGTACAGAGCCCTGCTGAAGGATGGCATTGATTGGATC…
asmbl_13202	no	-0.156676	0.942075	no	-0.528562	0.994743	yes	-1.41532	0.0101961	no	0.371885	0.961848	no	1.25865	0.223306	no	0.886762	0.488913		IPR018227	NA	CACAGAAACAACTCCACTGAGTGAGTATACTGTTGGAATAAGTCTGACGCAGCTGCTGCTTCCCCTTTGAACAACTTGAAGGGAGACAAAAGCTTCAAAGGCACATTCTCCTCAAAGCGGTGGCCTCGACGAAATAATTATATATCGGTGGACAATCTTCATTTTCTCATCATCATTAGTATTATTCCAACGATGACATCCACCAAGTACATCAACAATTCCATCTCCCTATCGGTTGCCGTTGGCCTGTTAGCACTGGGCACTCAGAAGGAAGTATCGGCTCTCCTGGTCACTCCGACTTTGCACAGTCAGCAAGCTCGTCGTCATCGTGGCGAAAGCAACAGCTATCAGAGAGCACAAACTCAATTAATGGTATCTCAGACAACAGACGAAGTCACT…
asmbl_13208	no	0.297851	0.902992	no	0.718501	0.97998	yes	1.89811	0.00387084	no	-0.42065	0.966746	no	-1.60026	0.219716	no	-1.17961	0.427893		IPR020103,IPR001406,IPR020095,IPR020094,IPR020097	NA	GAGCAGCGTTGAGAAGAGGAACAGGAACATCGATAAAGCCAACGATAGAGCTCTTCCAAACGATCAGAGGCAACCCTTGGAGATTGATTGCTACCGGTCCCCATCGACTATTAATATCTGTAACAAAAGAAGAAAGAAGTTACTCTCTGAAAAAGTTCAGGACCCTTTCTTCCTTGACATTTTCAATCAGCGGATCAAACACCATCATGGCGGACAATGCAAGTGAGAACAAGCCATCTACCCAGGCAGAAAATCCAGACGTGAAGGAGAAGACAGAGGCAAAAAAGGAAACGGAGGAAAAAGCAGAGGATAACCCAGAAAAGAACAGCGACAGGAAGAGGGGGCACAATAATAATAACAACAACCAAAACAATAATAACAGAGGAAGAAGGAACAAGA…
asmbl_13209	no	1.00396	0.623692	no	0.249253	0.997652	yes	2.41426	0.00880043	no	0.754707	0.942828	no	-1.4103	0.528226	no	-2.16501	0.219725		NA	NA	AAACGATTTACTTTGACAGCTCTATTGGTTTAAAGGGAGCCCCACCGGTATCTTTCGTTCCGCGCTAACCCCAACGCTCCCATCGCTTCGTTGTTTTGTTGCCTGGTCTTTCGCAAGTCCGAAGGGACTAATAATACTCATGCAACAAAGGCTTCCAACAAGTTTACTATTACGGAATCTTCAATCAGCAACCAGAGGATAGGTGAAAGAAGGAAGGAAGGAAGAAGAGCCAGGAATCAGTGGCATTGTCTGTAGTTCCGGTATCAATAGAAACATCGGCGATCTCTACCTCGAAATCCTCCTGTTCTCAGCCCGGATCTACATATTTTGACTATCAAACAACATTTTGAGAAGCAAGTAGAGCAAGATGGCTAGCAAGGACGAAATCCCAGATGTCGA…
asmbl_13210	no	0.254425	0.92414	no	0.71555	0.980629	yes	1.9215	0.00368988	no	-0.461125	0.962383	no	-1.66708	0.198551	no	-1.20595	0.417664		IPR020103,IPR001406,IPR020095,IPR020094,IPR020097	NA	GAGCAGCGTTGAGAAGAGGAACAGGAACATCGATAAAGCCAACGATAGAGCTCTTCCAAACGATCAGAGGCAACCCTTGGAGATTGATTGCTACCGGTCCCCATCGACTATTAATATCTGTAACAAAAGAAGAAAGAAGTTACTCTCTGAAAAAGTTCAGGACCCTTTCTTCCTTGACATTTTCAATCAGCGGATCAAACACCATCATGGCGGACAATGCAAGTGAGAACAAGCCATCTACCCAGGCAGAAAATCCAGACGTGAAGGAGAAGACAGAGGCAAAAAAGGAAACGGAGGAAAAAGCAGAGGATAACCCAGAAAAGAACAGCGACAGGAAGAGGGGGCACAATAATAATAACAACAACCAAAACAATAATAACAGAGGAAGAAGGAACAAGA…
asmbl_13232	no	0.260068	0.899777	no	-0.456273	0.997652	yes	3.30436	1.77444e-09	no	0.716341	0.859896	yes	-3.0443	0.000364258	yes	-3.76064	3.22337e-06	FC15min>FC3h, FC1h>FC3h	NA	NA	TTTGAGCAATTAATGAGTAGCTATTAGTACTTCTGTCTTTGGATCTGGTACGCTTCCCCAACACGGAAAAGCTCAGGTCCACCAATAACATACCGATACATCATGCTGCAGAACACTGGTTGCAGGCCTCCAGTTACCTTAGCGTCTTGGGGCAACTCTGCAGTCTGACTGTAGTGATGGTGTCGGGGGCTTCAAAAACGAACTGCCTGCCTCAAAGAGTTTTCTCTACCGGTATCCTCGAAATTCCTTCGTTGACCTGTCTATCATAGTCGGCGCGTCGGTACTATGCCGCCAACTATTCTGTATCAGAATTGACAAAAGAAAATCGTACAGAATTCAAAGTGCCGATCTGTTATGCTATAAAAAGTACAAGGTTATCTTAGCCTGTGTCGCAGCCAC…
asmbl_13266	no	-0.782873	0.653381	no	-1.01922	0.945406	yes	-2.52748	0.00126242	no	0.23635	0.991054	no	1.74461	0.259915	no	1.50826	0.389487		NA	NA	CTCACAATCACCGCAATAGCGAACACAAAGATCAAAACAGCAAGAGCAGAAGCAAAAGACAACAGAACTAACTCAAAACCATGACAGAACAACAGCCACTACTACAGATGACTCTCAACAGCAAGGAGGAAAGCACCACTACCGCCGGTGCAACCGCCAGCGCCAACGAAGCCTTTCGTTTGGAAGATTCTCCCTCGTATGAGATCTTGAACTACCACAACTTGTTGACCAAGAAGTACCGTGTGGTCTCAGAGTCCGAGCTTGATTTACTTCCATCCAACAGTACTCGGATCAAGAACACCCTTCTGACGCTTGCCACATGTCCTTGCTTTTGTTTCGGCATTTCCAAGGGATTTGAAGTCCCTGGCGGATCGCTCAAAATGGCGTATGATGGCCGCG…
asmbl_13349	no	-0.355753	0.827578	no	-0.15715	0.997652	yes	-1.78211	0.00137705	no	-0.198602	0.98786	no	1.42636	0.177898	no	1.62496	0.114811		IPR004854	GO:0044265,GO:0006511,GO:0009987,GO:0044260,GO:0009056,GO:0009057,GO:0043632,GO:0030163,GO:0051603,GO:0019941,GO:0008152,GO:0006508,GO:0044248,GO:0044257,GO:0044267,GO:0019538,GO:0043170,GO:0044237,GO:0044238	ACGAGCGACAAAACTGCAGTGACCGGTGTCTGCTGTCGTCATCCGGCCCACAACCATCATCAACTGCTCCCGGCTTTGCCATTTCTTTTTGTAGAACGATCAACAGACCTCACTAAGTTGGAAGAGTAGACAAGACTACTTTTAGACCAACAAAGAAGAAGAGACGTCTAATCCATAAAGCGATTGATTGCCTTGACTCCTCAGACGTGACTCTACTTGCATTTCGGCGGTGCGCAGAGCGGCGAACAGTAACACAGGACCGTTGTCATTTGCCAACAACGAGCTCACGACACAAACAAGACCACCAATCAGCATATTCTGATTTCCCGCTAACTTACTAACAAAGAAAGAGTGACAGACCATGTGGGGCGGATTCGGAGGAATGGGCGGAGCAGGCTT…
asmbl_13354	no	0.107328	0.96628	no	-0.384751	0.997652	yes	2.46147	1.37412e-05	no	0.492079	0.936416	yes	-2.35414	0.00826875	yes	-2.84622	0.000992747	FC15min>FC3h, FC1h>FC3h	NA	NA	TGACGAGTTCGTATAAGCTGGCTAGGTTTTGATGTTGCCAATGTGTCATTACCTAGCTAGGAGAGGCAAACATGATTCTTTGGTGGAACCGGAGGGATTGCTGATGGCGAATCGGTACTTTTCAGGCGGATCCCCAGCCTATCGGTTCCAACTCTTGGGATCCTGGGGTGAAGGAGAAGGACATGCAGCAATAGATACGCAATCGTCCAGTTTGCCCTTTCCGTTCGGTGCGAGCATTACCTGAATTGTACATTGGCTTTTTCGGTGACCCCCATAAGACAACAGCCCAGTAGCAGCTAGAAGGTGGAATCGGACAAACTCGCCGAGCCTCTCCTTCTGCAGCCATTTCTCTATGGTGTTGCTGTTTGTTTGTTTTCAGTTTCCTTCGAAGATTGAGGT…
asmbl_13358	yes	-1.70709	0.0817302	no	0.669903	0.986846	no	-0.748991	0.32073	yes	-2.37699	0.156007	no	-0.958098	0.561893	no	1.41889	0.280493	FC15min>FC1h	NA	NA	CAACCAACAACAACAACATATATTTAACGGATATGGTGTCAATGGGCAATCCCCCCAAGCCGAAGCGAGGGTTGATTTCACAGAGCGGCAGCAAGGGCACCCTCGCCGGCATCACACTCCCGAAGGAGGTGGTGCATTTATGACAGTATTTCACAATGGCAGATTCACGGAATCATGCCGTACATTGAAGGTCCAAGGAATTGGGCAAATGGCATGCGGCAGAATTTGCTTCTGGGTGTCCCAGTTTCCGATTCTGGCTGGCTTGTAAATTATAGCTCTCCAAAGACCCAATGCCCACCCCTACGATGTAGTTTGCGCCGCTGATGCGTGATGGAATGTGCTTAACCACAATCACCCTGTAGAGATTGATTTTCGATTCCCCAAGTCACTCCTCCTCCT…
asmbl_13409	no	-0.241937	0.925786	no	-0.0894207	0.997652	yes	2.00498	0.00368988	no	-0.152516	0.994484	no	-2.24692	0.0500003	no	-2.0944	0.0785691		NA	NA	TCTCAGCATAATTCATTACTAAATTTTCAAATTTTCTGGTCATTCTTGGGTCCAGCTGGTAGGAGCAAAGTGTCGTTGTGGCAACTGGTGATTTAACACCAGATGAACTTCTCCTTCACTTCGATTTTGTGGACACGTGTGCCATATAGGACTGGATTGGTCGCGGGAAGCTCGAGAAGGCCAGCTACAGCACACGCAACCACTTGCGGTACATCGTAGCACCGATACCGGTACCAGTACGAATTCATTCCCTTTGCAAAGCCGTCAAGAAGATCCGATTCCACACCTGGCTGCGGCCCGTAGAGTAGCTGTAGTGTTGCAGCGTAGCAAGACGGCAAAAATTTTGGCACCTCGAAAACTGCACCGCTTCACCAGAGATCATTCTCGTGGGCGTCATCG…
asmbl_13449	no	0.380963	0.853072	no	-0.260574	0.997652	yes	2.39968	0.000455407	no	0.641537	0.928031	no	-2.01872	0.0952116	yes	-2.66026	0.0161377	FC1h>FC3h	NA	NA	AAAGGAGTCTCTGAGTTCTCTGTGTCGGCTGCACGATCAGGGTTATTTCCCGGCATTTTCCCTGCGAAAATCGACGAGGACCATTTATTTATGAACGTAGAAGCACTCCTCTGAACTTGAACTTTGGATAGACTACACCACATGTTATAGCATGATTTTTTAAAACAGAGACAGAAAGTACATTGCTATGTAAGAAACACAAAAAGAGGCCGTGCCACCCACGCCTCGAAAGAAACAGATAGGATGTGGGGTTATCCCACGATTTTTGCCGGCATTGGATCGAAAGGATCAAGGGGTACTCGTCCACAAGGAACGGTGCTGCCAGTAGCTTTTTAATTAAGCTTCGCAGTCTGGGAAAAAAGACGCCTTGAAGGCTCTTCGTTTGAAGCAAGTGGCCAA…
asmbl_1347	no	-0.638212	0.579688	no	-0.208128	0.997652	yes	1.86721	0.000286634	no	-0.430084	0.949526	yes	-2.50542	0.00218855	yes	-2.07534	0.0144545	FC15min>FC3h, FC1h>FC3h	IPR002376,IPR015518,IPR011034,IPR005793,IPR005794	GO:0010467,GO:0009058,GO:0044260,GO:0009059,GO:0009987,GO:0008168,GO:0003824,GO:0004372,GO:0006412,GO:0004479,GO:0034645,GO:0008152,GO:0016742,GO:0044267,GO:0044249,GO:0043170,GO:0019538,GO:0044237,GO:0016740,GO:0044238,GO:0016741	CCCTCTTCCGTGTGGACGTCATCGTTGGATGGAGGATGGTGCCAGGCAAAGCACATCACAAACAGACTGCAAATGGGCACTGTACCGACACCAGTATCCAATTGCTTTCGCAACTAGCTAGCTAGCAAAGCATCTCCTACCGGTAGATAGCTATATAAGAAGAGACTGAGGCCCAAAAGGAAAGGCAGTTGTCTCTGGCAAGGAAATGGAATGAAGATTGTTTGTGGCAGTATCGCAAGGTATTATCTGCTGGTCTCCTGCATGATCACGGCAGCTTTGGCGTGGTCTCCACGTGTGACACCCAGACACAACCTACCTCAGCAATCCTTGCTGTTGCTGAGACTAACAGCACAACGATGGGTTCCCAACGCAGTTTCGTTTCGGTTGTATTCCTCCTCC…
asmbl_13476	no	-0.92189	0.695025	no	-0.0382367	0.999947	yes	-2.92463	0.00343167	no	-0.883653	0.938405	no	2.00274	0.329833	no	2.88639	0.110741		NA	NA	CACAAGAACACAATTCGAATTGCTGGCTCAAAGATTACGGTACGATGATCCGCTTCCTGGTTTTGTTGGTTGCTCTGCTCTTGGCTGGTGGAATCGAGGCTTTCGTAGTCTCTCCTACTTCTGTCACTTCTAGCACGCAGAGTTTCGGTTTGAGTGGAAGCAATCAAGACAATGATGGTGGCAAGGGAAATCCTTTTGGGGGTTTCTTCAAGGATTTCATGTCCAGCGTAGACGATCAAGTAGACGATTTCTTCAACAAGAGAATGGGAAACGGAGAAGCATTCTATGGAAAGAGAAAATCCAACCCCAGCGGCAAAGTAGAAGGACAATACAATGGAATGGGTCTCACGGATAAGCTGCGAATTGATGTCGCCAGAGCTCGCAAAGAAGCATTTCTGG…
asmbl_13483	no	1.47355	0.587052	no	0.199032	0.997652	yes	3.9976	0.0051373	no	1.27452	0.915942	no	-2.52405	0.365518	no	-3.79856	0.114293		IPR011009,IPR018297,IPR001245,IPR020635,IPR000719,IPR002290,IPR001054	GO:0006807,GO:0007242,GO:0032555,GO:0009187,GO:0032553,GO:0044260,GO:0009975,GO:0023060,GO:0006796,GO:0032559,GO:0006793,GO:0006753,GO:0000166,GO:0016301,GO:0050789,GO:0016773,GO:0043170,GO:0016772,GO:0009987,GO:0023052,GO:0065007,GO:0016829,GO:0016310,GO:0006139,GO:0001883,GO:0044267,GO:0019538,GO:0043687,GO:0023046,GO:0044281,GO:0003824,GO:0009165,GO:0030554,GO:0001882,GO:0009123,GO:0009124,GO:…	CACAGTTGCATCTGATGTCTACAGTTTTGGGATATTACTTTATGAAGTCTTCTCTCGGCGTGATCCCTACGATGGGGAAGACGCAGAGCAAGTGTTGAAATTGGTTGCAGACAAAGCTGTTAGAAAGAGGCCGCCAGCTCCTCTACACATGCCAGAATCCATCAAGGGGCTAATGAAGGATTGTCTTGATGATGACCCAGAGAAGCGCCCCACTTGCGAAGAAGTGGACACTCGCTTGAAACGCCTCGATGCCGAGACATTGGACGGCGACCAAAACAGCAGCAAAATGGGGCAAGTCAGCTTGTTTGACATCTTTCCGAGGCACATAGCCGAGGCTTTGCGCGATGGGCGTACGGTCGAAGCAGAGCACAAAGACTCTGTAACGATATTCTTCAGTGA…
asmbl_13510	no	4.93959	0.117892	no	-0.527025	0.997652	no	-1.91813	0.135642	no	5.46661	0.252711	yes	6.85772	0.0116734	no	1.3911	0.657858	FC3h>FC15min	NA	NA	GTCATGCTACAAAAACTATTACTAGTATACTACCATACCGGTACGTCATTCATTGATTAATCATTCATTCCTTCACATGCATCATTCATCATTGCCGAACTCCATACGGACACGTCGAACATTCCAACTCTTGCAATGCTTGCAACATAAAATCGGGACTCTCCTGCATCACTTGGATATTGCACTCCTTTTCCGATAAAGAGCCTTTGCCACCACTTAGACTTGCGGCTTGGGCTCGAGCCGATGGAATTTTGCAGCCTTGCATGGCACGGCGTCGACGAGCAGCCGGTTGCGACGGATTGTTGTCGTAGACGGAACCACCCGAGGAATCGCCCACACTCAAGCGATCCAAATTGCGAGCATTGGTCGAATACGACTGGGGAAGAGCGGATGCCGGGC…
asmbl_13514	no	1.5545	0.558216	yes	4.06704	0.133478	no	0.141423	0.945823	no	-2.51254	0.675352	no	1.41307	0.706492	no	3.92561	0.105701		NA	NA	TCTCAGGCCAAAGCCCCAAGCCACCCCCTCATATTTTTCCTTCGACTACCTCTGGATCTGAACAAAGATCCGTTCGAGCTAAGCAAACCTCAAGAGAGATCAAAAAACTATGGCTTCTGACAGCGAGAGCGTGTTCTCCGATGACCGCAGTCGAAGAGCTTCTGTGGTGTCGATCGCTTCTACTATCGGTGGAGGCGAGGAAAACTCAAACTCTGGAGAGTTCGTCATAACCTCCAGAAGCCGTGGAGTGTCTGCAAACAATTTGGTGATTCCATCAACCTATCAACTGGTTGAAGACGGCACCCAGCACTACCCGCACATTATCTCATGGACAAAGGAAGGCGATGCATTCGAGATTAAGGACATCGACGCTTTGGAACGCACTATTCTTGGCGTTAA…
asmbl_13524	no	-0.294286	0.92657	no	-0.849313	0.986846	yes	-2.3582	0.00415149	no	0.555027	0.962383	no	2.06391	0.181353	no	1.50888	0.404315		NA	NA	TCTTATCAGCAAACCAACTCTAATCCAACACCCTCCACTATGGAACCCGAAGATAATGAAGGCGGTGAAGCCAGTGGTATCATCGTGTCTACAATCGACCGAACATGGGCATCAAAATCCTTGTGGAATTTCATTTGGATGAGTGTGTTCTTCAGTGCCAATCACGGGTGCGTTGTGGCTTGTTTGTCGCTTGCCACTGCTCGTCTTGGGTCAGTAGGGGCCTGGCAGAGTGGAATCTTGTATATCTTCTACACTGGATCTGCTGTCTTGGGAGCCACCTACGTTGTCAAACAGCTCGGCCCGAGAAATGCTCTGATCACGGGAATGGGACTGTACTGTGTCTATGTCGGATGTTTCCTTGTAGCGACTCTGTCGCCGGAGATTGAAACCCCTGCGGCA…
asmbl_13527	yes	2.23735	0.0742578	no	-0.342413	0.997652	yes	3.43874	9.72366e-05	no	2.57976	0.300491	no	-1.20139	0.585366	yes	-3.78115	0.00540693	FC1h>FC3h	NA	NA	TTGTTTGCTTAGCGGAACTCTGGTCTAATATATTTTTACAATAAGAAAACCACTATGCACTAGCGCCCGTTCTTTCTCGTCTTGCTTCAACACGCTCTGAAGTTGCAATCAACTTAGAGGGAAGGGATGAGAGAAACTCCAAGCTTTTCGTGAACCATAAGGGCGAGGATTCCCATTTGGGCGGCACGTCCTTGGTTCAATTCGATGGCACGCTTCTGAAGCTTGGTCTCCTCATCAAAAGTATCCCATCCGTAGTCAAGGGCACCGTTGCGGAAGTCACCGACGTGTTCGTTTCCAGTGTTGGCAATGTCTTTCATGACGAAAAGCTCCAAGAATCCAATGAATCCAATAGTTTGGATCTTTCCGCTATCAGGGATGGCAGAAAGGGCATCGAATCCA…
asmbl_1357	no	1.23189	0.680885	no	1.34152	0.986846	yes	4.10823	0.00442792	no	-0.109624	0.999939	no	-2.87634	0.276857	no	-2.76671	0.317295		IPR011009,IPR001245,IPR001611,IPR013210,IPR000719,IPR020635,IPR002290,IPR003591	GO:0005515,GO:0032555,GO:0032553,GO:0044260,GO:0006796,GO:0003824,GO:0006793,GO:0032559,GO:0000166,GO:0016301,GO:0030554,GO:0001882,GO:0016773,GO:0017076,GO:0043170,GO:0044237,GO:0044238,GO:0016772,GO:0009987,GO:0005524,GO:0016310,GO:0004672,GO:0004674,GO:0005488,GO:0001883,GO:0008152,GO:0043412,GO:0006468,GO:0044267,GO:0019538,GO:0006464,GO:0016740,GO:0043687	GCAAACCACAGAATACCAACAGCACCATTAAACCGATCTATCACTGCTGGCTAGCTAGCCATCCAAGCATCAACAGAGCACACAGTTCTTTGTTTTATCCCCTTTGTCCTTTTATGAAGGATACAGAATGACATCCTCTCTAAAGGATATTGTCAAAGGCACCGAAGAGGACAAGGAAGAGCATGAGCAACACGACAGCAGTATCAACGCCGTCGAAGTAGGCTCGCACCGCCTACACGTCTTGGCAGAACTGGGAATTCTAGGATCTTCAGTATCCGAGGGAGAGGAACGATTTGGCACTACATGTAGTAGGCAAAGTTCGGAAAACGATTCAGGGTTTTTGGGACATCATCATCCATTATTTCCAAGCAGCGGAAATGACACATCCGAGATTGATGG…
asmbl_13619	no	2.87198	0.362683	no	0.281396	0.997652	yes	-5.30162	0.00739338	no	2.59059	0.78385	yes	8.1736	0.00484994	no	5.58302	0.0736523	FC3h>FC15min	IPR006342	NA	TCCAGACTACACTTTCATCTTTATAAGGCTTATTTGTTCAAATAGCGGTAGCTAGGCAATCTCAAAAGAACTGACAAGTTGACAAACACTTTGGCCGTTTTTGACACCACAACCTGGCTGTGGGTAGTCAGTCGTCCAACTTCCACCATAGGTTCAACTGCTGGGATTTCTCTTTCAGTGTACGTTGCATAACATGTTCTGCAATGTTGTCATCTTGAGGAAAACTGACATCATTGTTTGGACCTCTCCATGCCCCTATTTTGTGAAGCTTGTATCCACTCTGGAACACGAGTTTCAGTGCAGGTTTGTTAATTTCCATTTCCCATTTCTCCCTTGCAGAAACTTCCATAAATAGGTTTCGTATGATCTTAGCTTTCAACAACTCTGCTGCACCTTCAA…
asmbl_13697	no	1.25988	0.398466	no	-0.14923	0.997652	yes	2.31168	0.0136535	no	1.40911	0.737793	no	-1.0518	0.658609	no	-2.46091	0.134644		NA	NA	ATGTTGTTGTGTCTGTTGTTGAAGGAACGCCTGTTGTCGTCTCTTTTGTTCTTCTTGTTTCAATTGATGTCCCTTTTGCAATTGCTGCTGAAACGATTGTTCTTGCAATTGTTTGATTTTCATTTGTTGAAACTGACTCTGCTTTTGCTTTTTTTGTTCCATGTGCTCTTGCAAGTGTTGATGATTTTTGGGAGAGACTTTTGATGATTGTTGTTGAACTTGAATGGATTTCTTCATGGACGATCGTCGTGGTTGGGGTGGTTCCTTTTGCTTGTCTTGCTCATTTTGCTCATTTTGCTGTTTGTTCGCCTTGACTTGTTTGGATCGCGAATAGCGTTGTTTCTTTTTGGTGTCAAACGCCCGTCTCGCATCTTCTTCTTCTTGTCGTGCTTGTCGAAT…
asmbl_13699	yes	-5.72293	0.0206416	no	-0.679156	0.997652	yes	2.48955	0.00535852	yes	-5.04378	0.214656	yes	-8.21249	6.49519e-05	yes	-3.16871	0.0272276	FC15min>FC1h, FC15min>FC3h, FC1h>FC3h	NA	NA	AACGTAGCGCAGTAGGTCAGCACAGCCTTCGTGTAATTTCTTGGAAGACGTATGTCCCAGGGCTCAAAGTCATTGTGCTCTGGTACAATTCACAAATATCCGGTGCCTCACCAAGGCAGTGTGAGCCTCCTGTGGTATCCTTTCTGATGGTCTGGGTGCCGAAATTGAAAGAGGACTACAGACTTCTTGAGTAAAAGTTTCGTTCTTGCTTGTGGGCAATGAAGTCACGAGTGGAACCCAGTAGCTATCCAATTGTTTCTTCAGGGAAAGAAAGAAGATCATGTCTTCTTGCGGGTGTCTTCTTGTGTGGCTCTTAAAAGAGCTCTTATTGCATGGCTGATTTGTGGCGTCATCAGTGCCATACTAGTACATTGGAACGAATTTGTTCACCACTGGTTG…
asmbl_13715	no	-0.2311	0.942707	no	0.735987	0.997652	yes	3.16797	0.00821324	no	-0.967086	0.87198	yes	-3.39907	0.0454373	no	-2.43198	0.253212	FC15min>FC3h	NA	NA	GGCATCCACAAAGGTGTACGAGAGGTCGTTGTTGGCCTTGTCATTCTTACCACCAAAAACATTGGCGCCAGAAAAGCCTTGGCACGGTGGTGATGCATGAATGTGGTGTACTGACCCAATCTGCTCTCTGAGCCGTTGGCTTCGCTTGCACTCTGCCAACACTTCCTTCACATCACGGCAAGCAACGCGAGACGAGTGGTTTGCCTCATACGAATCAGCTGCAAGCTCATCTTTCTCTACAACCAAACCTGACGTGAAGTTGCAAACCTTGAATCCTTGTGCCATTCCACCGCATCCAGCAAACAACTCGAGCAAACGCGTTTCAGATCGAAGACCGCGGCGTTCACGCTTGCCAGGGTAGAAATAAGAGAAGTTGTAAATGGAAGCTCCCACGACCCC…
asmbl_13719	no	0.02294	0.99732	yes	-1.91345	0.293141	no	-1.06647	0.226975	no	1.93639	0.493919	no	1.08941	0.579137	no	-0.846978	0.7009		NA	NA	GTGGGCGAGTCCAAAGACCAGTTTGATGTCATCTTTGACACAGGTCCGCAACTCAGAAAGGCAATCAAGAAGCTCAAGGATTTGCGAGTTGCCAGAACGCATATGCGATTCGTGGTGATCGTCGATGAATGCGATGCCTTAATTCGTACGAAGGAGCGAAAGCAAAAAGTTGAACAAGCCTTTGATGACCTTTTGAAGCACATGCCAGCATTGAAGCTGTTTGTATCAGCTACCATTGTCCCCTCTATGGTTGACAGTCAAGATTTTGAGTTGATGACGATATCTCCGGGCGAGAACTATTCTGGAATCGAGAATATGCGACCCTTGCAGCGTGAAGGAAAAGACCTGTGCCTGAAGACGAAGAGTCTCTCCCACAAAACTGGGGTGCCATTTCACTGT…
asmbl_1372	no	0.747823	0.563756	no	-0.471429	0.997652	yes	1.72602	0.00739338	no	1.21925	0.664422	no	-0.978198	0.521111	yes	-2.19745	0.0395589	FC1h>FC3h	IPR011009,IPR001611,IPR008271,IPR020635,IPR000719,IPR017441,IPR002290,IPR017442,IPR020474	GO:0005515,GO:0032555,GO:0032553,GO:0044260,GO:0006796,GO:0003824,GO:0006793,GO:0032559,GO:0043231,GO:0005622,GO:0009536,GO:0005737,GO:0000166,GO:0043226,GO:0001882,GO:0030554,GO:0016301,GO:0043227,GO:0016773,GO:0043229,GO:0017076,GO:0044237,GO:0043170,GO:0016772,GO:0044238,GO:0009987,GO:0005623,GO:0005524,GO:0044444,GO:0016310,GO:0004672,GO:0004674,GO:0005488,GO:0001883,GO:0044464,GO:0008152,GO:…	ACTTCGCTTGTCTTGCCTCAAAACTACTCTCCACATCTTCTCCACATCTTCACAGAGGACAAGTACATTGCAAACATGAGAATGCAAAAACCCACTCTTGCAGCTTTCTTTTTCACCGCAGCTGCGGTTCTTTTGGTTGTCATCATCACCCCGATTGTTGTGGTTAAGAAACATGAGGATGCAGGTTCGTCAAGTGCCCTTCGTGGTCCCAGTGGAAGTGAAACGCCCTCGCTGGCATCTCCCAGTGGCTCAGAGAGCTATCTTGCAGTCCTGGACTTCCTCCGGGCAACGCTTTCGGAGTACCTCCAAGAAGAACTAGAACAAGGCGACGTGGACTCGCCCCAGCTGCAGGCAGCACAGTGGTTGGCTGATCATGACAATCTGACTGAAGTGCTTTCA…
asmbl_13753	yes	2.75911	0.0503431	no	-0.438776	0.997652	no	2.34187	0.0242602	no	3.19789	0.235414	no	0.417247	0.919603	no	-2.78064	0.123034		IPR001344	NA	TCTTTGCACCTTGCAGCGGGTTGAGGGGACGAAAGAGGGGTGGCCGATACGGCAAGGTAGCCAACGTCAGGCTGCCTGATGGAAGCACCATCTCCTCTCCTTTGGCGTTCACATCTCTCAAGGAATATATTCTCTTTTGAATTTCAATATCCACCATGAAGACTTGCATCGTTCTTTCCAGCCTTTTGGCCTCGGCCGCCGCCTTTGCCCCTGCGCAAAAGCCTGCTGCTTTGACCACAGCCCTCAATGCTGAGATGTCTGAGTCTCTTCCATTCCTTACCAAGCCCAAGAACTTGGAAGGATACATTGGAGATGTCGGTTTCGATCCCCTTGGCTTCAGCGAAATGTTCGACATGAAGTGGTTGCGAGAATCCGAGCTCAAGCACGGACGAGTAACCA…
asmbl_1377	no	1.58674	0.634612	no	0.132232	0.997652	yes	4.34954	0.0127273	no	1.45451	0.921891	no	-2.7628	0.414409	no	-4.21731	0.150523		NA	NA	TTCTTAATCAGGTACTAGTAGTATTACACACATTGTCTTATTTCGCATCGAGAGGCCAGTACCAAGAGGCAGACGTTTGCAATCTCACACCTCTGGTACCAGTCCGAAGCCCTGCACCACCTCTAGCTAGGCTTTGTATCACGCAGCATGTATAGCCAGCAATGCTTAGCTTCGAAAGATGCCATCGTCTTGATTGGATGGTTCGTCTCCAATGACTCGTCGCCGTGACGAATCTCGAACAATGTATCGTCGACGAGAAGCAGACTTGGAGGGCATGGGGGAAGGGCTTCGACTGCTTCGGCTGCGGCGGCTCGAAGAACTGCTCTCGGCTTTGGGCACTTTGGCCGATCGGCTGCAATGGTTCTTTCGTGGCCCTGGAACGGGAGAGGTTGACTTTCC…
asmbl_1378	no	0.839069	0.620742	no	-0.0726279	0.997652	yes	3.16995	7.64067e-05	no	0.911697	0.876412	no	-2.33088	0.0970288	yes	-3.24258	0.0103239	FC1h>FC3h	IPR010666,IPR006055,IPR013520,IPR012337	GO:0043169,GO:0043167,GO:0046914,GO:0005623,GO:0016788,GO:0003824,GO:0003676,GO:0046872,GO:0005622,GO:0004527,GO:0004518,GO:0016787,GO:0005488,GO:0044464,GO:0008270	TACTCCAACGACTTTACGGTACTGTAAGAGCCAATCAACAAGTGGTAAAAGGTAAAAGGCTTCCGGAGCACTCCATCAAACATCACACACTTACTTCACACGATCTTGCCTCTGCCATCATACAAGCTAGATCTAGCTAGCTACTGAGTAGTACTTTTTCAAGAACCCTGATCTCCTACAAGTATCCTGCTCCATTGCTTTTTGGACGCTGTTTGGACGTTGTGCTGTGTTTTATTTGCATAATACCAATATCAGAATGATGGAGAGGCTCATGAGCTTTACGCAATCGCTGCGATGTTTCCTACCGGTACTAATAGTACTGGTATTGACGATGCTAGTCCATGTCAAGGCCGAGGAGCCGCCAGCGTCTACTCGCAATGGTACTACCAGTACCAGCAC…
asmbl_13784	no	0.145117	0.980774	no	0.867291	0.997652	yes	4.33906	0.000317454	no	-0.722174	0.968033	yes	-4.19395	0.0284241	no	-3.47177	0.109569	FC15min>FC3h	IPR009072,IPR000164,IPR007125	GO:0051276,GO:0044085,GO:0006325,GO:0005634,GO:0006323,GO:0043933,GO:0043231,GO:0005622,GO:0043226,GO:0022607,GO:0031497,GO:0032993,GO:0032991,GO:0043228,GO:0043227,GO:0043229,GO:0034728,GO:0000786,GO:0000785,GO:0034621,GO:0034622,GO:0006996,GO:0071103,GO:0005694,GO:0009987,GO:0006334,GO:0005623,GO:0065003,GO:0003676,GO:0065004,GO:0003677,GO:0006333,GO:0043232,GO:0005488,GO:0044464,GO:0044446,GO:…	AGTGTAGCCGTTGCCGAGCCCCATGTATTCGTTGGTTTATGGCGCGCAAATTGAACCAAATTGATGGCTTCACTCTTTCAAAACGAATGCTTCTACCGTACTCGTATGCATACCGCTGTACTTGCCATCACTCTTCTCGGTGCTCCCAATTCCCAATCCTCATAATCTTCGCTCAACAAAAGCTTCAAAGCAAATTCTTGTCTGCATCAACCTTCTGTTCTTGTCTCCTCAACAATGGCCCGAACCAAGCAAACCGCCCGCAAGTCCACTGGAGGAAAGGCTCCCCGCAAGCAGCTGGCCACCAAAGCTGCCCGCAAGAGCGCCCCTGCCACTGGAGGTGTCAAGAAGCCCCACCGTTACCGCCCTGGAACTGTTGCTCTCCGCGAGATCCGTCGCTAC…
asmbl_13790	no	-1.34791	0.667202	no	0.492173	0.997652	yes	-3.76407	0.0128398	no	-1.84009	0.83469	no	2.41615	0.437747	no	4.25624	0.0920771		NA	NA	GAAACTATAACCCATTCAACTATATTTATCTTGCTAACCTTCCAGCTCCATTCCAATAACTACTTTCAACTTTACCGGGGGGGGGGGGCATGTGAATTCTTCAACAATAGAAGATTGGAACATGGCCTTGACTGGATGTTCTTCTTCCAGTAGAAGCAACATGAACACTAATCACTTCAGTCAATGATATTCCACTCTGCAACATCCATGATGGATCTGCGGCTGTTACTATCGGGTTTTTGCGCCCACCAGCCTCTTGCTATAAAGCCCAGAATGTTAAGCACCACATCACTGGGAAAGTCAGTCTTCTTTCGTGCAAACAGATGCCAAAGGTAGTTGATCATTCTTCGATCGGTGGTTGGAAAACTCCAATAAACCTTCTTGCTCCAGGCACTGACA…
asmbl_13831	no	1.50193	0.545578	no	-1.4654	0.968643	no	-2.74872	0.0245787	no	2.96733	0.511151	yes	4.25064	0.0300566	no	1.28332	0.712881	FC3h>FC15min	NA	NA	TCCCTCCTGCAACACCAAAAGAATAGCCCGGTGAAAAGTCTGCATCACCCACCAGGGAAAGACATGCAACGTCACCAATTGTTCCCATCGCTGCACCAATTAAAAATTGGAATTCTCCGCCCAAGACAAGGCCTGCACCCAGGCAGAATCTGGTAAACGTGGCCTGGTCAGAAGAATCAGTACTATCACAACCAGACAAAACAGTCAAGGACGTTTGTCCCACCAAGCCAGCTTCCAAAATGTATCCTACATAAGCAGCCCCCTCGTCTTGCTTGTTGGATGATTCAGTCTCATTGGTTGCCACTAGATTTTCTGGGACAAAGAAACATTTGTTGACAACAGACAAGAACTCATCCCGCATACCAGAGTTTTGGATGGTGGTTCGAACTGCTGACATGA…
asmbl_13844	no	2.28171	0.341293	no	0.583504	0.997652	yes	3.10339	0.0101008	no	1.69821	0.821116	no	-0.82168	0.887521	no	-2.51989	0.272897		NA	NA	ATATATAATTCCTGTATTTTTATGAAAGTTCCGTCACAAAAGCTCTCTTTCATTACGTAGTTCGAGTAGCTTGGATTACGGGGGTTTAGGGCTCTTTTAGAACCAGCTGTGAAGACTAAAAAGGCCCAGCCCTCGTGATCCTGACCTGGCCAAATGAGTTGCAAGCACAATAACTCATACTGTCGCAGATATAATATAAATTCGGTGGCTCAACTTGAGCTCCAGTTGACCCATTCTTTCATCTATCGACCCGTTCAGACATCGTCAATTCAGCTCGTGTACGTCACAAGATACTCGGGATAAGCTCGACCATTTTCATAGACTACGTACACCTTGCTGCCATTGGTGGTACCTGTGACGGTGTCATACCTTCCGTTCCCACCGCGTTTTTCTGGGCAG…
asmbl_13846	no	0.569096	0.842285	no	0.922515	0.986846	yes	3.0576	0.00138435	no	-0.353419	0.985998	no	-2.4885	0.166032	no	-2.13508	0.248504		NA	NA	TGCGAGAGACTCGGCTTCTTGAGCCCGTCGCAGTAGTTCCGCTTCAGCGGCTTTGGCTTGCCTTTCTGCTTCCGCCACCATTGCGTTGGCTGCTTTCTTAGCTTTCTGCACACGCTCGTCGGCCATCTCCTGAGCTTGAATAGCTTTCTTTGCCTTCTCCATGGTTGCTTTATCGATCCGACCGCCAGCGTGGAAGTGCTTTTCGATCTCCCATTCTACACTGACATTAAGGTTTGCTATGCTCCTTTCGATTACTGCCTTTTCACCCAGAAGAACCGTTGCAAAAGATGGTTCGCTCCCTTTCCAATTCCTTCTCTCCCGCACCGTAACGAGCTTGAAGCATGGGAACGCTTGTCCTTCGTGGCTCTCGTTAGCAGGTTCCTTGTACCTGCACGGGTA…
asmbl_13863	yes	2.25974	0.0190287	no	-0.0771012	0.997652	no	-0.48034	0.535544	yes	2.33684	0.182703	yes	2.74008	0.00920215	no	0.403238	0.842373	FC1h>FC15min, FC3h>FC15min	NA	NA	CGCCACCTCTTCACCTTCACCTCCATTCCAGGTTGTTGGCCTTTCTGCCATGTACAGGTGTTCATTTTGCTGGAACTTGACCTTCTCTTTGCTAGATGTTGGAGTGGATTGTCCTTTTTCTCCTCCCTTTTGATCTGCCTTCTTGGCTTTGGGCCGTGGCGGTTTTGCTGATTTTGTGCCCTTGTGAACTGCAAGTCCTTCGTTCTTATGGTGATTTTCTTCATTCTGCTGGTTGAGAGCTGATAGCTTCTCCATCACCTTTGAACTCGTTTTACGACGTTGAACTGGTTCCGAGCTGAGCTTTGATTCGCTTGCGTGTAGCTTGTCGTGCTTATCATCAGCCAAAGGCAAAGCCGTCAAATCACGCAGACTCTGGCTTGTGTCACCGCTGCTTTTTAG…
asmbl_13877	no	2.25807	0.191782	no	-0.315277	0.997652	no	-1.28716	0.0733966	no	2.57335	0.367649	yes	3.54524	0.0144085	no	0.971884	0.579717	FC3h>FC15min	IPR020568,IPR019741,IPR006206,IPR006203,IPR006204,IPR007527,IPR000705,IPR013750,IPR014721,IPR019539	NA	GTGACATTTCGGATCTTACTTATCATTTGACTCTTTATTTAAGAGAATGATGACTGATCTATTCATTCATTCTTTCTAAAATGTGTCAATAGCCAACACTCGCGCACCTGGTGCTGGCGTGGTCTCAAAGGGAGTACAATCCTTTCCTACTTTGGCTTGGTACTCCTTTTGCAAGTGTTCCATCAATCCCTTTGCATTTTCCTTGGCCACCAGAGTGACACAACATCCACCAAAGCCACCACCGGTCAATCGACTGCCATAGACTCCTTTGTATTTTTGTGCCAAGTCCACCAGTATATCCACTTCTTCACAACTCGTCTCGTAGTCTTTTTGCATACTGAGATGCGAGAGATTCATTTGTTGTCCCACAATCTTCCAATCGCCCTCTTCCAGTGCGGT…
asmbl_13933	no	-0.0887228	0.963529	no	-0.099503	0.997652	yes	1.48714	0.000317236	no	0.0107802	0.999939	yes	-1.57587	0.0225537	yes	-1.58665	0.0226772	FC15min>FC3h, FC1h>FC3h	NA	NA	AGAAGAGGCTCGCAAGGAGTCTGAAAAGTTGGTAGCTGCTGGAGACACGACTTGGACCGGGGACGGCAAGAACGACGATGCGGATGGTTGGTAAATAATGAATGAAATATACGTTTTAGGAAGGAGCATGCTGGCGAGGCAAGACACAACAGGGGCACAAAAATCAATTGCGAGCGCCCCTTTTTGTGTCTCGCCTTTCAAGGCATACCCAACAACGTGCACAATGTATTTTCTTTTTCTCACCAGGTGACCTACCCCCCACAATCACGAAACTCAAAAACAAGGCTTCAGTATAACAATTTCAACTTCAAAAAACGACGAACGAGTTAATCATCCCATCCATCCATCAATCCAACCAAAACCCGAGGCAACCATGAGCGCGGTTTGGCATCACGACAG…
asmbl_13934	no	0.0610251	0.981226	no	-0.382679	0.997652	yes	1.53604	0.00202567	no	0.443704	0.938405	no	-1.47502	0.0984412	yes	-1.91872	0.0185339	FC1h>FC3h	IPR004087,IPR004088,IPR018111,IPR001202	GO:0005515,GO:0005488,GO:0003723,GO:0003676	TGAGCTGCAGGCCTGGGTTTAGTAAATGTTGGTAGCTGTCGTGATGCCAAACCGCGCTCATGGTTGCCTCGGGTTTTGGTTGGATTGATGGATGGATGGGATGATTAACTCGTTCGTCGTTTTTTGAAGTTGAAATTGTTATACTGAAGCCTTGTTTTTGAGTTTCGTGATTGTGGGGGGTAGGTCACCTGGTGAGAAAAAGAAAATACATTGTGCACGTTGTTGGGTATGCCTTGAAAGGCGAGACACAAAAAGGGGCGCTCGCAATTGATTTTTGTGCCCCTGTTGTGTCTTGCCTCGCCAGCATGCTCCTTCCTAAAACGTATATTTCATTCATTATTTACCAACCATCCGCATCGTCGTTCTTGCCGTCCCCGGTCCAAGTCGTGTCTCCAGCAG…
asmbl_13962	no	-1.59635	0.345681	no	0.625149	0.997652	yes	2.48817	0.0077905	no	-2.2215	0.519536	yes	-4.08452	0.00560864	no	-1.86302	0.328852	FC15min>FC3h	NA	NA	CTCAAAAGGGCCAAAACAGGGTCTTTCGCATCCTTTTGTCTATGTGCTTGACCAGGACGCCCAACAGGAATATGACATCAACACGCTTGAACTCCATGAATCGTTCGGCGTGGCATCGCACTTCGAAGTGTCTATCCAAGGGCATGCTAAATAGTTTGTGCGTATCAGGTTTGGCTGGTTGGCAGATTCAATCACTCATTCCCTACTGTATGCTGCGATCTGGCGGCGTGGCGGCTAAAATTTAGCTTTTGTTTTACTGGCAAGGTTCCTCGTAGAAAAAAGTGCCAGCTCCTGCTTGCAAGTGTCACAGATGGGCTTGCCTTTAGAAAAGTATTGTTGGATTCACCCACATATTTTGCGTGCATTGTTCTGAGCCCGGTGTGGACAGACACGAGCATG…
asmbl_13996	no	1.4461	0.285651	no	0.309934	0.997652	yes	4.51606	5.28709e-09	no	1.13617	0.816131	yes	-3.06996	0.0160103	yes	-4.20613	0.000372211	FC15min>FC3h, FC1h>FC3h	NA	NA	TCTTCAGGAAAAGATCGCCTACGTCATTGCTCGAAACGGTGTCAACGAACTGATGCCAACAAAAAGCTAGTCGAAAGATTTGGGCTCAACACACTCTTGGTTCGAGGTGTCATAGATACAAGTAGAGCACAGCAAAAAGAGATCCCTTTGCGAAGCAGTACCGTAGGCACCACCACACATCTATAGGATACAATGAAGAACTTTCTGTTTCTCTCCTTTCTCTTGGCGGCAAACCATGGCGCCGATGCCTGGACCGTTGGACCAAGACCATCCACCAAGTCAGTTGCCACAAAGACCGAGAAGCCCCATAATGGATGGGTAGCAGCAGCCGCCGCAGCAACACTCACTTTGGCAACCATCACGACTCCTATTGCGTCGGCCACTACCGTTGACCAGCCT…
asmbl_14033	yes	2.37227	0.0673012	no	0.424433	0.997652	no	0.872291	0.258411	no	1.94783	0.509672	no	1.49997	0.391856	no	-0.447858	0.839608		IPR011704,IPR013602,IPR004273,IPR003593,IPR013594	GO:0032555,GO:0016817,GO:0032553,GO:0003824,GO:0016818,GO:0032559,GO:0005622,GO:0016462,GO:0003774,GO:0043226,GO:0000166,GO:0001882,GO:0030554,GO:0032991,GO:0043228,GO:0015630,GO:0043229,GO:0017076,GO:0007017,GO:0005856,GO:0016887,GO:0007018,GO:0044430,GO:0017111,GO:0009987,GO:0005875,GO:0005623,GO:0003777,GO:0005524,GO:0043234,GO:0043232,GO:0030286,GO:0016787,GO:0005488,GO:0001883,GO:0044446,GO:…	TGTGACCCACAGATTGGACGCCATGCTCAGCAAAGACGGAGAAGTTGTTCCTTTTGTCAAGGCGATTGACATCAAAAAGGGAATGAGCGTGAACTCGTGGTTGAAAGAACTTGAAATCCAGATGAAGGAAACTCTTGCTCATCTGCTAGAACAAGCTGTCAGTGAGGACAACACCCAGGAAAACAGAAGCAAGGGCGAGGAGGGCAAAGAAGCATTGGTCACGTGGGCTACCAAATTCCCCGCACAAGTCATGATTCTTGCGGCACAAATCTTTTTCAGCAGGGAAGTGGAGAAAGCACTTCACGAAGGCGATTGTGAAGCTGCCTTGAAGGAAGTACTTACAGGGCTGGAATGGCGTCTGGAAGTGATGGCCAAGACGGTGTTACGTGAGCTTCCGCC…
asmbl_14149	no	3.37432	0.138197	no	-1.29249	0.978116	yes	-2.8457	0.0140305	yes	4.66681	0.182703	yes	6.22002	0.00184394	no	1.55321	0.594925	FC1h>FC15min, FC3h>FC15min	IPR020904,IPR011032,IPR013149,IPR016040,IPR002085,IPR002347,IPR002198	GO:0010467,GO:0044260,GO:0043169,GO:0043167,GO:0046914,GO:0003824,GO:0006412,GO:0046872,GO:0005622,GO:0005737,GO:0043226,GO:0034645,GO:0043228,GO:0032991,GO:0043229,GO:0044237,GO:0043170,GO:0044238,GO:0003735,GO:0009058,GO:0009987,GO:0009059,GO:0005623,GO:0044444,GO:0043232,GO:0005198,GO:0005488,GO:0030529,GO:0044464,GO:0008152,GO:0016491,GO:0005840,GO:0044424,GO:0008270,GO:0044249,GO:0044267,GO:…	ATATCTTTCCATAAACTCAGAGAAGCGAGAACCATCACTCGAGAAAGCATGGAAGGAAAAGTTGTTTTGATCACAGGCGCCTCTTCGGGCATGGGAAAGGCGTCTGCCCTCTACCTGGCCCAAAAGGGTGTCAAGGCCATTACCCTCTTTTCTCGTCGCAAAGAAGCTTTGGACGAAACCGCCAAGGAAATCAAGGAAAAGTTCCCATCCGTCCAGACTCTGGTCGTTGCGGGAGACGTGGCCAGCGCTGCTGATAATCAACGAGCCGTCGATGAAACCGTCAAGGCGTTTGGAGGGCTTCACGGGGCCTTTTTGAATGCCGGCGTCTACAAGGGTGGCGCCCCCTTGCACGAAGTCCCAGAAGAGGATATTCAGGCAATTCTGGACATCAACGTCAAG…
asmbl_14158	no	0.31778	0.959147	no	1.15789	0.997652	yes	3.98865	0.00862033	no	-0.84011	0.968779	no	-3.67087	0.165365	no	-2.83076	0.36128		NA	NA	ACTTGATGAAGCAGTTGGCTGCAGAAGGCTTCGATGTTGCGCCAATGACGGCTGAACAGGCCACTACGGTACCGAGAGGGAGTGGCTCCGCACGACGCAAACAATCCACTTCTCAGGCGGTTGTGGTCCCTGCAAAGAGAAAGTCAACTACTCAGCATCCGCCCAGCAACAAACGCGGAAGCGCACAGCGGAAAAAGGCTCTAACGGTGACCAGCAAAGCACGGCAAGATGAAAAAGACTCCCAAGTGAAGAATAGGAGCACTGCCAGAACGAGCAAAGGTCGTGCCCCCAAAAAGCAAAAGGCAGGTCCAGAGGTTTCTGCCCCAGTGCAGTCCTTGCCATCGTCCAATCGCGATGTTTGCAGATTGGCTGACGAGAAATATGCCGTGAAGTTTCAAA…
asmbl_14181	yes	3.03463	0.0956467	no	-1.12204	0.986846	no	-1.07263	0.392977	yes	4.15667	0.160354	yes	4.10726	0.0288855	no	-0.0494085	0.993003	FC1h>FC15min, FC3h>FC15min	NA	NA	TGCGAGAAAAGATACTTATTACTAGTTAGTAGTAGAAACGACAACTAGCTACTGGTACGTCATTTGAGACGATTGGAAGCAAAAACCATAAGCTTCCAAAAAAGAATCGAAATCCTTTCTCTGTCAACAAGTGGTTCTCTGGACATCAATGATATGCCTATAAGCACGGGCAACAACGAGAGGACCCCATCAGAGAAGCCAGGCTCATTGTGCATCAATGATATGCACTATCTTCTCTCCTGGATGATCAAAACTAGTGCTGCTTCATAAAGGAGATCAGGAAGCCCGGTTCATTACGCAGCAAGTAGTACAGGGCATGGAAACCTGTCAAGTCTCCTTGACGTTTCGTAGTTCGTTTGGCAGCCTGCACGACGGCATTCTCCCATTGCTCTTGGTTGG…
asmbl_14182	no	-0.936558	0.499711	no	0.495383	0.997652	yes	-1.93049	0.00229244	no	-1.43194	0.617314	no	0.993937	0.556386	yes	2.42588	0.0216008	FC3h>FC1h	NA	NA	TGCCACGGTCAACACCTCACAGAGATGAAGCCATCACCCTCCGAGCCCCAGCTTCCGTAGCAATCCCCTTGTATTATCTTCCAATTCAAGTTCTGGAGCTCTGAGAAACAGGACCACTACAGTAGTTGGTTGTGCTGTGTTGTGTTGTCTATAGCACCCTGACGCCACAGAGATCAGCAAAGATCAGAAGATCGGAAGTCAGCAAATATCCAAGACATCCGCAACCATGAAATCGGGACGACACTCCAGAAAACGGGCCCAGACTGGACAATCTGCCGATGGATGCTGGCGCAGTCGACATGGTCAAAGGAGACTGGGCTGGTTGGTTGGCACTTTTTCACTACTAGCCTCGGAATCCAATGCCTACAGTACCGTATCCACAAAACCCGGTCTTTTTGG…
asmbl_14229	no	0.308592	0.93423	no	-0.760805	0.997652	yes	2.75785	0.00493487	no	1.0694	0.885055	no	-2.44926	0.170576	yes	-3.51866	0.0243355	FC1h>FC3h	NA	NA	TCAAGAATGAGCAGAAGCTAGCACACACCTTAGTTTTGTAACTGCTCCTATCATTTCAGGTTGCCCTTATGCAGATTCCTACCCATGAATTAGCAAGGCAATGCAGATTGTCACAGCCAGCGAGTGCTTCACTCTTTGCGCCATCCACTATATATTTTGCCTCCAAAACATGTAATATATATCATTGGATATACAACTAATTGCCTTATTGAGGCAGCGGAAGGGTGCCAAAGGGGTTGGCCATCATGGATTGTATCTTGCTGTGATTTTCCTCGCCTCCCACCAACTCTATCATTCTCTGTGCCTTGGCAAATTCATCCAGCGATGATTCATCATTCTCCAGTATTGTTTTGGCCGTACGGTAAATTGCCTTCAAGGCTCCCACGGAAGTATCATCCT…
asmbl_14255	no	2.04865	0.150185	no	-0.0829707	0.997652	yes	-2.25701	0.019726	no	2.13162	0.543142	yes	4.30566	0.00251338	no	2.17404	0.238465	FC3h>FC15min	IPR020828,IPR016040,IPR020829,IPR006424,IPR020831,IPR000173,IPR020832	GO:0050662,GO:0016903,GO:0008943,GO:0048037,GO:0044262,GO:0009987,GO:0005975,GO:0006066,GO:0019318,GO:0004365,GO:0044281,GO:0003824,GO:0051287,GO:0000166,GO:0005488,GO:0016620,GO:0008152,GO:0016491,GO:0006006,GO:0005996,GO:0044237,GO:0055114,GO:0044238	AGAGGAAGATAGATCCTCCCTGGAACGAAACGCAACCACTTTTGCCACAAAACCACGATTTCGTGTTGAGAATCCTTTCTTTTTCTTCCTCTCTTTTGAACAACCTTCACCATGCCTACCAACTTTGGAATCAATGGATTTGGACGTATCGGACGTCTTGTGATGCGTGCCGCCCTGGACCATCCTGATGCCGATGTTGTTGCTGTCAATGACCCCTTCTTGTCCCCCGAGTATGCTGCCTACCAATTCAAGTATGACTCTGTCCACGGACAATACGCCGGTGAGGTTACCCATGGAGATGGCTGCTTGATTGTTGGCGGAAAGACTATTAAGTTTTTCAACGAACGCAACCCCGAAGAAATCAAGTGGGGAGAGGCTAGAGCTGACACTGTATGTGAA…
asmbl_14258	yes	2.43425	0.0835654	no	1.405	0.851874	no	1.75115	0.0749915	no	1.02925	0.900559	no	0.683095	0.840664	no	-0.346152	0.917256		NA	NA	ATCACGAATGTCCAAGTCGAGTGGAACACGGTCTGGTTGAGGACACTACATAGTGACCATCAGGCTCATAGATCCTCCTTTATTCAGGTCAGAGATGCTTTCAAGGCTGATGCTATTACCAACAACCCACCCGCTGCCAAGTATGCATTGACGGAACTGCTCAATATGTGCTATGGCATGGATGAAAGTGACTACTACAGTTTTGCCTGTACCTTGGCATCGGCATTTTCGTTGGGAGCCATCAATACGCATTTTGAAAAGAATCTCCTCGAACACGAGGTTCGTCAACCCAAACTCAAGAAACTAGGAGCAACCATCCTTCTCGAATACCCCCAATTGAATGCTGCTGAACGAGAACGAAAGCTGTTGGATATGCAACAGGAGAGGGCCAGGACGAGA…
asmbl_14270	no	0.00364815	1	no	0.123992	0.997652	yes	-1.82159	0.000481461	no	-0.120344	0.994709	yes	1.82524	0.0425372	yes	1.94558	0.0275462	FC3h>FC15min, FC3h>FC1h	IPR016050,IPR001353	GO:0044265,GO:0006511,GO:0044260,GO:0042221,GO:0043231,GO:0005622,GO:0030163,GO:0010035,GO:0043226,GO:0051603,GO:0032991,GO:0010038,GO:0043227,GO:0006508,GO:0043229,GO:0044257,GO:0043170,GO:0000502,GO:0009987,GO:0043632,GO:0070011,GO:0043234,GO:0004175,GO:0044464,GO:0044424,GO:0008233,GO:0044267,GO:0019538,GO:0046686,GO:0005886,GO:0003824,GO:0004298,GO:0005737,GO:0019941,GO:0070003,GO:0048046,GO:…	TTCATCCTTGATGTCACCTACAGCAATCTTTTGATCGATTGATCGAGAAAGAGTGGACAAAATCCAAAATTTGGTCGCCTGATTCGATTCATTACGCTTATCCCTAAAATACCTTTCTCTCTGCATTCTTACAGCCTTGCTGGCTTTAATGTACAACATTAGAGCTCGGGCTATTCGTCAAGCTTCGGACGAGCTCTTCCGGCGGATCCAAAAAGCCGTCGCGACGCTGTCACAATGGCGCCCCTTGAGTTACAAAGCATAGAAGCCCTACTTTTCTAGTCTCGAAGCCAGCAGGAACTTTTTCTTGAATCCAATCATAGTACGCGAACCATGGATAGTGTGTTTGGAGTTTGTTACAATGGAGGAGTGATCCTCGCCGCGGATCAGTCGAATGCTCGT…
asmbl_14287	no	-0.645964	0.651344	no	-0.0112064	0.999947	yes	-2.22581	0.000259342	no	-0.634757	0.915213	no	1.57985	0.185144	yes	2.21461	0.0319635	FC3h>FC1h	IPR006155	NA	GAACAACAGTGGACAGCAAACCATTTCGCAAGAGCAAGCTAGATCTAGACTAGTCTACTCTAGCTAGTAGCAAGAGTAAGAGATTGACAGACCATGAGCGGGAGTAACGGGAGCAGCGACGTGTGGATTTACCACGAGAAACAGGAGAGTCTGCTTTGCGGTCAGCACAGTTTGAACAACTTGGTGCAATATTGCGAATTTACACCGGATACGTTGGCTATTTTCGCCCATGAACTGGATGAATTGGAACTCAATTTCATGGCGGAGAACAATGAAGGAGGGGTCAAATCCAAAGACTACCTAGAACGCGTGAATGAAGGCTCTGGCAACGTGGATCCGCATGGCAATTTTTCCATTCAGGTGCTTCGAAGAGCTCTGCAAAAGCGCTATGGTTTGGAG…
asmbl_14316	yes	2.44174	0.0206416	no	-0.552708	0.997652	yes	2.83684	0.000173772	yes	2.99445	0.11648	no	-0.395094	0.900917	yes	-3.38954	0.00392178	FC1h>FC15min FC1h>FC3h	IPR001344	NA	TGTTGAACCCCTTTGGAAAGAAGCCTCTCCCTGTTGTGCCTTCTTATCATCCAGGTAGTGAGTAGTTACCCACACAGTTAGTTGTCAGACTTTGTAAACCAGCCACCATGAAGACCGTTGCTTTCACCCTTTCCATGCTTGCCGCTTCGGCCGCTGCATTCCAGACCGTTCAACCAGCCAAGTCCAGCACTGCTTTGTTGAATTCCAAGTTCGACGGAACTTTCGGAACTGGTCCCGAGACTGGAAACAAGGTCCCTCCATACGGTGCCTGGATCTTCGACAATATCGGAGAAAGGGGAATCAAATGGTTCCAGACTGCTGAAATCAAGAACGGACGTGTTGCCATGGTCGCCACCATTGGTTACATGATCCAAAAGTGGGGAATCCACTTCCCTCTCT…
asmbl_1434	no	-0.0746374	0.985442	no	0.0583256	0.997652	yes	-2.28446	0.000516569	no	-0.132963	0.995738	no	2.20983	0.07088	yes	2.34279	0.0366453	FC3h>FC1h	NA	NA	ATCCTTGGTGTTTTGGCGGATACCCTTGCTACCCTTCCCTCCACTTCCACACCTTCCATAGCTGGCTAGACAGATACCGTAATAGATCCCCACCATGCCTCGCTCTTCCTCTCGTCGTCGCGGCAAACGCAGCAAGCGAGAAAATGACGAAGATAACGAACAAGAAGAAGACAACGATAACAATGCTGCCGAGGTAAATCCAGGTGGCAATCGTCAACTTCCCTCCGCTGTCCGAGCCCGCCAACGTGCCATTGCCGAGCGAGAAGCCGCTCGATTGGCCCGTCCCGAACGTCGTGCGACATCAACTTTGGGGCATGCCGATCGCAAAAAATCTGCCGTGACATCGACACCCTTTGGAATTTTGGCCAGCTCCAATGCTTCGGCGGGAGCAGAAGAAGA…
asmbl_14353	no	1.35137	0.685361	no	3.80499	0.82287	yes	-4.77209	0.000210116	no	-2.45361	0.808161	yes	6.12347	0.00316598	yes	8.57708	0.00265352	FC3h>FC15min, FC3h>FC1h	IPR001216,IPR005856,IPR001926,IPR005859	NA	GCCGTAGGAGAGAAAACTAAGAGCTTTGTTCATTATAACATTTTGCTGTGATATCAGGTAGCTCGTTCTCGTGGAAAGGAGAGTCCCAAGTGGTACTACTTGTCCTACGCGCTCGTCTTTTGCTTCTTGTTGGCATGCTCTCGCGAATTATCGTCGTCCTTGTCACTACAAGTACCAGCCTTGCTTTTTCCTTCCACATAATCTTCTGATTTCCACTGCAACGTGTCAATATCTTTACTTGGATTGGGTGGATTGGGCAATGCCTCTTTAGCTTCCTTCATGGTCTCTCCCCATAGCTGTGGATGTTGCGTGTATCGAATGGCATGAGAGGCACACAAGACGACAATCGTCTTGCCTTGCGCTTCCGGTCTCGCCGCAACTTCCATGGCCACTTTGACG…
asmbl_14356	yes	2.99782	0.0434985	no	-0.904566	0.997652	yes	-2.33411	0.0197847	yes	3.90239	0.131749	yes	5.33194	0.000438174	no	1.42955	0.558868	FC1h>FC15min, FC3h>FC15min	NA	NA	GAACACCCGGCCACAATTTCCACACTTCATCCAAGATACACCAATTCGATTCAGATTCAGATCCATCACTTGTGTCGACAGCCTACCTTGATAGCAATAGAACAATGAGCAAGCTAATTCGACGCATTGGTGTGGACGACCCGCGTATGGCAAAGATTGTAATACATTCGGGCGTCGTTTACCTGAGCGGACTCACAGATACGACGGCAGAAGATGCCGCTGGACAAACCCAGAACATCTTGAAGAAGACGGACGACCTACTAGCTCAAGCGGGTACATCCAAGTCCAACTTGTTGACGGCGAATATTTGGGTCAAGGACATTGGCCGCGACTTTCAAGACATGAACAAGGTATGGAATGAATGGTTGGACCCCGAGAACAAGCCGGTCCGTGCCACTG…
asmbl_14361	no	-0.0577015	0.989679	no	-0.0495776	0.997667	yes	-2.13205	0.000484612	no	-0.00812391	0.999939	no	2.07435	0.0675575	no	2.08247	0.0783306		NA	NA	ATGTCGAAATATCTAGAAACTAGTTAGTTACTCCACGGCAGTCCCTGATGAAAGAAGAGGTGATGAAGGGTTCGAACGTCACCAATCCTCTGTCTTACACCGCACTAATAAGGAACGACGCCACAAGGCCCATAACGAGGGACAAACATTGGAACGTGGGCACAGCTGTGCCTGAAGAGCTCGACGCGTGAGAGGAAGCAGCAGAAGAGCCACTATCACCAGCCTTCAACTGGGAAACGCTGCCCTGTGCCATGACGGCCAATTTGTCCAGGACCAGCGGGGTTCGATCTCTCGACGTGTGCATGAGTGGAGTGCCAGTGTCAGGAGCTGCACGTCCAACCGCAACAATGGCCCGTAAGTTGCTGTCGGAGTCGATGCGACCCTCCACAGTCTCTGCCT…
asmbl_14383	yes	-2.22885	0.0430296	no	0.14599	0.997652	yes	-2.05551	0.00605116	no	-2.37484	0.275667	no	-0.173336	0.9604	no	2.2015	0.100482		NA	NA	TGAGCTTAGCATAGACAAGTGTTAATACACTGTTGACAGTTATCTAATGAACCGAGCATCTTGAGCTTCAAGCTCCTCTTGGTAGAATGCCTCCCATCTATCTATCTATCTATCTATCTACGAGCGACTCTTCAACCGTAGATTCGTTTGAGGGGCCAGAACGGCTCGAAAGGAGTCGATGATGCCTGCAATTTTTTCGTCCGATCCCTTTCTCCATCGACCTGCGGAAGCACTGGCAACGAGCATGACAACCTGCGAGGATCCCGGTGGAATAGTGGCAACGACTCGTGCCTTGCGTGGTACTTCGGCTCCGGTGGATTGAGAGAGAATGGAAAAGTCAATGTCCATAGTCTTGTACGCATCGTCATCGGAGGGTGCCTTGGACTTTTTGATTTTCAC…
asmbl_14384	yes	-2.43211	0.035064	no	-0.0378005	0.999947	yes	-2.17531	0.00505069	no	-2.3943	0.305878	no	-0.256793	0.941829	no	2.13751	0.135184		NA	NA	AACCAATAATACCTCTTGCGTTAGCTGCTAGCAGCCACGATTATCAGCATGTTCCCAAAGGCAGCAATATCTCTCCTTCTCTTTTGCCAGTGTCATGCACTGGCCCCACGTGCCAATGTCGCCGATGGATCCACCCGAAGAAATGTTCTACGAGATCTCTTGATGGGCGGAATTGCCGCTACGACGGCACCTGCTGCTGCACAAGCCATGGACTCACTTGATGTTGATTCCTACTTGAAATCAGGTGGCGTGTCCATGCCCATGGGGGTATCGGGACAAGGTGGAAAAATGAGACCGGAAACAGGAGTCGTATTACGAGATGGAGCTGAACTGTCCCGAGATTCTAGAAATGGAAATGTGGCCGCTGAAATTGTACTCCAAGCCAACAAGGACGAATTC…
asmbl_14453	yes	2.60569	0.0718827	no	-0.168496	0.997652	yes	2.7595	0.00529894	no	2.77419	0.345661	no	-0.153805	0.977545	no	-2.92799	0.0840763		IPR011009,IPR001245,IPR001611,IPR013210,IPR000719,IPR020635,IPR002290,IPR003591	NA	AATGCATCGATAGAGCTTATAAATTGTCACATATTTATGCTGTAACGTTCATTGCATGAGAGCCATTGAAAATATGCTTAGCCACATCCACATGCATTGCAGGTGCATGCCACAGGAAAAGGGTCTGGATCACAGTCAACAGTTATGGAAGTCAAGCTTGGGCTGGAACACAGATTGGCCGGAACACTACCCAACAACTGGTTGTCATTCAACCCCAACGTAGTCAATCCGGTCAAAAGTCCTATCTCGGATGGAACGTTCCCGCTCAAGCTATTTGCAGTCAAGCTCAAGGTAGTCAAACCGGCCAACAATCCAAGCTCTGATGGAATATTTCCGTTCAAGGTATTCTGCAACACGCTCAAATAAACCAATCCAGTCAAGAACCCAAGCTCTTCTGGC…
asmbl_14477	no	0.159575	0.942636	no	-0.286652	0.997652	yes	2.13408	3.98018e-05	no	0.446227	0.942828	yes	-1.9745	0.0231421	yes	-2.42073	0.00341169	FC15min>FC3h, FC1h>FC3h	NA	NA	TTTGTTTGAGGTACGTCAACAAACCAAAAGGATCCCACTAAGCGAAATCATCATCACCGTGTTCTCTCGTACGTACCACCTGCAGTTCATGCATGCAGCTGCATGCAATCGGAGTGAGGCAACACGTGGGAAAAGGCCTCTCTAACGTTGTGCAAGCGCCACTGCGGAAGATCGATTGAGTTTGGCTCACCGACGACCTCCATCGTCACAGCAGCCAACACGGAGTGGGTAACATTTTGAGATCTCAAATAGGATTCCGTCGTGTCACAACTTGTATCTTTCAAAAAGACGACCAACAAATATGATGGGAATTAGAGCTAAAGCCGTTGCTTTGCTAGCACTGTTGCCAAGTGCTGTTGCATTCGGAGTCCTCAGGCCCCAAGTATCGCCTCGTGCGCA…
asmbl_14528	no	1.39012	0.643189	no	0.629972	0.997652	yes	3.95209	0.0058533	no	0.760149	0.974429	no	-2.56197	0.377021	no	-3.32212	0.244914		NA	NA	CTTTTTGAAAACCTTGAAACTCTAAAAGTAGTTGTGCTTTTTAAATTTGGCCACACAGTTAGCTAGCCAGCCTCGTGCCATGCCATACCAAACGAGCTTAACGCCGTCGTGGTATCCGCTGCACACCGGCAGGCAGGTGATTTCCCAAAAGATCCTCCAATTGTTGGGCGCTGGGTCGACTGTGAGGATTCTGTTCCCAACACCACTTGATGGCCGTGACCATGGTCCGCACCAAGGGATCATTGCTATGAGTGTAATCCTGATCAATGTTGATGCGTGGTCTCTTTCCATGTTCCACCATTCGTTTCATGGTCTTGGTTTCCGTGTCGGAATCCATATCATCAAAGGGAAAGTATCCCGTCAACAACGTGTACAAGACATTGCCCAGACTGTACACAT…
asmbl_14531	no	0.377941	0.835159	no	-0.500485	0.997652	yes	1.84303	0.00378929	no	0.878426	0.814804	no	-1.46509	0.231551	yes	-2.34351	0.0243355	FC1h>FC3h	IPR004516,IPR002314,IPR015807,IPR004154,IPR006195	NA	AAATGCCACCATGGCCGAGAGTAAATCCGCTTCTGCCTCGACACCGGCTATACCCCAAATATCCATATTCCATTGAAAATGTTCTCGTCTTCGTCCTCGTGTCATGCGTTCGTAGCGCCAGCATTGCGGGATGGAGAACCATTTGAGAGGGAGTGGCAATCCTCCCTTTTTGGCCATGACCATGCGGGCCAAGGAGGGTGTCATTTCGGGTCGCAGCGCCACGGCCCGATCCCCCTTGTCGACAAAATTGTACAATTGTTGTGTGACTTCTTCTCCTGCCTTGCGGGTGTACAAGGATTCACTCTCCAACACGGGAGCATCGTATTCCAGAAAACTATAGGTCTTGGCCACGGCACGCCATTGATCAAAGAGCCACGTTCGTAATCGCATATCTTCGGG…
asmbl_14548	no	1.58426	0.23141	no	-1.11464	0.817028	no	-0.908941	0.219988	yes	2.6989	0.156007	yes	2.4932	0.0427934	no	-0.2057	0.935104	FC1h>FC15min, FC3h>FC15min	NA	NA	CTCAAGAGTGCGAAGGAGGGAGTAGTCCACTATTACCAATAGCTCCTCAGCAGCACGCAGATTGCGTATTGCGGTTAGTTGTATCCTCGCTTGCTGCTACCAGTAGTCCGCCCCCCTTCAGCTGTTGAATCCTTCTACCTTACCTCAAGAGGTGCGACCATGAAGTCCTGCGATGAAAGCAAAAAAAGTGATGTGCCCCTTTTGGATATCACAGTAGCAGAAACCGTGGATGTTGGTACTAACAAAGTCCTAGAGAGTCCTCATGTGAGCGAAGGACCTGGCCGAATTGCCAACAGCCCAGTTCCTTCCATCTTTGTTGACGATCGTGGAGAAATTCATCGATTGCGAGTCGGCGGCAAGCGGATCAATATGCTATTCAGCAAGAAGGATGTCATGAGA…
asmbl_14576	no	-0.157478	0.973955	no	0.16244	0.997652	yes	3.77275	0.0045599	no	-0.319917	0.990617	yes	-3.93023	0.0455432	no	-3.61031	0.0984734	FC15min>FC3h	IPR005944,IPR000073,IPR002410	NA	AACCTCCTCGGGTTCCAAGACTCTGCCGTAGCGATCTTGGTAGGCCCAACCACCCGGATCGGAATAGGATACTAGCACGGCAGGACTGTCCTCTGACGTGAGTTCCTTTTTGTAGGATGCCGAAACGGTGAATTCCCACGTCATCCAACCTCTGGCTGCCATCCATCGCTTGGTCGTGTTGGTTCCAAAGAAGCAATCATAGTACTTGTGAAGTACACTGCGATGATCATCACTATCAGTACTACTCGTTTCTTCGTCTTCTTCCATGACAGTGTTGGCAAATGTCTGCCACGCTTCTGGATTTTGTTGGGCGGGTCCACCCTGCGGCGTAAACAACCAATCGACTTCTGGCGGTCGTAGCAAACAGACGCCACGAAGGACCAAGGATTTGACGCACTG…
asmbl_14586	no	1.63159	0.250317	no	0.122315	0.997652	yes	-2.48243	0.00233534	no	1.50928	0.698876	yes	4.11402	0.00113187	no	2.60474	0.065305	FC3h>FC15min	IPR012335,IPR010987,IPR004871,IPR012336,IPR004046,IPR004045,IPR017933	NA	GTCACTCTTGCTACTAGTACAATAGAGTCGTAGCAGTTTTTACTAATATTATTGTGTGGAAGCCAGAAATAAAATGCCAACCCACCAGATTTGCTTCCAAGCTTCTCCAACAACAAAACTCGCTTCCTAAAACCACCCAGTTTTCACCACCTCATTAGCAAATTGTCGATTGCTTACATATACTTTCCAGCAGCCTAACCTTCTATTTGTAAGCAGGAGATCCAATTCCATCCTGATAGCGTTCTTTGATTGGAGCAAGATTGCAAAAGCGCTTCACGTAGCTAACCACCTTGGGGTTGACTTCCAGGCACTGTGTGTTGACGTAATCTACGTGCCCCCTGGTAAGGGATCGTAGGAAGACAACAGCGTGACAATCAGCAATGGTAGGATTGTCCAATC…
asmbl_14587	no	0.122313	0.953971	no	0.249287	0.997652	yes	2.08769	7.2429e-06	no	-0.126974	0.993284	yes	-1.96538	0.010389	yes	-1.83841	0.0202689	FC15min>FC3h, FC1h>FC3h	IPR012269,IPR000425	NA	CACAAATCTTGGGACAAGTCCGAAAGAGTCGAGTCGAGTCTTTTTCAAGCACAGTCTTCACAAACTAATACAAACCAAACAGAAGTAACTATCTTTAGAAAAAGACATCCACCATGGTGCTCGCTCTTCTCGGAATTTTGAAACACGGTCAACCCAATGATACCTTCAACACCAAGCGTCTCTTTCGGGATGCCTTTGTGGAGTTTGTGGCCACTACCCTCTTTATTTTTAGTGGGACATTGAGTGCTTCATCCACCGGCAAGAAGCTCGCTCTCGGTCAAGGTGCCGCGGAAGATGTTGGCCGTGTCTTGCCCATTGCCATGGCTTTTGGAATTTCCATCATGACGTTGGCCTATTCCATCGGTCACCTCACTGGCGGGCACATGAACCCGGCGGTCA…
asmbl_14610	no	0.962835	0.482796	no	0.282637	0.997652	yes	2.50826	0.000102474	no	0.680199	0.915942	no	-1.54542	0.259915	yes	-2.22562	0.0454625	FC1h>FC3h	NA	NA	TCCGTGTCATTGTGGACCATTGTTAATTTTTTTAAAATGATGCTGCCTATGTTGCCGCTGATTTTGTTTGCAGTGCAGACAATCATCCAACAGCTGAGCAACTTCAGCAAGGACAAGAATTTCAGGATCTATTCGCGGGTCCCGAAGCCTGCACGTGTGCCAGTCCCTTCGCTTCACTCGACTGAGGACTTAGACTCGACTCGACTCATTCGATTCGCTGTCAGCATCAGGCAGGAGTAAGTGTTCTGTTCTAATGCAAGCATGCAAGCCGTTCAATTGAAGGCGAAGCCCCTGTCTTTTGTGCTCATCTGGATGTAGTCTCCTTGCCTTGATCAGTCAATTGTTGACTGCGACGTTCTTTTTCTTCTTCTTCTATGGAAGCCCTTGGTGACAATCAGA…
asmbl_14680	no	2.31529	0.313667	no	-1.62113	0.959097	no	-2.80043	0.0285788	no	3.93643	0.316375	yes	5.11572	0.0127689	no	1.17929	0.764214	FC3h>FC15min	NA	NA	TACTATGGATTAGAGGGATGTGGTAGTACTACCGTGAATACAAAAAGAACTTAGTCTAGCCAGGGGGTACCTGTACCTTGTAATCTTCGCAACTCGCAACGTCTCCTGGCGCAGAAAGCCACCGGAACTGCACCCAGGGCACACCCTTCATCAATCGTGGGCCTTGCGTTTAGTTGACCACTGGGACCCTACCGTACACTACCAGAAAATCGTATTGGTTTGGACCGGGTGCATTGAAATAATCACCCAGTAAATTTCTACGCTTCTTTATGTGCATGCTGGTCCTTCAGGAGCTGCAAACTTCCGCTTTTTCCCTCCTCTCAAGGGTGAAGCTTGACCCTGAGAATGCATTGAAGTAGAGCAGCACCAAAGAGAGGGTTTCTCGCGCAGAAGACCATA…
asmbl_1472	no	1.87101	0.143781	no	-0.333548	0.997652	yes	-2.60188	0.000386382	no	2.20456	0.362757	yes	4.47289	0.000116399	no	2.26833	0.0830812	FC3h>FC15min	IPR003701,IPR007281,IPR004843	NA	NNNNNNNNNNNNNNNNNNNNNNNNNNNNNNNNNNNNNNNNNNNNNNNNNNNNNNNNNNNNNNNNNNNNNNNNNNNNNNNNNNNNNNNNTTTGAGGAAGTCTTGTATTTGGCCAAACTCCACAAGGCCGACATGGTCTTGCTGGGTGGAGATTTGTTTCATCACAACAAACCGTCGCGACGCACCCTCTACAAGACCATGGATATTCTGCGACGCTATACCATGGGACCGGATCCCGTCAAAATTCAAATTCTATCCGATCAAGCCAAAGATTTTCGAAACATTCACGGAGGCGTCAATTACGAAGACGAAAACTACTCGGTCGATTTGCCCATTTTTAGTATTCATGGGAATCACGATGATCCATCACGAGATCCTGGCAGCAACACCATGTTGGCCGC…
asmbl_14732	no	-0.437153	0.875913	no	-0.369577	0.997652	yes	-3.05145	0.00068889	no	-0.0675762	0.999939	no	2.6143	0.0910377	no	2.68188	0.0919041		IPR016040,IPR001509	NA	CTTAATCAGAAAGGGTTTGTTGTATTCAGAAACTAGCAGTAGTGTTTGTGGAGATTTTCCTTCCTGAGTGACAGCCTTTGCTAGCTAGCGAGGTGCGTGCGATCACTCTGCGATGCGAATGATTCAATCACCTATCGAGCAGCGAGCTCCTCCATCTTCATGTATCTGGCAACTCCTTCAACCGTGTCATCCTCAAGCCCGGTAACAATGGCGTCAGCCAAGGTCTCTACACGAACGGTCTTGTCAACAAAGGGGACCCCAAGCGCATTCGCAATGTTGAAAACTGGAATAATGGGCAAAACATCCAACTTGTCCCAAGACCAAATGAGAGAAGGGCGAACGATGACAGGCCTCACAGCGGTGGATTTGCTGAGCCGGTCCTCCACAGCTCTCTTTGCA…
asmbl_14750	no	0.334132	0.875568	no	0.137101	0.997652	yes	2.2571	0.000654253	no	0.19703	0.991498	no	-1.92297	0.104641	no	-2.12	0.0667352		IPR011009,IPR001245,IPR001611,IPR013210,IPR000719,IPR020635,IPR002290	NA	CCGAGTTGGGTCAACTTAGTCTCCTACAATCTTTTACATTAGGAAACAATCACCTCTCTGGCGCAATTCCTACTGAGGTGGGGCAGTGGACCTCGCTCGATCTTTTTGCCAGCTGGTGGAATCCATTTTCGGGAACACTGCCCACGGAGCTGGGGCTGCTCAGCACAGTTACCACATTTGAGGTTGCTGGCAGCAGAGTACGTGGCTCCATACCATCTGAGATTGGACTCATGGAGAACCTTACGGTTTTCTTCTTGGCCGAGAATAGGCTCACAGGCATGATTCCTACAGAGATTGGAGAGCTGAGTTCTTTGGTGAACCTGAATCTTGGAGCCAATCAACTATCCGGGGTGATCCCGAGTGCCATTAGTGGTGTGGCTGGTTTGCAACAGGTTCGGT…
asmbl_14766	no	-0.955461	0.635924	no	-0.00630486	1	yes	-3.40012	0.00018039	no	-0.949156	0.9121	no	2.44466	0.145383	yes	3.39381	0.0250276	FC3h>FC1h	NA	NA	TTATAGCATGGCTAGCTAGCCAAGAAGAAGTTGAATCGAATCGACTTTTTAAGACTAATTTTAAAAAAGGATCTCATTGCCGCACAGTACGCCAACTCGAGCCATCCTTTCGTTTGGCTCAAACTATTGCCCACAGGCCTACCGAAATGATCACCAGTCAAGCCCCCGAACAGAGCAATGGTTCACAACCCATCATCATGACCTTGGCGGCCTTTCTGGCCCACACTGCAAGAGTACGTGCTTCTTCCCATATGTAGCCAGCTACGGTCTCCCAAGTAGTCATAGTAGGTACCGGTACGTCAGTTCCATGAGGAGCAATCTTCCCATCCTCCTCCAAAAGATTCGTCTCAACCTGGTAAAGAGTGTAGTTCCCAACGCCGTGTTGTGCCATCATGGCGT…
asmbl_1477	no	1.35439	0.431865	no	-1.92091	0.576503	yes	-2.49833	0.00460847	yes	3.2753	0.190451	yes	3.85272	0.00624905	no	0.577417	0.861678	FC1h>FC15min, FC3h>FC15min	IPR013785,IPR000891	NA	CAACGGAACTCAAAATGACATTCTGATTAATGATTACAATCTAATCATTTTGGACTCATCACCCCCAAGCCCTGTACAGCTCCCTATTATCTGCCTCTCACAACATTATCTGAAGCGGTTCTGATCACTGAAGAAAAATGTGGAAAAGCAGAGCCCTTGCCACCAAAAGAATCTCGATTCGTCGACTCTGTCAGTGCCGTGCCATGTCCTCAACGACGCTACCAAGAAATCACGACATTAAAATCGTCGAAGTTGGTCCGAGAGATGGCTTGCAGAACGAAAAGCAATACGTCTCCACGAAAGACAAGATCAAGCTGGTCCAAATGCTGGCGGATGCTGGTTGCTCCTACATTGAAGCGGGTGCTTTTGTATCACCCAAATGGGTTCCCTCCATGGCAA…
asmbl_1478	no	1.17477	0.573759	no	-1.59868	0.852241	yes	-2.57612	0.00775104	no	2.77345	0.393257	yes	3.75088	0.0165362	no	0.977434	0.74708	FC3h>FC15min	IPR013785,IPR000891	NA	CAACGGAACTCAAAATGACATTCTGATTAATGATTACAATCTAATCATTTTGGACTCATCACCCCCAAGCCCTGTACAGCTCCCTATTATCTGCCTCTCACAACATTATCTGAAGCGGTTCTGATCACTGAAGAAAAATGTGGAAAAGCAGAGCCCTTGCCACCAAAAGAATCTCGATTCGTCGACTCTGTCAGTGCCGTGCCATGTCCTCAACGACGCTACCAAGAAATCACGACATTAAAATCGTCGAAGTTGGTCCGAGAGATGGCTTGCAGAACGAAAAGCAATACGTCTCCACGAAAGACAAGATCAAGCTGGTCCAAATGCTGGCGGATGCTGGTTGCTCCTACATTGAAGCGGGTGCTTTTGTATCACCCAAATGGGTTCCCTCCATGGCAA…
asmbl_14780	no	-0.150823	0.954321	yes	-1.6415	0.192209	no	-1.08596	0.111462	no	1.49068	0.506968	no	0.935135	0.537113	no	-0.55554	0.768571		NA	NA	CCGTAATCATTTCGTGATATAAAAAGATGCCTGAAGTGGCGACCCACTCGCCACTGTCCAACATTCCGAGTAGAAACTTTCTACATGATTAGTGTTTCAACACCCCTTGGAACAGCTTTGCCTTGCCGGTACCTTCCAAAGGTGGTGAAAGAGAATGTGGCAATTGAAGGCTCCAGCTCAAGGCTCCTCACATTTTGCCCGTGGGACTGTCATTCTGTGTGGGTGCGATCCACAAGCAGGAAGGCAATGGTATGCACAAGAATTGGTTGAGGCCAAACCATAAACTAGTTTCAACGGGCCAGGAGCAAGAGCACGGAGCATAGCAGAGGGGACTGGAAGCTGCGATCCAGAGTCCACATCATCATACTCCTTCCAAGCAAAGCCACTCCAGTCACCATA…
asmbl_14783	no	-0.119903	0.966775	yes	-1.63459	0.195728	no	-1.14083	0.0919729	no	1.51469	0.495903	no	1.02093	0.479699	no	-0.493763	0.802247		NA	NA	TTTGTTGACCAACGAGGTAATGGACTTTGTCTAAAGTAGTTTATAAAGTATTGAATGTTGTGTCATTATTTTGTACATAGTTTTGGCAAGAGAAGCAACGCCCGTGTCTTCAGGCGAAAACTTGAGAGAGCAAAGCCGTGAATAGAATAGATTCTTCTGTAGGTGGTATGGTGAGGAACGGAAAGTAGTACACAATGATATGGTCAAGGGGAGTTTGCTTCGCATGACGTCGTCGCTTCATTGCTCCTCGCAGGAGGAGTTTGCGGCCGGCAGGCAGTTAAGCTGTAAGCTTTATGAAAGGCAAGTTGCCTGCCTGCATTACTTTGGCAGCCAGGTCAGATAGATCAGCGTGGGAACGGATTCGGCTCCAAGGGATCCGCGTCCTGATCCGATGCATCG…
asmbl_1479	no	1.15094	0.667943	no	-1.05209	0.997652	yes	-2.9822	0.0122446	no	2.20304	0.69409	yes	4.13314	0.0299507	no	1.93011	0.506573	FC3h>FC15min	IPR013785,IPR000891	NA	CAACGGAACTCAAAATGACATTCTGATTAATGATTACAATCTAATCATTTTGGACTCATCACCCCCAAGCCCTGTACAGCTCCCTATTATCTGCCTCTCACAACATTATCTGAAGCGGTTCTGATCACTGAAGAAAAATGTGGAAAAGCAGAGCCCTTGCCACCAAAAGAATCTCGATTCGTCGACTCTGTCAGTGCCGTGCCATGTCCTCAACGACGCTACCAAGAAATCACGACATTAAAATCGTCGAAGTTGGTCCGAGAGATGGCTTGCAGAACGAAAAGCAATACGTCTCCACGAAAGACAAGATCAAGCTGGTCCAAATGCTGGCGGATGCTGGTTGCTCCTACATTGAAGCGGGTGCTTTTGTATCACCCAAATGGGTTCCCTCCATGGCAA…
asmbl_14802	no	0.252773	0.935681	no	-0.455924	0.997652	yes	-2.57864	0.00126206	no	0.708697	0.935693	yes	2.83141	0.0294314	no	2.12272	0.155275	FC3h>FC15min	NA	NA	CCATGGCACCAATAGATTGCATGGTTGCTAGCTTACCTCTCTGATCAATTGATCTACTAACTAGTATATATATAGTAGCACCATGCCAATGGCACGAGGCCTGAAAAGCCCGTCGTCCAGTGGCAACAATGCGTCATCCATTCATCAATCTTCCACTTCCACCAAACATCGGCAGCAGTCATCGACCATGTTGCTGTCTACCTCCAACATTCTGATTCTCCTGATTTCACACTCCATCACGTTTCTATCGGGATCCATTTTTGCATCCAACCATAATATGCAGGTCCTTCCAACAACGCCAATGATGATACAGCCACAACAATGTCCAGAATGTCCATCGTGGATGACCAACTTTGTCAATGCTTCCATGGCACGGAAAATGAAGGCAGACAATAACCA…
asmbl_14814	yes	5.33546	0.0266858	no	0.0288258	0.999947	no	-0.80718	0.292871	yes	5.30663	0.131818	yes	6.14264	0.00293372	no	0.836006	0.660997	FC1h>FC15min, FC3h>FC15min	NA	NA	TTTTCAAAAAGTAGTATCTAGTTTTTAAGTCACAACAATCTATCAAGCAAGTGGTTTGCTAGCTTTATCTGCATCACAAATTCACGGTGGTGTGTGTTGCCTTGGCATTACTAATGGGAATGGCTGTCCATTCCAATTTGTTGCATTTAAAATAATTCACTCATTAAAGATCCGCATAAATACCTCCACCCCCACTTCCTACGCTATCATCGTCGTCATCGACTGCACCCTCGCCTGGGTTGAATCCTTTATTGTTGTATGTGTCGGTCGTACCCATGATGGAATCCCACGTGACATCACTCTCCTTGAGGGACTCTTTGGGAAGATTGGATCTTTCATTGCATCCCTCCATGTCATCGAATTGTCCCAGATAAGTGGTTTTCTTGTCGTCGTCCTCGG…
asmbl_14916	no	0.375595	0.833997	no	-0.63141	0.988503	yes	2.09967	0.000494892	no	1.00701	0.740875	no	-1.72408	0.117164	yes	-2.73108	0.00392178	FC1h>FC3h	IPR003451	NA	GTTGGATCTCATCAGGTGTACAATAGTAGCAGCAAACTGCTTCAGGAACAAGATAACTTGTGGATTAGTTTGTTTCCAAACCTCCGCATCATCTTGCCATCATCATCCTGGTTGTGATCGTGTTTGATTGAAAAGCTATAGGCTTCATTTCCTTAGTTTGTCATCAGCAAAGACCAATAGAATAGTACTTTCTTTAGATTCTTCCAGCAAGCAAGATGAGATTCTCTAGCACAGCCTTGTTGGTGGCCTGCATGGCAACCTCTGCCAACGCCTTTGCTCCCCGGCAAGCACCAAGAACAACGACAGCCGTGTACCAATCGACGGCTGCTGCTTCGGATACCGAAGAAGAACGCAAAATGCGCAAAAAGGACGACCGATTGCGCATGATGAAATCCGACC…
asmbl_14923	yes	2.81863	0.0471476	no	0.67692	0.997652	no	1.55204	0.149671	no	2.14171	0.618217	no	1.26658	0.629677	no	-0.875121	0.774417		NA	NA	GTGGTTCTAATATTGTTGCTAACCACCATACAGACTTCCTTTTACAGTCTCTGGTATGCAAATAGTTGGCTCTTGACCAGGCCGGAGAGCGGCCCGAACGGACAGCAATGCAACAGCAACGCTACCCGGCAAGAGCGCAACTGCCACCCAACAAAGCGTAACCAACACCCACCCCCCAGGAACTTTGTTTTGCTCATGTCGTGCCTTCTAGTAGAAAGCACTGGCTTGCTTTTACACTTGCTTTCTACCACCAGATGACATTGGGCATGTTTTCCTTCGCAAAAAACTCTTCAATTTCGGCATCTCGATATCGTTGGCTAAAGTGGAATGCCACAAACACTATGCCCGGGTGTTGTTCCACAATGGGTTTGAGTTGGCCCCAATGGACGTGCTTGGTTT…
asmbl_14931	no	0.00156495	1	no	-0.500385	0.997652	yes	3.09717	0.00268642	no	0.50195	0.976976	no	-3.0956	0.0798574	yes	-3.59755	0.0290537	FC1h>FC3h	NA	NA	CTTTCCTCCCCTCTCAATCTTCTTGCACCGACAAACAATATGGTTCTTCGACGACACGAGAGAATACCACCCAACATAGTGGCAATTGCATGGATCTCCTTATGTTTGTTGCTGCTGAACACAAAAGCTGCTTTGGGAATTTCGAGACCGTTAGGCCTCAAACCGAAAAACCATCCAAAGATTCCATTTGCCATCCAAAAATCCCTACCACTGGATTTGACAAGTGGTTCCAGTTCTATTGCACAATTCAGAGGTGGAGCTGCATGGAGTGACGACGATGATGAGGAAGAAGAAGACGAAAGTGAAACTGAAGATGAGGAGGAAGAGGAAGATGAGGAAGATTCAGGAGTTTCAAGTTCTACCAACGGCAACTCTAACTCCCCCGCCAACCTGATAATC…
asmbl_14968	no	-0.420258	0.808364	no	0.821793	0.910255	yes	3.06103	2.24691e-07	no	-1.24205	0.637315	yes	-3.48128	0.00010292	yes	-2.23923	0.0255466	FC15min>FC3h, FC1h>FC3h	IPR003392,IPR000731	GO:0033036,GO:0005623,GO:0060089,GO:0031224,GO:0030301,GO:0051234,GO:0010876,GO:0016020,GO:0006869,GO:0044464,GO:0015918,GO:0006810,GO:0008158,GO:0004872,GO:0044425,GO:0016021,GO:0004871,GO:0004888,GO:0051179	NNNNNNNNNNNNNNNNNNNNNNNNNNNNNNNNNNNNNNNNNNNNNNNNNNNNNNNNNNNNNNNNNNNNNNNNNNNNNNNNNNNNNNNNNNNNNNNNNNNNNNNNNNNGACGTGGATGCGTCTGATTTGAGTTTTCAAATGGCCGAGGCCAAATTCAACAAGGAGATGAACGAGAAGGGTGTTTTTGACGAAGATGATGACGATGATGATGATCACGCGAATGGAAAGAGTGGTGCCAACACCCAGAGCAACAATACGATCAATACCGGTGGTGGTCCGCCCAAAAAGCGTCGTACCACCATCAAATTCAACCCTGAAGTTAAGAAACAAGGAGCCGGTGGTGTGAGAGAACCCATCTTTCCTCCGTGGACCGCCTTTACCGACTTTGTCTTTCACAGTC…
asmbl_14969	no	0.704614	0.781851	no	0.319741	0.997652	yes	2.90026	0.000680192	no	0.384873	0.980072	no	-2.19564	0.213695	no	-2.58052	0.079231		NA	NA	TGGTAAGTTCAGGAACGGTCCAAAAAAAGGGTACTGTAGCATTGCCAACTTTAGAAAGTTGGTTTCTTGAAGCAGGCCCTCATCTCCCCTTTTTTCTGCTTTTTCTGCTTTTTTTGCCTCGCTTTTGTAGTTTTGTTTTCTTTATCTTACCTGACCAGGTCGACTGTTAGTGGGCGCAAAGACTCGTTCTAGATCCAAAATCAATTCGAAATTGGTAAAGAATCCCACAGCTGCGAGAGTAATGGAAAGAACCGTGACAAATAGAATGACAGGAACGGGTCGCCTGGCAGCGGCAACGGCAACGCGTGTGACAATCTTGGCGAGACTGTGAAAGACAAAGTCGGTAAAGGCGGTCCACGGAGGAAAGATGGGTTCTCTCACACCACCGGCTCCTTGTTT…
asmbl_14999	no	0.990669	0.425999	no	0.298427	0.997652	yes	1.89591	0.00525353	no	0.692242	0.911928	no	-0.905243	0.608047	no	-1.59748	0.234232		NA	NA	TTTTTCTGTTTCGACGTTTCGATATACCATGAAAGTCCTATTCCCCTTGTTGCAGGTCCTATTGACATCGCTCGTGCTGTCGACAATCGGCAGTGCCGCTGCCGATGACGGCGACTGTAGCCCAGCGGAAGGCACCTGCCGAGTCTACAATATTCTGGGCAAGCCAGAGGAATACACGGAATCAACAGTTCCTGGCGTCAAACTGGCGGTTCGTCGTTGGACGCCTGATGATGTCAAAAGTGTAGTCCTTTTCGCCCACGGAGGCGCTGGTTTTCACTCGGGGTACTCGGATATCATGGGTAAATCTTTTCAAGAGGCCGGGATTGCTGTGATTTCATATGACGTTGCTGGCAGTGGTTACAGCGATGGGCTGAAGGATAAGAACGGGAATACTCTTCG…
asmbl_15000	no	0.967618	0.41646	no	0.467399	0.997652	yes	2.01734	0.00163379	no	0.500219	0.952282	no	-1.04972	0.494263	no	-1.54994	0.223563		NA	NA	TGCAAGATACTGTTGGCCCAGATAATGAAGGAACAAGAACAGAGCAAAGGAAGTCTAGCTGATGGCTACGTGTTTAGTGGCCCCGTTGTGCAGTTGTTGCGTAAGTCATCTGGAGCGGAAGTACTGTAGGGTTGACTTGAACACAGCTGGCTGGAACATCGGCACCAGTGTCCAATCAGACATTTGCTACTCTCACATGCTACCAATCCATAACCGGTTGTCTTCTTTTCCTGCACCAAAAGCGGAAATGTTGCCTCCAAAACCAGTCATTGCCGTGATGTCTTTCATCGCCAAGTTCTTCCCAATGTTGACCATGCCAGGTACAGACTTTTTCAGTACCTTCGACCTCGCCTTTGGGGACAAAGCTTGGGCACAAACAGGTAAGGGGTCATCAGAAAG…
asmbl_15001	no	0.870276	0.516332	no	0.365364	0.997652	yes	1.92413	0.00442792	no	0.504912	0.957403	no	-1.05385	0.512723	no	-1.55877	0.248659		NA	NA	TTTTTCTGTTTCGACGTTTCGATATACCATGAAAGTCCTATTCCCCTTGTTGCAGGTCCTATTGACATCGCTCGTGCTGTCGACAATCGGCAGTGCCGCTGCCGATGACGGCGACTGTAGCCCAGCGGAAGGCACCTGCCGAGTCTACAATATTCTGGGCAAGCCAGAGGAATACACGGAATCAACAGTTCCTGGCGTCAAACTGGCGGTTCGTCGTTGGACGCCTGATGATGTCAAAAGTGTAGTCCTTTTCGCCCACGGAGGCGCTGGTTTTCACTCGGGGTACTCGGATATCATGGGTAAATCTTTTCAAGAGGCCGGGATTGCTGTGATTTCATATGACGTTGCTGGCAGTGGTTACAGCGATGGGCTGAAGGATAAGAACGGGAATACTCTTCG…
asmbl_15002	no	0.948576	0.45677	no	0.260021	0.997652	yes	1.94263	0.00414631	no	0.688555	0.912462	no	-0.994058	0.553697	no	-1.68261	0.198855		NA	NA	TTTTTCTGTTTCGACGTTTCGATATACCATGAAAGTCCTATTCCCCTTGTTGCAGGTCCTATTGACATCGCTCGTGCTGTCGACAATCGGCAGTGCCGCTGCCGATGACGGCGACTGTAGCCCAGCGGAAGGCACCTGCCGAGTCTACAATATTCTGGGCAAGCCAGAGGAATACACGGAATCAACAGTTCCTGGCGTCAAACTGGCGGTTCGTCGTTGGACGCCTGATGATGTCAAAAGTGTAGTCCTTTTCGCCCACGGAGGCGCTGGTTTTCACTCGGGGTACTCGGATATCATGGGTAAATCTTTTCAAGAGGCCGGGATTGCTGTGATTTCATATGACGTTGCTGGCAGTGGTTACAGCGATGGGCTGAAGGATAAGAACGGGAATACTCTTCG…
asmbl_15003	no	0.827536	0.545897	no	0.322469	0.997652	yes	1.96811	0.00353922	no	0.505067	0.957403	no	-1.14057	0.461646	no	-1.64564	0.212864		NA	NA	TTTTTCTGTTTCGACGTTTCGATATACCATGAAAGTCCTATTCCCCTTGTTGCAGGTCCTATTGACATCGCTCGTGCTGTCGACAATCGGCAGTGCCGCTGCCGATGACGGCGACTGTAGCCCAGCGGAAGGCACCTGCCGAGTCTACAATATTCTGGGCAAGCCAGAGGAATACACGGAATCAACAGTTCCTGGCGTCAAACTGGCGGTTCGTCGTTGGACGCCTGATGATGTCAAAAGTGTAGTCCTTTTCGCCCACGGAGGCGCTGGTTTTCACTCGGGGTACTCGGATATCATGGGTAAATCTTTTCAAGAGGCCGGGATTGCTGTGATTTCATATGACGTTGCTGGCAGTGGTTACAGCGATGGGCTGAAGGATAAGAACGGGAATACTCTTCG…
asmbl_15051	no	-0.306879	0.859579	no	0.700658	0.959097	yes	-1.38435	0.0177383	no	-1.00754	0.705562	no	1.07747	0.377129	yes	2.08501	0.02589	FC3h>FC1h	NA	NA	TGTCGCAAGGTTTGCATTTCACGTCCCCCTGGCTACGATTCCTGCCCAACCAGAGACTGTCACATTCCAGCTCTCGTTGGACTCCGGGACGCTTGCTGCCGCTGCGGGTCCGATCCCTGTCAAGATTAAGATTGGAAAGGCAACAAGAGAAGTGCTGGTGATTTTGGGTGTTCGGTGCCCCGAAGACGAAGTGGTCATGATGAAACCCGCAAGAGCGACCAGAGATTTGTTTGGTAGCTTGACGGACGAGCAACGCGCCAATGCCATCGCGGAGGCCCGCAAGCAAACTATCACAGCGCGCTCCCCGGTGCTCAAAAGTGCCAAGACGATATCGTTTCGTGACGGGTGCTGGCAGTTGGACGAGAAGCCATGGAACCCTCAGGAGGGGCGTACTCTCGT…
asmbl_15090	no	1.20006	0.265243	no	-0.615275	0.986846	yes	1.8609	0.00117382	no	1.81533	0.320145	no	-0.660845	0.728164	yes	-2.47617	0.00683583	FC1h>FC3h	IPR011009,IPR001245,IPR001611,IPR013210,IPR000719,IPR020635,IPR002290	NA	GTGGATTTGGACGAATTGTACCTGGCAGAGAATCAGTTCAAGGGGCGGCTACCCTCGCTGTCGGCCATGCCGCGATTGTCACGAGTCTTTTTGAATATGAACCAGCTCACGGGGCCCGTTCCTCCGCAATTTCTCTTGGGCATTACTACTTGGGAACCCAACTTTGCCGAAACGGCCGGATGGATTCGGGTCGATATCTCCAAGAATCAATTGACGGGGATCCTTCCGGAGAGTTTGGATATATTGCAAGATTTGTCCATGGACTTTAATTGGCAAGACAATCGATGGGTGAACGTTTCCGATGCTCTTTGTGACAATGAGTACTGGAACCGTGGAGCTGTCATGAACTTTGCCTGCGATGGTTTGGCGTGTCCCCCAGGGACTTACAGCGTCATTGGA…
asmbl_15141	no	-0.580294	0.735605	no	0.694095	0.992677	yes	1.75635	0.0152728	no	-1.27439	0.683992	yes	-2.33664	0.0438324	no	-1.06226	0.529032	FC15min>FC3h	NA	NA	GCTAGCAATACAGTAGTTAGTGCACGTAGAAGGACAGCACAGCGACTATTAGTACTTTGTCGCCACTCATCTGCGTTTCCGCCTGGACGCACCACCAGCGGCCTGTGCCGCTACTGGCACCAACACGACGCATGTATGATTCTCTCCTTGGAGTTCTTCGTTGATAATGGATGCAATCACCCCCCAGTCGCCCTTGGCCATGCCTGCCCCAATCCGGCTGTATCCAAGGGACTTTCCAGAGAAATCTTGTTTGATTCGTCGAAAGCAACTGCGAAGAGCTTCGTAGTCAACCAATCTCGTCTTGCCTTTATAGTCGTATTGCGTATACGCGTTCACCACAACCAGAGAGGGCAAATCGCCTTGGCGTTCGATTTCGGCATGGGAATAGTCCCCCAGCTT…
asmbl_15178	no	1.39686	0.555767	no	0.487237	0.997652	yes	3.84822	0.00490683	no	0.909625	0.950342	no	-2.45136	0.344667	no	-3.36098	0.149546		IPR009959	NA	ATCATCACAAATTACTTGAACGAATAGCAATACATCAACACAAAGACTTTGCACCAATACGTTAGCTAGCAATCTTCCAATCCTCTCACCCAACATGAAGTTCACCGTGTCAGCTCTCGTGGCTCTCTCCGTCGCCTCGGTGAATGGTTTTGTCTCGCCCCAACAACCTGCGTCCTTCGATCGTACTCTCTCGGTGGTCCGCGCTTCCAAGGACGTCCCATCCATGGCACAGACCCACTTTCAAGGTCCTCTCACAGTCATGGGATCAGGCAAACCCCTGACAAAGGAGGACCTGGATCAAGTCAAAGAAGAGTTGGAACAGATCAAGGAACAATATGGATGGAAGGAACCAGATCGAGCCTTTATGGATGACCCTGACATCGATTGGAGATTTGGTGG…
asmbl_15209	no	0.593397	0.666612	no	0.543149	0.997652	yes	2.06699	0.000783808	no	0.0502474	0.999939	no	-1.47359	0.213832	no	-1.52384	0.209575		IPR011889,IPR005046	NA	TCTCATTCATTTATCGTTGGAGCCACCTTGCTTTGATCATAGTGAGATACGATGCGTTGTCCTGGCAGCAAAAGACAGAGAGCATCCCACCCAAGAGCGGGGAGCTTCAGTATGAGTCTCTTTCGGAATCTATTGACACTGGTGTTGGTGATTAGTGTTTGTGGTTGTTGTTTCGAAGGCGTTTCTGGTCAAGAATGTTTCAATACCAAGGATGAACTGAGTCAAGCCATTGTCGCGTACATGGCGGACAAGTCGGCTACCTCGGAAGTGGCGAGCAAGTACGGTCATCCCATTGGAAATTGGTGCGTCTCGAGAATTACCGATTTCTCGGGATTGTTTGCCAATCAAGGAGCATTTAATGAAGACCTGGTAGGATGGGATACCTCCTCGGTTACCAAC…
asmbl_15212	no	-0.599237	0.787166	no	0.888673	0.971664	yes	-1.86432	0.0177473	no	-1.48791	0.677845	no	1.26508	0.497681	yes	2.75299	0.0298563	FC3h>FC1h	IPR001140,IPR017940,IPR003593,IPR011527,IPR003439	NA	TGACTGCCAAACCTACCCAAGCGCAAGAAGACATGTACAAGGAACAGTTCGAGAAACGACACGAAGTGATTGAGGAATATGTGTCCACTCTCAAGGAACACGAAGAATTGAAAAGTGATGAGCTGGGAACTGTGGATGCCAAGGAATTACTCTCCAAAATTCGTGAACTGGCCGAACTTTCCGACTACAAAGAGGCCGTCATGTTGGACGCCATTGATTGGCTGTGGAAATTATTTGAGAAAGAGCTCAGGATTGCCATTGACAAAACCAGAGAACAGACTGTAGTAGAATATGCCGATGGCGAAAAGCTGGCAGCTCTCATGGAACGGATTTATGGTAACCTCAAAAAGTTTTCCTCTTCGGCAGGGTACCAACAAGATCCGGAGGACAAAAAACGCA…
asmbl_15213	no	-0.905769	0.588745	no	0.96108	0.932106	no	-1.61947	0.0339496	no	-1.86685	0.505006	no	0.713698	0.774436	yes	2.58055	0.0360313	FC3h>FC1h	IPR001140,IPR017940,IPR003593,IPR011527,IPR003439	NA	TTGCTGTCAGGGGAGTTTTGGAAGGCGATGAATGGACTTGGATGGACCGTTTGGATCCAAGCTATGTTCGAATGTTCAAATCATTTGCTCGGTGCGAGAAGGAAGTCAAAGTCTACACGGAAAGTCTCGCCTGCGAGGCTCAGAAAAGGTACGGAACAGTACAACAACTTGCACCAGATGTTTCCTCATTTTGAGGACATACTCACTAAACCCACTTCAATGTTTCTTAGCCAGCGAGAGTTTATGGTCGAGTCCTTGCGCAAGCCAATTGGTACAGTACAATCCACCCTTGATTGACACAGTGTTCCATGCAAGCTGGATGTAGCTGCATGCACTCACGTCGTCCTTCTTGTTTCTCCTCCTAGATGCCATCGCCAAACAAGCAGGTGAAGTGGTGCA…
asmbl_15245	no	0.701749	0.794054	no	1.05046	0.992677	yes	3.53659	0.000413347	no	-0.348708	0.987856	no	-2.83484	0.104181	no	-2.48613	0.213464		IPR011028,IPR015424,IPR015422,IPR015421,IPR003248,IPR006671,IPR006670,IPR000192,IPR013763,IPR004367,IPR014400	NA	CGTTCACATTTTTGTTCGGAGGACAACGACACACACAGATCGATAACAACAAAAAGAGCGAAGGCGTGAGGTTGTCATCATCTCTCATCATAGGAGTAGATAGAGGAGGGCGGAGACAGGAGTGTGAGACCCATCACTCTTATCTCTAGTTTAGTTTGTTGTCTGGTTTTGCCATAGAGTTGGAATCCAGATCTGTCGTCGTTAGTAGTAGAGAAGGAGTTTCGTGAACAACAATGTTTGCTCGAAATGGGTCCTCCAATGGGGCAAGCGCTGCTGTCGGCGGAAACTCCCGTCGGGCCTTTAGGGATGTAACAAACGCCAATCGCAATGCGACGTCCAAGTCATCACGAATGCACGGAGGAGTGGAAAAGAAAGGAGGAACTGGACATGGGAACAAGC…
asmbl_15264	no	-1.01764	0.365752	no	0.119583	0.997652	yes	1.92343	0.00344008	no	-1.13722	0.710477	yes	-2.94107	0.00322474	no	-1.80384	0.136356	FC15min>FC3h	NA	NA	ATCAGTTTGATCGCTATGGGCGTCCCGTGGACCGATGGTTGGTGGAGCATGGTCCCTTGAAGGGGCTGTAACAAGATGCAGAAGATGGAAAGTCCGCCTTGATGAATTTTGGTTGCTATCGGTGCAATCCGGTAATATAGTGTCATCACTCTTATTTTAATGCTGCGATTTCAGCAGCCTCCTTTGGAAGTAATGATTTTAGAATAGAAGATGTGTTGAGTGTGTCAAGAACTTGAAAGTTTGATTGATTACTTGTCGGCAGGATGATTATCGGGGTTTGGGAGGTTTGTAGCTGACAGAAGCAGCTCCGCAACACACTCACACACACTCCCCTTGACAAGCATTAGCTATTTCCAAAGCGTGTCATGGAGCTCAGCAGAGAATTCCTGGCTGGATTGG…
asmbl_15266	no	-1.05374	0.360169	no	0.115652	0.997652	yes	1.97751	0.00336187	no	-1.1694	0.709397	yes	-3.03125	0.00307194	no	-1.86185	0.132574	FC15min>FC3h	NA	NA	AAGGCTACTACTCACCACCATGACAGGATCCTCTTGGTTAGTTGGTAGTGGCAGCGGCAGCCGTTCGACGATCGGTCGTGACTTCTTTCTTCCACGGAGCGATCGACCATGACGCCTCCTCTTCCACGGAGCGAACGAACGACGCGACAAGAAGACTTCCATATTGAATGGCTACTGCTATGAATTATCTATTCTTCTCCCTCTCCTCCTTCATCCCAACCAAAGAAGGGAGTGGTATCTTCAGTGTCAGCAGTCTCCACATCCACAACTTCTCCCTCTTCAACAACAAACCTTTTGTTTGGCCAGACAGATCTCCGACTCATTTTCAATGGAGCCCACGCCGGTGTCCAAGTTGGATCTAAACTCAATTTCATGGCATTTCAAGAAAATCCATCATTG…
asmbl_15267	no	-1	0.397123	no	-0.0213761	0.999947	yes	2.07139	0.00199664	no	-0.978624	0.791019	yes	-3.07139	0.00251487	no	-2.09277	0.0732936	FC15min>FC3h	NA	NA	AAGGCTACTACTCACCACCATGACAGGATCCTCTTGGTTAGTTGGTAGTGGCAGCGGCAGCCGTTCGACGATCGGTCGTGACTTCTTTCTTCCACGGAGCGATCGACCATGACGCCTCCTCTTCCACGGAGCGAACGAACGACGCGACAAGAAGACTTCCATATTGAATGGCTACTGCTATGAATTATCTATTCTTCTCCCTCTCCTCCTTCATCCCAACCAAAGAAGGGAGTGGTATCTTCAGTGTCAGCAGTCTCCACATCCACAACTTCTCCCTCTTCAACAACAAACCTTTTGTTTGGCCAGACAGATCTCCGACTCATTTTCAATGGAGCCCACGCCGGTGTCCAAGTTGGATCTAAACTCAATTTCATGGCATTTCAAGAAAATCCATCATTG…
asmbl_15288	no	-0.732828	0.861805	no	0.532661	0.997652	yes	4.54417	0.00352721	no	-1.26549	0.923996	yes	-5.27699	0.027012	no	-4.0115	0.11936	FC15min>FC3h	NA	NA	CCGCTCATGCCACCCACAAAGGCCGTGTTCATGGCTCAGATACTTTGTCGTTGAACACATAGACCGATGCTGGTGATGTGGTAGACTACTAGTAGCTAGAGTAGAGAGTTCATTGGTCTTCATTTATTTTGAAGAGAAAAGGAACAGTTAGTTGAAAGAAGCACTCAGTACTAGTACGTGTAGATCCTCGGATACCCCTGCATCGATTTCTTTGGTATTCATTCGCGAAGAATGGTGGGGATAACCTTTCCCAGACCAGTAGGTCCATATGCAGATACCAAAGAGTTGGAATATATATCCGCACTACTTCAGACAGGACAAGTGCTAAGGGAAGATGGGACCATTCAAGCCCAAGATATTATGCACTTTTTGAGCAGTCGCCATGGGATTCGTGTCGAC…
asmbl_15295	no	0.0769965	0.993454	yes	5.69585	0.29105	no	3.60978	0.0463016	no	-5.61885	0.347904	no	-3.53278	0.259486	no	2.08607	0.659577		NA	NA	CCGAGAAGATCTCCGTTTTTGCGTTTCTTTCATCCACTGGGGACGTTTGTCCTCTTCTTTGTCTTCTTTTTTGGATTCCCGTATCGAAGCATCAATGTCACTGGCATCGAGTAGTTTCCTGGATGACCTGCGTTTTTGGGTTTCCTTCATCCATTGAGGACGATCATCACCGTGGTCGTCTGGCGTGTTGGGCACGCTCTTGGGACGTAATTTCGTTTTCATCCATTCCATTTCTTCCGTCTGGATGTGTGACTTTTTGTCGAGTAGACTGGGCCGCTGTGCCAATTTAGTCATGACTTTGTTATCGGTCAATTCGGCCTTGCAAATGTTGCGCAAGGACGATTCTCGAATGGGTCCGCGGCTGTGCAGCTTTTCTTGCACGACGGACTTTTGCAATTC…
asmbl_15303	no	0.631518	0.738485	no	-0.569307	0.997652	yes	2.77798	0.000230477	no	1.20083	0.754038	no	-2.14646	0.11256	yes	-3.34728	0.00438912	FC1h>FC3h	IPR012340,IPR002059,IPR001878,IPR016027,IPR011129	GO:0010468,GO:0010467,GO:0006807,GO:0051252,GO:0051171,GO:0044260,GO:0043169,GO:0043167,GO:0019222,GO:0046914,GO:0046872,GO:0080090,GO:0019219,GO:0034645,GO:0050789,GO:0009889,GO:0043170,GO:0044237,GO:0045449,GO:0044238,GO:0061022,GO:0006355,GO:0016070,GO:0009058,GO:0009987,GO:0009059,GO:0065007,GO:0003676,GO:0003677,GO:0006351,GO:0060255,GO:0010556,GO:0006350,GO:0061018,GO:0031323,GO:0061019,GO:…	GGAATGATGTGCGTATCTTTTCGGAACATTCCTTCCCTTGATTTGACCGCTCCCTTCCCACCCGTCCATTAGACTTCCACCTGGATAGAGTATCTCTCTGACTGTTCTACGGTATTGTTGCCTCCCAAGTCGATCGGCTTCACGTCTCTTTCATTTATTATTTGCTTCCCACAGATATATTCTCGACAAGATGACTTCCACTAACACCATGCTAAAACTCCTTGTGCTGGCGCTTCTAGCCCTATCTGGAAGTGCTTTCGTGTCTCCGTTGAGAACTTCAGCGACGTCCAACACAGCTCTATTCATGAGTGATTCTGAGGATTTAAAAACAGGAACCGTCAAATGGTTCAATACCATGAAAGGGTTTGGCTTTATTTCTCCCACGGACGGATCAGGAGA…
asmbl_15351	no	-0.388006	0.752019	no	0.3847	0.997652	yes	1.48837	0.00152975	no	-0.772706	0.748428	yes	-1.87638	0.0132541	no	-1.10367	0.253909	FC15min>FC3h	IPR001140,IPR017940,IPR019195,IPR003593,IPR011527,IPR003439	GO:0005215,GO:0032555,GO:0016817,GO:0042623,GO:0032553,GO:0042626,GO:0031224,GO:0016818,GO:0022804,GO:0003824,GO:0051234,GO:0032559,GO:0016462,GO:0000166,GO:0001882,GO:0030554,GO:0006810,GO:0017076,GO:0016820,GO:0016887,GO:0017111,GO:0015399,GO:0015405,GO:0009987,GO:0022857,GO:0005623,GO:0005524,GO:0055085,GO:0016020,GO:0016787,GO:0005488,GO:0001883,GO:0044464,GO:0044425,GO:0016021,GO:0043492,GO:…	NNNNNNNNNNNNNNNNNNNNNNNNNNNNNNNNNNNNNNNNNNNNNNNNNNNNNNNNNNNNNNNNNNNNNNNNNNNNNNNNNNNNNNNNNNNNNNNNNNNNNNNNNNNNNNNNNNNNNNNNNNNNNNNNNNNNNNNNNNNNNNNNNNNNNNNNNNNNNNNNNNNNNNNNNNNNNNNNNNNNNNNNNNNNNNNNNNNNNNNNNNNNNNNNNNNNNNNNNNNNNNNNNNNNNNNNNNNNNNNNNNNNNNNNNNNNNNNNNNNNNNNNNNNNNNNNNNNNNNNNNNNNNNNNNNNNNNNNNNNNNNNNNNNNNNNNNNNNNNNNNNNNNNNNNNNNNNNNNNNNNNNNNNNNNNNNNNNNNNNNNNNNNNNNNNNNNNNNNNNNNNNNNNNNNNNNNNNNNNN…
asmbl_15353	no	-0.232547	0.870066	no	-0.0384396	0.997652	yes	-1.36797	0.00103177	no	-0.194107	0.980276	no	1.13542	0.165171	no	1.32953	0.0834487		IPR008580	GO:0005886,GO:0016020,GO:0044464,GO:0005623	ATTGTTTGTCAGTACCTTGTTACTCTCGTTATTGGCTTCTTCGGTTCGTCTCACAGCCACAGACAAAGTAAACGATGAGTTTCGGAGGCGGCAATGGAGGTTACCAGGGCGGAAGGACTCGAATGGGCACCAAAGTCTACTTGAATCTGTACGATTTATCACCTGCTAATGACTATCTGTACCCGGTAGGACTTGGCGTGCATCATTCTGGAGTAGAAGTGTTGGGTTCAGAGTATTCTTTTGCATCGAATGCTGGCGTGTTCGAATCCACCCCCAAAGAAGCTCCAGGGGCCAAGTGGAGAGACCAGGTTTTTATGGGCGTCTTTGAAGGAGGTCAAATGGAGCTGAAAAAGGCTGTGGATGATTTGCGAGACGCCTTTGGTCCCAATGACTACTCGT…
asmbl_15364	no	2.06961	0.308009	no	0.257354	0.997652	yes	3.30704	0.00818369	no	1.81226	0.766547	no	-1.23743	0.728213	no	-3.04968	0.174481		NA	NA	TGTTTCATGAAAAGTAAGTCACGCTGAGACACCGACATCCCTGCTTTCCGGGAACTGCCGTGCTCTCAAACCCTAAATCGCCCACCGAACTCCGATCATCACATGAACGTCACACAATGAAACTTCAAGGTTGAGGGTGGGAGGGAGGAAAGATGCTTCCGACGTGCGTAGCCGTGCAAAATAGCGTTCGTCAAATTGCATGCAAGTGCAATTTGGTAGGAACCATTCATATTTTCATCATCGTGCGGTATGCTGCAAAATGGCAACCCAGCAACGCAGATGCGTCGAAATATGAAACTTCAATGGATATTTTCGCAAGGTGTGGAGGATTTGACATGACAGCCCTTGGGAAACGATCTTCACTGCTGGCTGGACGAAGATATTGGCTTCTCATAGCAT…
asmbl_15394	no	1.22617	0.420033	no	0.966925	0.961057	yes	2.55646	0.00208759	no	0.259245	0.990212	no	-1.33029	0.495999	no	-1.58953	0.371198		IPR003659,IPR020683	NA	CCATCATAAAAGCAGCGGATTACAGAATCGAATGATTTTCCACATTAAAGATGCAGCAAATTCAAGACAAGTACCGCTGCGGATATCCCTCTAGAACGTGGATTCACAATACCGTTGAAAGATATACTCTTAGAACATAACCCATCGGGGGGCATGTATTCAATAAGTTAATTGTAATCAACACAAGTACCTCTCCGGACAGCCGGCTTCTTTAGCCCATTGACGTACATCTTCTCCAGCGCCACTTCTGCGAGCACTTTCCACAAAATCATGCCACTGCCAAGGACAGCCATTCTGCTGGGCCCACTTCATCACTTCCAGTCGACCGCACATTGCCACTGCTCTGCATGTTCCTAGACCCCATTGGCATCCATGCTTACGAGCCCATTGGAGCACATC…
asmbl_15396	no	1.37286	0.360169	no	-0.646002	0.997652	yes	4.28495	9.75363e-07	no	2.01886	0.52562	yes	-2.9121	0.0432087	yes	-4.93096	0.000113883	FC15min>FC3h, FC1h>FC3h	NA	NA	TTATCATAAATCTATCGCTGCAATTTTTCGTTGGTTGCGCCCTTTATGCATGTGCGTCTGCCTTTTGAACATGGCCTCTGGTTGGTTCGTGAATTGGTTGTTGTGATGGTTTGTCCCAAACTTTCGATGCTGTATACAACGTTTAGTAATCACTAAACATGGACTTGTCACTTGCCTTGGCAGGAGCTGCCGTTTCCGGTTCCGCTGCTGCTGTTGTCGTTTCTTGTGCACTCATTGCTTCGGTAGCTTGCTCGGCAATGGTGGTATCGACAGCAGCAGGTGCCGCTGCTGGTGCACCACCTTCTTTGTTTTCCTTGATTTTCTGCAGTAATTCCTGTGTCTTTTTGCGTTCTTCTTCCGAGAGTCCCTTCCAAAATTCTTCGTCTTCGGCCGATTGCG…
asmbl_15427	no	0.10252	0.976844	no	-0.0331967	0.999947	yes	-3.34135	5.04201e-07	no	0.135717	0.995605	yes	3.44387	0.000788407	yes	3.30815	0.0014183	FC3h>FC15min, FC3h>FC1h	NA	NA	TTTCACATAGATGTTTTTTTACTTTTAGTTAGGCTATTTGCTTTGCGATCCATTCATTCAATGCATTGGATCATGGTCGCCACGTTTGCTCAAACTCGGATGAGATAAGATAATGGGTCGTGGCATATTGACTTCAAAGCATCCTCGTTCCACTCGTGATGGCAGCCAATGCGATCAGAGTCGGAGAGGTGGTGATAGCTCCATACTTACTTGTGCGGCCGCGGTGATTGGCGTCTTCAAGACTTCCAACAAAGAATGTCGTCACGCCGCACTCCACAAGGATTTCAATCACGTTTACTGTGCGGAGACAGGCTTGTCGTTGGTGGCTTCCTTCACCAGATCGGCAACCTTGGAGCAGGCCTCCTTGGCCTTGTCAACAACAACAGCCTTGTCGACAGC…
asmbl_15446	no	-0.243389	0.956616	no	-0.0326018	0.999947	yes	-3.35249	0.000588407	no	-0.210787	0.995605	no	3.1091	0.0694709	no	3.31989	0.0686605		NA	NA	CTGCAGTCCAGTCGGTAACACTGGAGAAGGCAAAAAGAGCCCCAAGCCTCAAGAGAAGTGCCAAGGAGTTGCCCAAAAAGGAAGACGCTGCGCCGGTAACGTCAGAACCCAGCTTGACGTTGCCTCTTCGAATTGTTGTGGAAGATCCTTTAGCTCATGGATTCCAACTCTGCCATACTTGTCCACATACACCAAAGGTTCTTTCCAACCACCTTTATTGCACAGTTCCAAGCATCACATAACGCACCTTCGGCAAACAAAAAGGGTAACAACTTTGCATCCCGAAAGGCATCTCCCTTCTCCCCCGTGCTCCTCGAAGTGGCGATTCTTGTCCTTCTGAGGAGACGGCTGATGATTTGAGAATCTATACGCCGCAAGAGGGCGTGGGATTCTAAAGGA…
asmbl_15447	no	-0.329246	0.936778	no	-0.030988	0.999947	yes	-3.38996	0.000667566	no	-0.298258	0.992184	no	3.06072	0.0848028	no	3.35898	0.0696624		NA	NA	CTGCAGTCCAGTCGGTAACACTGGAGAAGGCAAAAAGAGCCCCAAGCCTCAAGAGAAGTGCCAAGGAGTTGCCCAAAAAGGAAGACGCTGCGCCGGTAACGTCAGAACCCAGCTTGACGTTGCCTCTTCGAATTGTTGTGGAAGATCCTTTAGCTCATGGATTCCAACTCTGCCATACTTGTCCACATACACCAAAGGTTCTTTCCAACCACCTTTATTGCACAGTTCCAAGCATCACATAACGCACCTTCGGCAAACAAAAAGGGTAACAACTTTGCATCCCGAAAGGCATCTCCCTTCTCCCCCGTGCTCCTCGAAGTGGCGATTCTTGTCCTTCTGAGGAGACGGCTGATGATTTGAGAATCTATACGCCGCAAGAGGGCGTGGGATTCTAAAGGA…
asmbl_15552	no	0.0150551	0.997039	no	-0.298576	0.997652	yes	-1.46154	0.00199176	no	0.313631	0.964449	no	1.4766	0.0760968	no	1.16297	0.220542		IPR001107,IPR000163	NA	TTCTTCGAGCTGCTTTGTGGATTGTATTTGCAGAAACCATAGTCTCGACCACTCTTTGATTGTCTATCACGTTTAGCTAAGTCGAGCACAATAATCCAACAATTCATCAGCAATCTTAAGATAGCGTTAGTTCTATTTCTATAAACAAAAAGAAGAAAGCAAGATGGCAGCTAATCGATTGCGCGAAGCGATGAAGAACCTGGGCCAGCAAATGGGCAACATGGGTGGTGGCGGCGGTGGAGGCGGAAAACGAGGTGGTGGAGGCGGAGCTCAAGCAGCGGCTGCCGCTGCGGCTCGAAGTGTGGGAGCCATTGCCGTCGCTACTGGTCTGGGATACGGAGCCTACAATTCCATCTACACAGTCCAAGGAGGTCACCGTGCCGTGGTGTTTAATCGTAT…
asmbl_15553	no	-0.683808	0.381576	no	-0.226669	0.997652	yes	-1.226	0.00528232	no	-0.457139	0.911927	no	0.542195	0.657195	no	0.999333	0.269131		IPR016135,IPR000608	NA	GGCCGGCGTTGTCACACCCGTCTCTCTGTTCTCTCGCACACAACAGCAAACAACAGCAACAACAGCAACAACAGCAGCAGCAAAAGCGCATTGTTTATTGAAGTGGCTTGCAACGTGCATCAATCTCTATCTAGCTAGTACCATGTCGGCTGGAATTGCTCAAGGACGTCTCCGAGAGGAACGAAAGAACTGGCGAAAGGACCATCCTTATGGCTTCTTTGCACGCCCTGAATCATCGGGAGAGGGATCTTCCAATATCATGAAATGGAACGCTGGCGTCCCAGGGAAGGAAGGCACAGATTGGGAGGGTGGAGTGTACAAAGTTGCCATGGAGTTTAGCGCGGATTATCCATCCAAGCCACCCAAGTGCAAGTTTGTGCCGCCTCTTTTTCATCCCAA…
asmbl_15554	no	-0.0723508	0.978763	no	-0.0577105	0.997652	yes	2.47283	1.83952e-06	no	-0.0146403	0.999939	yes	-2.54518	0.00175721	yes	-2.53054	0.00210432	FC15min>FC3h, FC1h>FC3h	IPR004299	NA	TTTTGGTGGGTTGGATGCCTTGACACGCACACCTATTGACCGACAAACCAATTGAACGACAAATCTCATTTGTTTGTTTGGTTGGAAGTGAAAAAGAGCGGAACGATGCATCTTCCTGAAGCTGTAACAAGCGTCTTGGACGCAACACTAGAGAATATCTATTCTCTGGAGAAATATGTGGCACCTACTGTTGTTCTGGTACCTCCCTTTGTGAGCGAAGCAGTCCAAGGCTTGTCGGATCAAATTGGGTTCGATGTGGAAACTTTGAGCTATGTCCTCGGATTGTTGTTGTGCTACCCCTGCGGAATGATCATGAACAGTATGCCATTTGGAAAGGCCCGTCATTTCTTTTCCTTCATTTTGGGTGCCTTCTTGCTTCAGTTCACTATCGGTGTCCAA…
asmbl_15555	no	1.58523	0.230598	no	-0.291279	0.997652	yes	-2.24711	0.00634302	no	1.87651	0.55	yes	3.83234	0.00190931	no	1.95583	0.230679	FC3h>FC15min	IPR016040,IPR003781,IPR017440,IPR005810,IPR016102,IPR005811	NA	CTCGGGAGATGGAACAATAACTGTTTTCATGCCGAATCAAATGGACCGTACTTTCCCCCCAGCTCCCTCTATACCATGCTTCATTCGACAAGATAAGCACTGACATCGGACTCGACTCGACCCGACCCAGTGTAAGTCAAAGATCTTGATGTTCGCTTCCGGATCCTGTGGCTCCAGCCCCAAAAGCCTTCTGGCAGAACCCACAGACAGCAGCTCGAAGATAGATACCGGTACACAGAAGGGTGTGAAGTTGACAACCAGCCATCAGTTGCGCTTGGCCATCCACATTTAGTTTCATTATCTAGTAATAATCAGTTCCAAGATGAACAGCAGCCTGAATACCAAGTCTCGTTTGCTGTTGGTACGCCTCGAGCAGGCGGGCCGTAGGTCCATGTCGTC…
asmbl_15564	no	-0.103051	0.957855	no	-0.429549	0.997652	yes	1.62746	0.000396421	no	0.326498	0.960115	yes	-1.73052	0.0189625	yes	-2.05701	0.00378208	FC15min>FC3h, FC1h>FC3h	IPR003095,IPR015609,IPR002939,IPR001623,IPR008971	GO:0005515,GO:0006457,GO:0005488,GO:0044260,GO:0009987,GO:0031072,GO:0008152,GO:0051082,GO:0044267,GO:0043170,GO:0019538,GO:0044237,GO:0044238	TTTTAAATGTCAACCCATTCTTTTATTAGTACAACAACTATGAAGTTGAATCGAATCTTCTCTACATTTGTCGACATTGAACATTCTCATCATCTTCAAAATTGGTTTCTTGACCAAAGAAGGGACTTCGTCCAGTCGAAGAGAAGAAGAATTGTCGTTGTCCCATGCCATGAAAGGGAAATTGTTGTTGCTGCTGTTGTTCATGGTGATCTTCTTCATCCTCATGAATTTCAGGTACGACACTTCCAAAATCAGATAACTTGGCCGGTTCCAACGTGTACCGATTGTTGTTTGTCGTCTTGGTCTGCTTCCCCAGCAGCGGCCCCTTTCTTGAGACGGTTTTGCCCTCGAGTTTCTCCAGTAAACGAGCCAATTCTTTTTGTTCCGATGGTGTCAAGT…
asmbl_15567	no	-0.923186	0.278405	no	0.612056	0.961057	yes	1.51298	0.00323627	no	-1.53524	0.289633	yes	-2.43617	0.00167407	no	-0.900923	0.446461	FC15min>FC3h	IPR011009,IPR001611,IPR013210,IPR000719,IPR017442,IPR020474,IPR008266	GO:0010468,GO:0005515,GO:0010467,GO:0006807,GO:0032555,GO:0051171,GO:0032553,GO:0044260,GO:0019222,GO:0023060,GO:0060089,GO:0006796,GO:0006793,GO:0032559,GO:0042803,GO:0042802,GO:0019219,GO:0032501,GO:0009881,GO:0000166,GO:0016301,GO:0034645,GO:0050789,GO:0046983,GO:0016773,GO:0016775,GO:0009889,GO:0045449,GO:0043170,GO:0016772,GO:0004930,GO:0009987,GO:0023052,GO:0065007,GO:0010556,GO:0061018,GO:…	AGAGATAAATGTAGTAGGTACAGGAACCAACACCGCTTAGTTTACCTCTAGGGAGCAACTGCACGAATCACAAGCGCATGTGACGGCGGCACAGTCCACGGCAAGAAGTTGTAGCTGCATATCGCAGACCTCGGAAGGCACGGTGCCTGTCAAGTCCGTCTCGTTGAGGAAAACGTAGCGAAGAGAAGGTGCTAGGCCGAGTTCCGAAGGGATTTCTCCTTGCACAGTAGTGAGTTCGAGATTGAGCCAGAACAAGTTTGGCAACATCCCGAGTGTAGCGGGTATGGTTCCCGTGAATGGGTTTCCACTCAGCCAGAGCTCTTGCAATGATCTCATGGAGCCAAGTACACCCGGTATCTGGCCTCCAAGAGTGTAACCTCTCGCCGAGAATGTTTCCAA…
asmbl_15609	yes	-1.68948	0.0441193	no	-0.0968411	0.997652	no	-0.691159	0.325658	no	-1.59264	0.415598	no	-0.998319	0.473065	no	0.594318	0.730684		IPR017936,IPR013766,IPR012335,IPR017937,IPR006662,IPR015467,IPR012336	GO:0016667,GO:0016668,GO:0019725,GO:0016209,GO:0009987,GO:0065007,GO:0065008,GO:0042592,GO:0003824,GO:0050794,GO:0050789,GO:0016651,GO:0016491,GO:0004791,GO:0045454	GGATGAACAAATCGCTTTGCTAGGATTACTTCTACAGAGCTTAACTTGGCTAGCTCGGTCTACCTTCCAGATCCCACGTAGCTTGTCGTGTCATGTCATGATCACTTACAACTGCAGTTTATCCTGCTCTGAGCCTGTACAACTGTAGATCTTTGTGATTTGCCATCCATCTTTGTTGGTGCATTGTTTGCCGCGGAAGTGGCTCCTTGCTTCTTTCAGTGTGAATGAATAGCTAGCTAGTCTTTCAATGCCTTGCTGACAAAATCTTCCAACAAATCAATTCCAGTTTTCGTCTCCTTCACTCTCCCATTCCGAAAGACCAAAAACGTCGGCATCATGGCCACCTTGTATTCCGAAGCAATCTCGTCTAGATCGTCCACGTCCACCGTGATAAAGGAT…
asmbl_15627	no	1.91604	0.222416	no	0.482612	0.997652	yes	-2.04462	0.0132792	no	1.43343	0.766547	yes	3.96066	0.00388748	no	2.52723	0.086736	FC3h>FC15min	NA	NA	TGCTAAAATAGTCAGCTATCATCTATTATTTTGCATTCTTTGTTGAGCGAATTTGGACAATTTTTTCTTTGGCTTGCCTTCCTCTTTCCCGTTGCTTTGTTGCTGTCCTTGTGGGTTTTGAAGTCCAGTGATTGGGCGCTCCTTGACGACACCAGAGAAGACACTGCTATCAAAAGGTCTAGACTCGGCCCGTGGTGGCGCCGATGTTGTTGGTGGTGGTTTCCGTAGGCTCGCCACAGAATTGGTTCCAATCCTGGGAATTTCCCGCACCTCGGATACATTGGATTGGAAATGGACCTTTTTGGAACGTTCCTCCTTGCTGTCGGCTTGTGATACGTGTCCATCTGCCGAATCAGTGCTTTTTGTTGGTGGCGGCATTTTTTTGGCTGCGGTACTGCC…
asmbl_15637	no	3.71922	0.217593	no	0.266862	0.997652	no	-3.12203	0.0777598	no	3.45236	0.645641	yes	6.84126	0.0152604	no	3.3889	0.316883	FC3h>FC15min	IPR015590,IPR010102,IPR016162,IPR016161,IPR016160	GO:0009013,GO:0016903,GO:0016620,GO:0008152,GO:0016491,GO:0003824,GO:0055114	TCGCAAGTCGTAGTCACCAACTAATTTAGTGTTTGACAATCCGACCCTTCAATTCATTCCGCGTAAGGAAGTGTGATGGGAATCATTGACCTTTTTGGCTCTTGTGGCTTTGAAACTGCAAATTGTTGCCCGCTTAGATGTTCGTCGTCAAGTATGTAGTTACGGTTTGGCGCTCGCAGTCATCGTTCTTTCTAGAGCTCAGGTGTTCATGAAGATGTATTTGGTTTCGAGATACTCTGCAATTCCCAAGGAGCTGCCTTCACGTCCCAGCCCGCTCTCTTTTATGCCACCAAATGGCGCTGCACAAGAGGAAATTATGCCATCGTTGAGACCCACAATCCCACACTCTAACTGTTCCGAAAAACGGAAGGCTCGGCTGAGGTCTCGAGTGCAAAAGTA…
asmbl_15643	yes	-2.71395	0.0695688	no	0.619854	0.997652	no	0.590444	0.619412	yes	-3.3338	0.197273	yes	-3.30439	0.0435028	no	0.0294105	0.996009	FC15min>FC1h, FC15min>FC3h	NA	NA	GGTCGATGGCGCTGCCTGAGAATGTTTGGTTGGAGGTTTGAAATTCAGTTTGAATGCCTTTTCACTCTCCAGCCTCATCTTGAGGCCACTGCAGATGTTAATATAAGTTCTGTGGAAAGCTTCCTCTGGAGTTGGAAGCATGTAGAAACTGTCCAGACGACCTCCTGAAAATTTACATCCCAACTTTTGTTTCTTGGCATTTTCTTCTGGAATTAATCGAGTCGCCATGCCCAGGATCATGTTTCCTATGGCGGATGTATTGTAAAAACGCACTTCTTTCAGGACTGATGGAAAGGCTGAGTGTGTGTTCTGGGTGAGTTTGGCATACAGCCTGGCATGCAGAAATCCTCGTCCATAATCATATCCTTCTGTCTCAAAGGCATGAATGTTTCCCACTCT…
asmbl_15681	no	0.00527605	1	no	0.955679	0.919336	yes	2.18728	0.00641988	no	-0.950403	0.841763	no	-2.18201	0.111741	no	-1.2316	0.491497		IPR009010,IPR003959,IPR003593,IPR003960,IPR003338,IPR004201,IPR005938	NA	CTGGCTGCCAATTCATTGCTGTTGAAAGAAGCCTTTGTTGACCATGACAATGGCTCAACAGCATTCTATCTCCTCGTCTCTTTTTCTGTTGGTGGTTTGCCTGCTGCTTGAAGGATCGGCATTCACTCCTTCGCATTTTTCATCAACGAAATCTCTTCCGCTTTCTCATACCACATGTACTACACAAAGATCCAGATGCCCGCCTCCGATTATACTGCAACAATCCTCTTCTTCTGACGCCATTGACGAAAAACGTCCCGAAAGTCCCATTCTCGATGACATTCCGGGGCCCTTGCAGCCGTTGTTTGCAGCCACTGCCGCTGCCACTTCTCAACGCAATGCTGTGACGACCAGCATGAGCCACGATCCATTTCGCTTTGAATGGGGGACATGGTGCAA…
asmbl_15685	no	1.28808	0.389982	no	0.307661	0.997652	yes	2.89932	0.00111865	no	0.980418	0.877469	no	-1.61124	0.388356	no	-2.59165	0.0931483		NA	NA	GCTCAGTGCAGAGTGAAAGTTATTAAAACTGTTGTCAACCAAGCACTGAGAAAGAAGGGTATATACCTCTGCATCCACCCTCTCCTGGCTCCAGTAGCTTGATTGTTATCCTTTCTTTTCTGGGTTCTCTAATACATACATAATAATATTCCCAATCATGACGGACATGGCGCTGAAGGATTCCTTGTTACGTCGCAACAGCGTGAACCCTGAGGGCCTCGCGAACGGCATTGCGAAGCTGAACTCGTCGTTGCATAATAAAACCAATGGTGGTGTGGTTGGTGCTATTCCAGCATCGCCCAAGATGTCGCTCCCCCGTGTCACCCGTCGAGGTCCACGCGGTGGCAAGGGCGGTGACGACGAAGAAGACGTGGTGACCTTGATGAAACGCGACATGAG…
asmbl_15704	yes	-2.27883	0.0341583	no	-0.133544	0.997652	no	-0.143558	0.905362	no	-2.14528	0.365853	no	-2.13527	0.127882	no	0.0100138	0.999232		NA	NA	CGACAATTCCCTCACTTGCCGATGCCTTCATCCTTCCTGCCCCCCAATGGCCCAATGTTGGCAATAGTGGCAAGATTCGGAGAAGGGCCACCCGCAGCGCACTCAAGGAAGGAGCCCTATCCATAGTGCTCGATGAACAACGCATGACGACAACAAGGGATCCGACAGCTGTCTCTTCCAAGTTGGGAGCGTCAAGAGACGAACGTAACGAAGTTGCTCCCTGCGGCGAAAAGTATGAAAGCATAGTGTCACAAATCATCGGGACAAAGTACAGTCCAGACGACTCTTGGGGGGACAATGGTCTATCATCGATGCAGCAGGTGGAGCTGGTGAACGAACTCTCCGAAGCATTTCCTGTTGAGATCCCCTCCGATTTCCAGACTGTGTTCGGTACGCCTC…
asmbl_15705	yes	-2.73766	0.0154058	no	-0.357075	0.997652	no	-0.788447	0.41614	no	-2.38058	0.339112	no	-1.94921	0.21798	no	0.431373	0.87807		IPR018028,IPR009081,IPR006163,IPR011004,IPR020835,IPR011614,IPR000873,IPR020806,IPR000759	NA	TCACATCATCTACCGTATCTCGCCCAGTGTTCGAGTGGACCATGAAAACATAATATCAAGACCTCCCCACAATCACTGTCGAAGGAACCGCAAAAAGGGAGCAAGCGCAATGGTCTTGCACACAGCGCACGACAATGGCAATGGCAATGGCAATGGCAATGAGGAAGTGTTTCTGATGGACTGGATCCGAAAGGTCGCTTTGGAAAAGGGAGAGAGAGATTTTGCAACTTGGTACGATGGTAAAGGAAAACAAGTCAACGCCGTGACTTTTGGGGGTCTCTGGGAGGAAGCGGGAGTTATCGCTGCTTATCTTCGTAATGAGTGGCAAATGGAAAAGGGAGACCGCGTTGTGCTCTGCTACACTCCTGGGATCCAGTTCTTTGCAGCATTGCTGGGGTG…
asmbl_15706	yes	-4.35537	0.00455916	no	-0.160547	0.997652	no	-0.565661	0.664613	yes	-4.19482	0.130366	yes	-3.78971	0.0356339	no	0.405114	0.908808	FC15min>FC1h, FC15min>FC3h	IPR018028,IPR009081,IPR006163,IPR011004,IPR020835,IPR011614,IPR000873,IPR020806,IPR000759	NA	TCACATCATCTACCGTATCTCGCCCAGTGTTCGAGTGGACCATGAAAACATAATATCAAGACCTCCCCACAATCACTGTCGAAGGAACCGCAAAAAGGGAGCAAGCGCAATGGTCTTGCACACAGCGCACGACAATGGCAATGGCAATGGCAATGGCAATGAGGAAGTGTTTCTGATGGACTGGATCCGAAAGGTCGCTTTGGAAAAGGGAGAGAGAGATTTTGCAACTTGGTACGATGGTAAAGGAAAACAAGTCAACGCCGTGACTTTTGGGGGTCTCTGGGAGGAAGCGGGAGTTATCGCTGCTTATCTTCGTAATGAGTGGCAAATGGAAAAGGGAGACCGCGTTGTGCTCTGCTACACTCCTGGGATCCAGTTCTTTGCAGCATTGCTGGGGTG…
asmbl_1573	no	0.286628	0.945579	no	0.536917	0.997652	yes	3.64799	0.00163575	no	-0.250289	0.993463	no	-3.36136	0.0720016	no	-3.11107	0.116046		NA	NA	TTGGTGTCATCATTGCCTAAATTCACTGAAACTGAAACTGTGCTTACGCCATCATTGTTTGTTAGAGTGCTGGATCCTGTAGTAGCTGTACTCACCCTAACTTCAGGTGAAGCACTAATAGCTGATGCTGATGGAATACTGACACTGCTCTTTGTTGTCACGCTGGTGTCAACAGTATGAGGAGTGCCCAATGGTATCAATTGAGTCCCTGGGGTCATTGGGGTCATTGGCGCTTTTCCTGTTGATGTTGATGGACTGCCAGCTACATTTGAAGATGTTGGCATGGGAACTGCACTACCGGCATGAAAGGTTGGTGCATGAGGTATTGATGTTGATGGAGCACCGACATTTTGTGCTGCAATAGAACTGGAACTGCTTGGATTAGACAAACTTGATGGA…
asmbl_1575	no	-0.48603	0.820125	no	-0.107988	0.997652	yes	3.10917	0.0004816	no	-0.378042	0.976976	yes	-3.5952	0.00560864	yes	-3.21716	0.018246	FC15min>FC3h, FC1h>FC3h	NA	NA	NNNNNNNNNNNNNNNNNNNNNNNNNNNNNNNNNNNNNNNNNNNNNNNNNNNNNNNNNNNNNNNNNNNNNNNNNNNNNGTGTGCTCTTCCGATCTCTCACGGTTGTCGGACCAAGGGTTGTCGGAGACAGTGTAGTTGGGATGTCACTTGGGCTTCCAGTTGCTTTAGATGATGGGATTTGAGTGGTTTGGGCTTTTTCTTCATACACATCAACAGCTTGTACTTGATCATTTGTTAATGCCATATTGTATGAAGCAAGGAAAGATTGCTTATGCATGGCAGAGGTAATTTGGGTTGTATATCGAGTTTGGTTAGTGGTGACAAAAAATTGGACAGTTGAGGTTACATTCAGAACTTGTAGATTCCGGCGAGCTGAACGCGATGATACAGCAACGGAAAT…
asmbl_15758	no	0.12239	0.959632	no	-0.0971941	0.997652	yes	1.49606	0.00682361	no	0.219584	0.984645	no	-1.37367	0.184715	no	-1.59325	0.109249		NA	NA	TTTTCTCTCACTTTGATAATTTGAGACCAGCCATTAAAACAACCTTCAAAGTTTGAAACAGTAGTAAACACCATGCTGAAATTTCTAATCCTCTCCATCCTTTTGAGCAGTGCTGCTGCTGCGCCCCGTGGTGCACGAAATGGTGGCAGTATCCGTGGGATTGCCGAGCGCCAGTTGCAGAAGGACAATGACATGAACAACAACATGGGTGGCGGTGGCGGCGGCGGCGGCGGAAATGGCGACGGCAACGGTGGCGGCAACGGTGGCGGCAACGGTATCCTCGAAGTCCATGGATGTGAGCCTGACCCTCAAGTAGCCAGAGATTATGTGGATATTCAAGGACACGCTGATAAGGGAGATATGGATTGCTATGCCGACCCAGTCAATGCCTGTGGGGGA…
asmbl_15833	yes	2.9336	0.0767125	no	0.528548	0.997652	no	1.43977	0.247545	no	2.40505	0.584936	no	1.49383	0.598821	no	-0.911219	0.779792		NA	NA	AACAGGCACAAACAGCAGCCGCACCAAGCGCAGAAGCTCCTTGGTATCGTCGAACGATGTTTCTGATTGATCTGCCCAAGAGATCAGTATCTTTAGAATTTCGTCCTCCTCAGCATTCAAGTGGTTGGATCGCAACATGGCTTCGATGTGAGATCGTTCCAGCCGTGCCAGTGCATCTCCGTAGGGAAGAATAGGACCTTTCACGTTCTGACATAGATACTTGTGGCATCCCAAGGACTGTCGCTTTGCTCTGTGTTCCTCGGCAAATGTATACATTGGGCTACGTTCTCAGATTTCAGCTTTGCCACCAGGGACTCTTCAAACCGAAGAGAGAAAGAAGTCATGCCCATGTAAGCGGCGCCATCCACCAACTCTAGCAGGTTTTCCACGGACGTTCCA…
asmbl_15845	no	-0.389289	0.935994	no	0.118855	0.997652	yes	3.51519	0.00171376	no	-0.508144	0.980229	yes	-3.90447	0.0452102	no	-3.39633	0.0756757	FC15min>FC3h	NA	NA	CTAGAGCAAAGATATTAACCTGAGCGCTAGTAGTGCGCAATCTTAAATCACGAGCGAGACTGCGTCGTTTTATTTCGCGATTTCCATGCTGTGATTGCAGCTACCACGGTACTGGCTAGCTCTAGTTAGCTAGTAGTCTACCGCACCGTACCGTGCCTTACCTAAGAGAAGAGAATAGAAGCTAGATGAGACGAAGTCCTGCCTAATACCTGCATCAGACTGAGCAACAGGCTTTCTTGTGATCTTTCCAGTCATTGAGTTGACACTCCCTGCCACAGTATGAAACCTTCTTGCATTGTGAACATTTTTTCAAGTTGCAGCTAGGCGATGTGGACCAACAGACTTGGCAATACTCCTCTGTCTTGGATGGTGCCGTCACGTTGAACCATTCCAGGCAAC…
asmbl_1587	no	-0.294893	0.835495	no	-0.238711	0.997652	yes	-2.48736	1.51382e-08	no	-0.0561823	0.999168	yes	2.19246	0.0022829	yes	2.24864	0.00179308	FC3h>FC15min, FC3h>FC1h	NA	NA	CATTCTAGACCGCCTCGAACGCACCTGTGCCGCCACGGGAGAAGACATGCTTCAAGCCACGGCTGAATACATGGCTCGGTGGTTCCGCTTCCATCCTCACACCAGCCAAGATCACAAGAATCACCCCAGACCACCTCCCACGCGACGAGTCTCCACCCTCCTTACCGACTCGGAAAGCAGCAGCAGTTCAGGAGAGGAAGAGGAAGCCGACGACTTTGACGACGGAAGCTGTGAAAATGATTGGGAAGACTGCAAGAAAACATTTAACAGCAGTATCTTTAGCAGCAAAGTGAGCATGGAGCTCAACGCGTGGAATGATGCCAAGCTCGATGGTTGCGAGAAGACAAACATCTTCAAGTGGGCTCTGCATACACTCTGCTATGATGATGTCAATGATCT…
asmbl_15871	no	0.0639751	0.990944	no	-0.558712	0.997652	yes	-3.52338	0.000207638	no	0.622687	0.961848	yes	3.58735	0.0168346	no	2.96467	0.0661064	FC3h>FC15min	NA	NA	CATCAATCAATCAAAACACCCCCTCTCTTTCTTTTTAGTCTTCCTACCCCCAGTTACATAAATAGATAGATGCATTGCTTCCCTGTGGATTCCATGCTCCAAAGGTTCAGCCTTAGGAAGATGGCCATCATCTAATCGGAGCCAATAGGCAATGCGTTCGTGGGTTCTACGTTGTAGCCAGCGCTGCATAAGAGAATGCACTGTCAATGATGCACCTGATGTGCTCAAAGCTACTAGCTAGTACATAATAGTGGTATTCAGCTGCCTGACTACACAGCGAACCGCACCCCCCCTGAGAAGACGGACCAGCTGCCATCGTCATCTCCAAGAATGCTACCGGAGGATCTTTTCATATCATCATCCACATATGTACTGTCGAGGCTGAATTCGTCTTCTTCT…
asmbl_15897	no	-0.242893	0.920219	no	-0.0561855	0.997652	yes	2.03236	0.00170203	no	-0.186707	0.991621	yes	-2.27525	0.0304855	no	-2.08854	0.0619064	FC15min>FC3h	NA	NA	GCCAGGTATTGATGCCGGTAGTTGGTTGCTTCCGCGTAATCCAACAGCTATCTAGACCCTCGTTCCGCAATTGCCTGGTTAGTTTCAACCCGGTCCACAAGGATCTGAGGATACCGGTATGTCTACGGTAGCAGTCTATGTATGTTACCAAGGAGCGGATCATGGCAGATAGCTGCAGCTAGTACGGTGTGCGCGTTCAGGTAGTAATGTAGCCTTGTTTAGTTGGTTAGCGTGATTATCTACATTGCGTTGAAGGTTGGTTCATTTTGCCAGCTTTTTCAGCTCTTTTGCTTAGCTAGCGGAGTGTATCTGTCAAGTAACACACACACAAACCATGAAGCTGCATGCATTGGTCCATTCAATTAATCATTGACTGTTCATTTTGACCCATCAGGGCCT…
asmbl_15913	no	-0.248325	0.902992	no	-0.549575	0.997652	yes	2.41537	9.36406e-05	no	0.30125	0.976976	yes	-2.66369	0.00448081	yes	-2.96494	0.00144015	FC15min>FC3h, FC1h>FC3h	NA	NA	TAAACGATTGTGTGTGATGACTATGATATATATAATAAGTATTCTGCTACTAGCTGACTTTGTTGGTTGCTCTTGCGACTCTGGCTTTTACCTGGCCCAGCAATTGGATTGGAATAACTTGGCAAGTCAGCCTCAACCAAAAGGGGAAATCAATGTATTGTAGCTCTGTTTTTTCTGTTTTTGTGTGTGTGTGCATTCAAGTATGTGTTTGTGATGTCTGTCTGTCATTCATGTTTCAATTAATTGTCTTCACCAATGAACCAATTCTTCTTGTCAAAAATCCTCATGTAATCTTCGGTTTTCATGACTTTTCGCAGATTCCAAATACTGGCCACGACATCTCGATCGGCGAGTTGTTGCGACGCCAGAGAGTATACATCGGCATTTTCCTCCATTTCA…
asmbl_15926	yes	3.57518	0.0411434	no	-0.580183	0.997652	no	-1.46003	0.21199	yes	4.15536	0.156007	yes	5.03521	0.0048495	no	0.879849	0.779345	FC1h>FC15min, FC3h>FC15min	NA	NA	GTGCTTCATGTTCTAAAAAGGTGCTCAGAGTTTGCTGCTGGTTGCCTGCCTAGCCCGCTGTTCATCTGGCCTTGGTTTGGTTTGCTTCCAAAATATCGAACATCAAGATAAGCGGTGGCTGATCATATTCATCCAATTTGCCCGCATTCGCCAGGGCCACAAACAAGATGCCTCGTTCCTCGTCTACGGTCCCACCAATGATGCGATGTTCGGAAGGAACCGTCACATAATACGGCAGCTCCCAAACACCGTACGCAAAGGGTCGTGGGTCCCACACAAAGGAAGCATTCACAATCTCCTGGACGTGGTACAACCAGTAGTAATTGTACCAGTCGTCTGATACAAAAGGACAAGGACCACCACATTCGTGCCCGTTCTCCTGAATGACCTTGTAGCCAA…
asmbl_15933	no	-0.750697	0.870269	no	-0.814031	0.997652	yes	5.60934	0.0082468	no	0.0633339	0.999939	yes	-6.36004	0.030073	yes	-6.42337	0.0308305	FC15min>FC3h, FC1h>FC3h	NA	NA	TTGAACCAAGACATTGCCAAACAGATTGATATCCTTCAAGAAATTGCCAAGGAACAACCAGATGATGTCATGTTTGACGACGACGATAATGATGATGACGACAATGCAGAAGAAGAGGGCATCAACAACAACGAGATTATGGAACGGGAACAACCAGCAAGAACAGGCGACAAATCCGACAACTTGTTTCGAGTATTAACGCACAAAACGGGGGGTGCCGTCAAGCAAGTGGTCAACGAACAACTCCAATTCACAGGAGAAGCAGCAGGCCTGGTCACCAGAACAGCCACGGATGCATTCAAGCTGGTCCTTCCGGATCAAGACGGGCATATCTACAGTGCCGGTTTTGTGGTGTTCCAAACTCTGTCGACAACTCACGCGGCACGGCAGATGCTGCAC…
asmbl_15966	no	1.63915	0.304155	no	-0.138137	0.997652	yes	4.86037	2.46377e-07	no	1.77729	0.660805	yes	-3.22121	0.0382369	yes	-4.9985	0.000229302	FC15min>FC3h, FC1h>FC3h	NA	NA	TTTTTTCTTCAACTCTCCGCTTTTTGCGTCTGCACCGTTGATACCACTACCAACATTTCACTGAACCCTAGCTAGCTAGCCAGCCACAGTAGTTGTCCACATTGGAAGTACCAGCTCTCTTTCTGATCAGGCCGTTGACTTCTTTCTTTCTTGAGAACGGCAGACCAATGACAAGATGTAGCGTCTTTCACGTATTTGGGGTATGGTACTTCATTGCCTTGATGTTGTTGTCACAGAAAGCCCAAGGTTTCGTGCCGACAACATCCTTCACTCGACCCACGTCCACAAAGAAGTCTGTGCTACGATTGATACCCTTGACACAATTTGGGGACGAACTGAGTTTCTTTTCTCCCGCATTCGACAAGAAACGGTGTTGTATAAGCCGGGACGGAAAGTTTA…
asmbl_15984	no	-0.0139994	0.999355	no	-0.867405	0.980629	yes	3.04235	0.00018423	no	0.853406	0.902423	yes	-3.05635	0.0186167	yes	-3.90976	0.001546	FC15min>FC3h, FC1h>FC3h	IPR020861,IPR013785,IPR005511,IPR011042,IPR013658,IPR000652	GO:0016860,GO:0004807,GO:0016861,GO:0008152,GO:0003824,GO:0016853	CAAAAAGATCTGACTCCTTTATCCTTGCTACTAGCTAGCTAGCCAAACGAAAGAATCGAAAACAGAATCCTGTTGCACGTGCTAACAATAGCACAAAATATATTCTTCTATTCCATCCAACCCTTTAACCCAGAAACAAACAATGAGGCCCTCTGTATTCGCACTATGGATTTCTTCTGCCTTTTTGGCAAGTGAAGCAGGAGCATTTGTGTCGCAATCCAAGTCGGCACCCAGACTCGAGAGCAGTCTTTTTGCTCGAAAGCCCTTTATCACCGGAAACTGGAAGCTCAATCCATCCACCAAGGATGAAGCAGTTGCACTTGCCACTGGAATCGCCGACTCTGTCACCGCCGATTCACCTGGCGATATTGGTCTATTCGTCCCTTCTCCATATCTGGA…
asmbl_16000	no	-1.20503	0.762571	no	-1.14481	0.959674	yes	-3.10328	0.0003392	no	-0.0602262	0.999109	no	1.89825	0.653307	no	1.95847	0.306594		NA	NA	GGCATATGTCCATCCCAGCGCCTTGCAAGGGCTTGTTCTGGGGCAGCAAAAGCCTGCACCCAAGCATCTCGAAGTTTTGTTGAACCGTCATGCTGTGTTTCACGTGGAAGAGAAAGATGGGGTGCCTTGCCACCAGATTGCTTTGAACAGACTGCATCGTCAATATACACAACTTTGTCTGGGAGATCAGGTGTCCTTGAAACGTCTCTCTTGTGGTGACGTTGTGAAGGACTTGGCGGCCATCACAATCTCGGTTCGATTTCTGTCTCAACAGAAGAAACAATGCTCGTTCCAGCCTTTGCTAATCAACACCGAGGAATTGGCTGCCACTGTCACGACGACATTTGAGGGACAAATCTTTCAACCCAAACAGGCCATTGCTGTCGACTATCAAGGGAC…
asmbl_16013	no	-0.296504	0.922081	no	1.19227	0.850555	yes	2.63512	0.000873572	no	-1.48878	0.674406	yes	-2.93163	0.0222903	no	-1.44285	0.411856	FC15min>FC3h	NA	NA	GGTTGTTGCATCTGCTGATGGTTGACACACGGGGAAAAGTGCAGCACAACAAAACCAAGGAATAGCACCCTTGCACGATGGCTACATCTGCCTCTGGTGACGCTTTCTATGATGAAGATGAAGGGCCTGCACCTTACCGGTACGGTAGCGGAGAAATGATTCCAGTTGTCGTCCATGCGATAGCTGAACTGGAAGAAGAAGATAACATTCCAGTTGTGGAAGCAGCAGTAGTGACTCAACTTGAAAACGATGATATCCAACCGAGGTATCGTGATCCACTCCGTCGAGACAATGGCACTCTTCATAGTACTAGGGCGCCACAAGCAGAGTTGCGCCCCTCCATGATGGACCGTGTCATTCCAAAATCATCCGAAGGCAAAGCATTTTGTTTGGCACTGG…
asmbl_16014	no	0.172054	0.952526	no	0.311268	0.997652	yes	1.93282	0.0043217	no	-0.139214	0.995142	no	-1.76077	0.153945	no	-1.62156	0.220068		NA	NA	CTAGCTATGGACACTACCGGTGCGGAGACGAGCACAGTGCAGAGCAATACTAGTAGTGCCCTTGTAGTGTAAACATTGAAGAAGCAGTTCTCAATGAATATTGGCTAGTTTGACCCTTGTGAAAAAGTTTGGTGTCGGTAACAATCACAGATCCCCAAGGTCGCGAGTTGTTGGGAACTGCGTGGTGGTTGGTTCCTTTGAGAGCGAAGCAAGGTATTCTAGCTACATAGAGCACAAAAGCTGCGGTATTTGCTTTCGTTTCGTTTCGCGTTTGCTTTCGTCTGTCATGGTTTTTGATTTGATAACGTGTAAATGATTCGTCTTTTTATGCATTAACAACTACCGCAAATAGTACCACCACGTGCAGGAAGTACCGGTAGCTGCCTCTCTCTCATGGGA…
asmbl_16018	no	-0.777398	0.66156	no	-0.580869	0.997652	yes	2.86147	0.00236576	no	-0.196529	0.994037	yes	-3.63886	0.00752721	yes	-3.44234	0.0161217	FC15min>FC3h, FC1h>FC3h	IPR003659,IPR020683	NA	CCGGCGATGCAAGTGGTAATAGACGGGTAGCATTTGATGAAAAGTTTCTGTTGCACCACCATCATATCATTTTCAAATAATCAACCATGACCTCAACCAACTCTTCTATTAAAAATACTAGACATGGTAGTGGTAATCCAACCATCTCTATATCGTTGCTGTTGGATCAAGAGGATATCTGGGTGGGTGGCGTCCTACCATTTCTGGGCACCGGGCAATTTGCCTTTGTAGGAGCTGTCAACAAGAAACTCCAGCAGCATTACAAGACGTTCTGTGCTACTAGTATCGTCCAAAGATCTACTAGAGTACGAGACTTCGTGTGGAGAGACGACGGCACCATTGCGTTGGAAGAACGTCCCATGCACGTCACAGATACCCACTATGCCGCTGCATTCTACA…
asmbl_16032	yes	4.39828	0.0554029	no	0.728234	0.997652	yes	3.90648	0.0125834	no	3.67004	0.492694	no	0.4918	0.93329	no	-3.17824	0.274016		NA	NA	GGATAGTTGAAGCAGTCAAAGGATCCACTACCTGAATACATAATAAAAATGCAGTACCGAACACACCAGAAAAAATCAATTACATGTAATTGGCAGCCATAAAGCTGGCACCAGCAGGGCCTTCTTCACAAACGATTACAAGAGATCATCACAGAGAAAAGGAAGCCTCGAGTCTGTACCTCCTGAGTAAAGATTCTTCCAACCTTTGCTTCATCCGCTGCTTCAACACATCTCTAGTGAAGTCACCCCCCGCTGAGTTGTAGACCGTGTCCAACCGCCCAAGGCTGCAGATATTCCCAACAGTAAACTTGGAATGAATTTTGGCGGGCAAAATGTGTTTGACCATTGACACCATCAATGTGAGACACAAACCAGTATGAAAACAACGAATCCGAAGGA…
asmbl_16060	no	1.75878	0.497106	no	0.619495	0.997652	yes	3.85199	0.00387084	no	1.13928	0.934485	no	-2.09321	0.506109	no	-3.23249	0.176174		NA	NA	ATCTCATGGACGCTTCATGCGAGGATGCCCCCAACGGTAGCACCGAAGAATTCTTGCTCTCGGAAAAGATCTTTGCCCAAGCCCTCACCTACGACATTCAACTATACGACGTTCGAAATGAAACCAGAGTCACCACCAACATGGAGGACGTCTTTGGACCCAACGGTGATACCGAGGCGGTTGTCATTAACGATAACCCACCACCCAAAACAGAAGAAGTGATGTACAAAGATGAATACAGCAGCAGCAACGACCAAAAGAAGAAGGCTCTCCAAGCACTCGAACAACCTCCCGAAACGTTGAAACGCAAAATGACCTTTCCCTCCATTGATGTCACCGCCGGTACCTACCGCAGCAAATCACTTGTCATTGTAGTTTGGTCCGCGTTTATCATTACCT…
asmbl_16078	yes	-1.17822	0.0606441	no	0.0111139	0.999947	no	-0.471694	0.389138	no	-1.18934	0.422646	no	-0.706531	0.513494	no	0.482807	0.707147		NA	NA	CACATTCGACTGAAACAAGACCAAGTGCCGAAGTGTGACCATCGGGAAAGCACCATTCGAAGATTTTTGGTTGGGTGACCCAAGTGACAGTACCATGGAGAAGCCACAACAAAGAAGAGGATGAGGCGCTTCCTCTCGATTGCGGCTGTCGCGGCTGTGTTTGCGGCAGCCTTGCTATTTCTAGACTCTCCAAAGATCTTGAACAATGGGCTCCTTAGCAGTGTGACTCCCGTGGAGGAAGAGAACCATGATGTTGTCTTTCCCCGTCGACGCTTGATGCCCGGTAAGTTCATCCCCCGAAACAAAAAGGTCCAGCAAGCGCGTGAAGAAAGACGCCAGAAGCGCAGGCACGAGAAGCGAGAAGCAGAAAGAGGAAAAGGAAAAGAAGGAGCACCGCAA…
asmbl_16095	no	-1.25153	0.577779	no	0.784133	0.997652	yes	-2.67988	0.0209293	no	-2.03567	0.682831	no	1.42835	0.613484	no	3.46402	0.0757798		NA	NA	TTCATTGCTGGAGGAACTCTATGTTTGTTGATATTATAGTGCTAGTCAGGGGATGGTCCGTGTCATGGCATCTAGTAGAGCCGCCGTCACCGTCGCAATAGTTAAATCCTCAATCCAAAATCCCACTTGTTTTGTCTTTTTTGGGTAGCTACCGGTAGCTACACGGATCTTCGATCTAGAGATGGATTGCCTCTACCTGATCCCGGTTCCATCGGTGACAATGCATCCTTCAACAAACAAACTCTACGTACTCAGCCAAGGGAACAGGATTTGTCGGGAGGTTGATTGCTCCAGTGTTCGCTTGTGTTGGATAGGCCGGCCAGTCAGTTGCGTCGTTTCAACCGAGTCTAGAGGATACTAGCTAGCTTTGTAGCTAGCTAGTCTTGTTGCGGTTGCAGC…
asmbl_16115	no	1.28578	0.504927	no	0.18889	0.997652	yes	-2.56131	0.00139545	no	1.09689	0.865268	yes	3.84709	0.00552771	yes	2.7502	0.0455117	FC3h>FC15min, FC3h>FC1h	NA	NA	CTCCCAAAGGCTAGGAGGGCACAGAAGTCGTATGTTTCTCGTATGTATCATTAATCCCTGACCCCTTCCTACTAACTAAGCCTCAGCGGACGATCTATTCCGCATTGGTGGCCATGGCAATGACTTCTGGATCGCTGTTGCGGTCAATCAGTTTACCATCCAAACACTCTTCGCCTTTCGGCCCTTGGACTTCGATCCGGTACACGTGCACCACGCGGCTGGGTTGTCCAATGCGATACACCCGACCAATGGCCTGCAGCTCCGTGCTCACATCCGAAACGGGGTCGTCACTGCACCCGCCCTTACCCACATACAAAGGAGAAAACAGAATCACATTGTGACTTTCCGATTGCAAATTCAAACCAGCCGCATGTTCGTAGTGCAAAACGAGCACGCGAG…
asmbl_16123	yes	5.63507	0.0513358	no	0	1	yes	-7.56131	1.9362e-05	no	5.63507	0.999939	yes	13.1964	1.46169e-06	no	7.56131	0.999882	FC3h>FC15min	NA	NA	TTCCAATGGATAGATTGTGTTGTACTAGTATATGACTTAGTTTTGGTGATCAGTTCCAACGATTGATTAGATGATGAACTACCCGTTGACCTCATTTGCATCAATGGTCCATTTGGAGGGGTAGTTTCAAGGACTGGTAACAGCTTTCCATGCCTTTTTCAAAAGTGCTTTGTTGTCTTGGTTGGTACTAATGATGATGTATAGAAAGTGGGGTACATTTATTACTTTTCCTTTTTTCCGTCCCCTGGTGATGGCTTGGCGAGACCGGCCAAGGTTCCCAACCCCACCAGCAAGAACAACACACCAAACGCACCATTCACATAGGCAAAGATACCCATCAGCTGGGTAAACTCTCCCTGATATACTTCCACAGCAAACGTGTTTGTCGAAATGGCCAGT…
asmbl_16130	yes	-5.70474	0.0624082	no	2.10709	0.945406	no	-1.8342	0.215829	yes	-7.81183	0.100421	no	-3.87054	0.275722	no	3.94129	0.162234	FC15min>FC1h	IPR018056,IPR018247,IPR002048,IPR018249,IPR000884,IPR000001,IPR013806,IPR008985	NA	CCCAGACTCAGAAAGTGCTGCTTGGTGTTACACAACTGATAACAAGACCCGATGGGAGTTTTGTGATGTGCCTTTTTGTGAGGTCGTCTACTACAATGGTACTGAGTCAGATGCTGGGAGCGACGTACCAGTTGCAGAAGAGGAGAGTGGTGGCAACAACAAGGAGGTCTGTGGATCACCTCTGATAAACCAGGCTGACTATCGTGGCAATGTCAATCATACTGAGAGTGGCAGAACCTGTCAGCGTTGGGACTCACAGCTTCCCCAGAGACACTCCGTAACTCCAGAAAATTATCCAGATCTTGGCTTGGAAGAGAATTATTGTCGTAATCCTGACGGGGAGCCAAGGGCATGGTGCTACACAACTGACGAAGAGAAAAGGTGGGAGTTCTGCGATAT…
asmbl_16135	yes	-5.79392	0.0309481	no	0.751006	0.997652	no	-2.25797	0.0390329	yes	-6.54493	0.130366	no	-3.53595	0.277934	no	3.00898	0.200193	FC15min>FC1h	NA	NA	TGTGATCCACATTCGAGGAGGTTCACCTCGAGAAGACCTTCATCCTCTTCCGCTTCCATGTCCTCGCAATAAGGAATATTGCAAAACTCGTTCCGAACAGTCGGGTCTAGTAGAACCAGCAAACAGTGAATCCTTGAGATGGCGCATAGCTTTTGACTTCAAACAGAGCATCGGCAAAAGCTTACCAGTTGTGTAGCACCAGGCTCGGGACAACCCATCTTGAAGAAATCAGTTCGCACAAGAATCATGTCAGTACGATTGCATTTTTCAAACATTGAATCCTTGTTGGACTGGCGGTCCTTACCTGGATTGCGACAGTAGTTCTCCTGCAACATATTTGCTTTTGCGGGGTCAGGGGCATTCTTGTGAGGAAAATCTGTTCCCCAGTGCTGGCATCGC…
asmbl_16177	no	-0.00886474	1	no	0.283282	0.997652	yes	1.82954	0.00134753	no	-0.292147	0.977662	no	-1.83841	0.0675575	no	-1.54626	0.157044		NA	NA	CAACCATCCTGCTGAACGAATACTAGTATTGTCTTTCTACGTCCACTCACACAAGCAGCAACCTGCCAGTCGATGTCGCTTACTGATAATCTTAATTGTCGAACAAAGAAGCATAAAAGGCAACCTTAAAACCTAAAGTTTCCAAGGAACTGATGTAGATAGTGGAGTGCTACTACCCTTCGCCAATCGTACCCAACTACCAGCAGTGCTTGGCCCCGGCACATAGACTTCACCAAAGACCTTGTGTATTGTCGTGAGCTGAATAATTCTGTCGTTCTTCACAGTAAATGTAATGCCAAATAGATCCACCGTCCCTTTCCTCTCGAACAAATAACTCTTCATCTCCAGTTGACACAATAAGATACCCATCAAATAATGCTCAATCCTCTGTCTTGGTTT…
asmbl_16185	no	0	1	no	-1.01508	0.997652	yes	-3.31658	0.00394956	no	1.01508	0.999939	no	3.31658	0.999869	no	2.30151	0.32873		IPR020476,IPR015797,IPR000086,IPR003563	NA	ATACAGTAACAATACTAAACAGCAAAACCACTTTATCTCCTTCTTTGATTACCCACAGTGGCTACCCAAAACCCACAGGCAAACCCAAGCGCCACGCCCAACAGCCCAACTATCGGTTGTGGGCGATCCAATGACAACCATGAAGAAGACCCTTCCTGCGGCTTCGTGTTGGATTGTCTCCCCTTTCTTGGTGCACCATGAGCCCTTGCGTAGATGGACGCCAGTTTCTCATGTGCAGCTGCCCGTTCTGCACCCGTGTTTTCCACCTTGCTAGTAATGGCTTTGGCCACAATGACACGATTCTGAGGAGTAATGTTCCGATCGATCGTCTTGAGGCGCACATCATACGACGCTCCCACCTGCCAGGACATTGCCTTGCCCGCCAACAAGAGATCCATG…
asmbl_16197	no	0.855685	0.789058	no	0.395617	0.997652	yes	4.06481	0.00123587	no	0.460069	0.984645	no	-3.20912	0.137784	no	-3.66919	0.081225		NA	NA	CAATCATTCACATCAATACCTCCAACTAAACCACAACCAGAAAGACAATGAAGCTCTCCTTTCATGTACTGACCCTTGCTGCAATGGCAGCTGTCGCAGCTGCGACAGGAGGGGTGCGACCAGCCCAGAAGCACCGTCAATTGGACGACATAGACTATCTCTGTATCATGTGTGGTCTTTGTGACATTCTCGATGCAGCTTGTGACCTTGGTGTTATCCAAGACTTTGCGTGCGGTTCTTGTGGTGCTGATGGTGGCGACTCAGGCGGTATACCGGCTTGCTTCTCTGGTGAAACAACAGTTCAGGTGCAGGGAGAACAGAAAACCATGATGCAGTTGCAAGTTGGAGACAGCATTCTTACAGAAAATGGCCATTTTGAAACGGTCTATGGTTTTGGCC…
asmbl_16266	yes	-2.26962	0.0852814	no	0.0452084	0.999874	no	-1.34317	0.163926	no	-2.31483	0.440697	no	-0.926452	0.728682	no	1.38838	0.504947		NA	NA	GGCTACCTTGAGTTTCTAAATTCATCTAACTAGTTCGGGTCCCGAAAACGCTTAGACTGATTTGGTTTGAATTGATGGCAGCAATGAGGCCGACACACCGTTCACAATTGTGCGGTTCACCATGGGATGATTCGTTGGGGTGGGGCCAAAATCACTGTCAGGGTGAAAAGCAATCACATCCAATTTCTCGTTCTCCTCAGTTTCAAAGGCATGTGGGGAGTTGCGAGGAATGCAGAAGACCATACCGGTCTCAAGTTGGATCAAGGTAACATCACCCGAGACAGGATCAACTACACGACAGACCCCACTTCCATGAATCACCATGCCAGCTCGTGCTGATGGATGGGTATGCTGTGTCTGTTTGATGTTGTTGGGGAAGTGCAAGTGATTCAAGCAAGG…
asmbl_16284	no	-0.288529	0.826041	no	0.0130425	0.999947	yes	-1.74039	5.55421e-05	no	-0.301572	0.963169	no	1.45186	0.0581026	yes	1.75343	0.0153854	FC3h>FC1h	IPR011991,IPR016159,IPR016158,IPR019559,IPR001373	NA	TCCCGAGATCACAACATTGATCTCAGCAAAGCAAGAAGAGAAAAGATATCAGCGGCAAAACCATGGCTTCTGGAGGACAACGCATCATCCCCTTGGAGGAAGGATGGAACGATGAGATCAAGGCAAAGGCCATCGACAAGCTCGAGGATTTGCTTAATGGCGGAATGAAGACGGGCACTTCCAACATGTTTGGGCCGCGAGAATATGTCACGATTTACACCACTTGCTATGACATGTGCACTCAGCGTTCGCCCTACAACTGGTCTCGTGAGTTGTACCAGCGCCACGGCGAGACCATTGAGAATTACTTGACGACGCACGTCCTTCCTGCTTTGCGTGACAGGACCGGCCAAGGCGGAACCATTTTGTTGCGAGAATTGCAGCTTCGTTGGACCAATC…
asmbl_16288	no	0.579342	0.885226	no	0.595799	0.997652	yes	-3.24287	0.00362829	no	-0.0164572	0.999939	no	3.82221	0.048636	yes	3.83867	0.0424986	FC3h>FC1h	NA	NA	AGCCAATTCTGGTTTCATGCTAACATATTATTCTTCAACGGTAGGTAGTGCTTTTCTTTTGACTCACTCTCTTGCTGCAATGGCTCATCGTTGCCTGGAGTCTTCTAACTTCTTTTTCATTCGGTTTCGGAAAGTGCCTCTCACTCTCTTCGTCCGGTAGGTCGCAACTCAACCTTCATTTTCCACTCGTACCGACAGCTGTAAAATGGTGTCTGTCGGCAAGCATCGGTGACTTGCATTAACCAACAATACTGACCTACGATTCGCTTTATCCGGACTTGTTGAATACGTACTTCTCGACCAACAATCCAATCACCCCAACAAGGACAGCAATCACCACGTCGCGTCCATCGAAGCATTGAGACTCTGGCTCGTCATCGTCGTCCACGTTCTCGAATT…
asmbl_16330	no	-1.62435	0.321467	no	-0.37623	0.997652	yes	-3.69403	0.000734459	no	-1.24812	0.843989	no	2.06968	0.333351	no	3.3178	0.0653251		IPR011009,IPR001245,IPR013210,IPR020635,IPR000719,IPR002290	GO:0032555,GO:0032553,GO:0044260,GO:0006796,GO:0003824,GO:0006793,GO:0032559,GO:0000166,GO:0016301,GO:0030554,GO:0001882,GO:0016773,GO:0017076,GO:0043170,GO:0044237,GO:0016772,GO:0044238,GO:0009987,GO:0005524,GO:0016310,GO:0004672,GO:0004674,GO:0005488,GO:0001883,GO:0008152,GO:0043412,GO:0006468,GO:0044267,GO:0019538,GO:0006464,GO:0016740,GO:0043687	TGGGGCCCACTCATAGATTCTACTACAACAAGGATGTATGAAGCCGAGCCTCCTATGGCTAAGTGCCACAGATCTATCAAGCATGGATTCTTTCAACCTAAAAAGCAACTCTTTGTGTGCCCCTCCATTTCACTCAACAAGGACAGTCACAACCACAAAACATATCTGTGCAGTCATAACTTAGCCCATGACGCCCCTCACACCTACCAAACCATTCAAAGTCACAGGTGGAATTGATGGTACAAAGGGACTCTGGAATTGCACCAGAAAGCAGAGGAATTCCCTCAACACGGAAACTGTAAAGCGACTGAAGAGAAACCAGCTCCTCTGGTATAGTTCCACTGAGAAAGTTGTGTTGCAGCTCAAGCCTGCCAAGGGATTTCATGAGACCAAGTTCAG…
asmbl_16353	no	-0.296079	0.83562	no	-0.460652	0.997652	yes	-1.36543	0.00419023	no	0.164573	0.989	no	1.06935	0.268993	no	0.904777	0.400005		NA	NA	CTTTTTGTTGTTGTTGTTGCCAAAACATCATGGACGAGACCTCTTTTGATAGCGTGCCAGATCCTACGGCTGCAGGCGAGGACGATGCCCCAGTCGAAGAAGAAGATAACAATGATCAAGCGAAATGCTTTTCTCAGGTACAAAGCAAGAGGTTCTGGGCACCGCTGCTCCCATCCACCTGTCGATTATGCCCTTCCATGGACTTGGTTGTCTTGGGGATGCAACCCGCCAACAGCGAGTCTGTATTGACGGCTGCCTCGTTGTGGCTTCATCGGACAGTATCCTGGCAGCGTCTATCCACATTGACCAACAATTTCGATGGACAAGATACGGATGATCAAGGGGTGAGCCATGTGGAATGGAGCTCCGATGGACGAACATTTGCATTGGCATTGACCA…
asmbl_16354	no	-0.272725	0.858034	no	-0.455518	0.997652	yes	-1.41649	0.00364204	no	0.182793	0.98674	no	1.14376	0.237596	no	0.960969	0.374024		NA	NA	TTTTCTCAGGTACAAAGCAAGAGGTTCTGGGCACCGCTGCTCCCATCCACCTGTCGATTATGCCCTTCCATGGACTTGGTTGTCTTGGGGATGCAACCCGCCAACAGCGAGTCTGTATTGACGGCTGCCTCGTTGTGGCTTCATCGGACAGTATCCTGGCAGCGTCTATCCACATTGACCAACAATTTCGATGGACAAGATACGGATGATCAAGGGGTGAGCCATGTGGAATGGAGCTCCGATGGACGAACATTTGCATTGGCATTGACCAATGGAACGGTTGTGCTCTATCAGGTCGAAGCCATGGTGTCGTCCACGTCGTCCATGTCGGGAGAATCCGCTTCTCCAGGATTGCTATGTGCCGTACCAGTCGCAAAAGAGGGAATCGTGGGCTTAAAA…
asmbl_16420	no	0.0986722	0.973183	no	-0.291449	0.997652	yes	1.88461	0.00145505	no	0.390121	0.963937	no	-1.78594	0.0883098	yes	-2.17606	0.0264553	FC1h>FC3h	IPR011542,IPR000825	GO:0005515,GO:0016226,GO:0009058,GO:0009987,GO:0005623,GO:0043231,GO:0005622,GO:0044444,GO:0009536,GO:0005737,GO:0031163,GO:0043226,GO:0005488,GO:0008152,GO:0043227,GO:0044464,GO:0043229,GO:0044424,GO:0044249,GO:0051186,GO:0044237,GO:0051188	ATCTGGTGCACTTGATGGCTTTCAAGTTTCCACACCTCATGCATACGTAACAATCTCCTCATCGGCTCCGCTCTTCTTCATCCGTTCTCTGTGGGTTAAATAGCTATCTTAGCCATCACCATTAGGTCACTCTTGTGTTCAGGGTAGCTTCGCCGTGAACCTTCCCATTCGTCTTCCCTTCCAAGATTTTTTGTGGAGAATCCAAACAACATATTGCACAATGAGACTCAGTCTACCAAACAGTTCGCTTGCGCTCTTGCTTCTAGGTTCATCGGGAGTTGATGGGTTTTCTTCTTCAATATCTTCATCATGGGCAACTCGCAGAGCAACATCTCCCCTCTTTGTGAGTATTGGACTGGGTCCTGACGAGGAAACAAAGGAGAGGAGCGAAATGGTGGC…
asmbl_16492	no	0.297707	0.946142	no	-0.355641	0.997652	yes	-3.63857	0.000817718	no	0.653348	0.968033	yes	3.93627	0.022797	no	3.28292	0.0830624	FC3h>FC15min	NA	NA	ATCATAATCAATGTTTTAAAATAGCAATACTTTTAGTTCACAATTTTCTTCTTCTGGGTCACTGAAGGTCCTTTTCAAGAAGCTTAGACAAGCACAGAAAACTGGACAGACTGTGCTGGGTATAGTCATTGCGCATGTACAGGGAGTCTACCCCCTTGCGCATTCCACCCAAGATTCGAGCCTGATCTTTCATGTACATGGCAAGTTCAGGGCCATACTGAGCCTTCAACTGGTATCGGACACTATTGATTATTGTGTCACGAATCCAGTGTGCTTCCAGCTTGTGGTAGCGGTACTCGAGAGCGAGTTCATAGACAGCACAAAGTCCTTGGCTTTTGGTTGCAGCCGAAGTTGCAGACGAAGAGGATGCATCTGGAATTCCTAGCCAATCCAAGTGAT…
asmbl_16497	no	-0.467949	0.761527	no	-0.309569	0.997652	yes	-1.85489	0.000996564	no	-0.158381	0.992883	no	1.38694	0.218517	no	1.54533	0.159228		NA	NA	TGCCACTGCGAAAGAAATGACCGCGGCATCACCGCTCACACACCAGCCAGCTGCAGATGGGCGGAGTCGAGTCCATTACGGTACCATTGGCACATTCCTTGGCCTGCCTACTATCGTCTCTGTTATTTGTTTGAGTGATTGGGAACAATAGTGACAAAGTCTGCTTATTGTGGTGTCTGTGTGTGCGTGAGAGAGCGAGAGAGAGATCCCTGGTTTGTTTGGTACTTCCGATCTGTACAATTATTTAATTGGAAGAACATTCCGTTGGCACCATGTTGGCGGCCGACAAGTTACAGCTCCAGAGCTCGCTGAAGCAGCAGGCAACAGCACTCAAGGAAAAGGAATTCACTCTACATCATTCCAATATGATGACGGTCGGGACACAAGCAGCCGTCTTGG…
asmbl_16511	no	-2.62288	0.175442	no	1.30806	0.973984	yes	-3.62436	0.00448036	no	-3.93094	0.223944	no	1.00148	0.811339	yes	4.93242	0.010357	FC3h>FC1h	NA	NA	CCGAAACAACCAAAATGTTGGCTGACTTGGCTGTCACAACCGGAGAAGCAGCAAACCGTCGACGACGCGACGAAGAAGACCGTCGGAGACTTGACGATGAAGATCGTCGACGACGCAACGATGAGGCAGCAGCACGTCGGCGACAGGAGGAAAACCCCATGGTTCCGCTGGCATTCTGTGAAAAGATGGCCATAGGAGTAGTACCAGCACCTGTTGTCACAGCTATGCTAAAAATTCAGGAATCCGTGGTGGATGTAACGAAAATGTTGGCTGGCATAGCCGTCAGCAAGACCCAAACAGCTCCCATTGTAAGTCCTTTGTTGTTTCCTTCGACTTGTCTCGCTCTCCTATTCTCGTGGATCTCACTCGCCTCTTCCAAAACCACGGTTGACTCTTCAA…
asmbl_16528	no	1.18572	0.218557	no	0.77007	0.946467	no	-1.10964	0.0920466	no	0.415647	0.961848	yes	2.29535	0.0178874	no	1.87971	0.0777925	FC3h>FC15min	IPR003392,IPR000731	NA	CAAATGCCTCCAGCAAGGAACATCGCCGAGCAAAAGCATCGATGCTGTGGCAATGAGGTTCATGAGACTACAAAGTCGCGATTTGATGCACTACAACCCAAGCCAACTCTATATTTATCATACTATAGCTACTAGCTAGCGAGAAAGCAGCAAAAGATGCAAGCAGCTGACCCCACCGAGATCTCGAATCATGAAGAAGCTGCAGACTGCATCAGCAGATGTGTCACCATCTGGAAACGAGCAACAGGTTATCTGCGAAAGGCAATCATAAACTCCGTTCTATCGGTTAGTCTATTGGCAGCCCGCAACCCAAAAAGATGCATAGGCCTCGTCTGCCTGGTGTCCATCACACTCATCACCACAGGCTTGTTTACCAATTTTTATTTGGACCCCGGTGAT…
asmbl_16536	no	0.18326	0.975209	yes	3.28168	0.209835	no	2.22988	0.0949572	no	-3.09842	0.450591	no	-2.04663	0.453872	no	1.05179	0.773409		NA	NA	TAGATGTTTTGAGTTTCTATTGTGCTGTTGAAGCAGGATTATAAACTATGGCTGGTTTATGCGTCGCCTGTGTACGAAAGTCATAAGAATCCATTTATTTGGGGTTGAATCCTTCACTGTGGAGGCGAAATCAATGTTAGAGGGAGGGGCGGAAACCGGGACAAGATTTCTTCTTCCGAAATGAAAGCCTCCTCTTTCGGGATGACAGTCTTCTTGTGATTGGATTGGTTGCGACGGTGTTCCAGCAAGGACTCGTGAAAGGGGGAACCAGGTTGGATGGGAAGTCCGATAAAGTCATACAGTTTGGTGACTTCTCGGGGAATGTCCGCCACAAAGTCCTCAAACTGAATGATATGCTTGGCTGAAGACGAGGAAGCACAAAACTCGGCCTGTGTTTGA…
asmbl_16565	no	1.60183	0.519434	no	-1.75649	0.568329	no	1.27601	0.189478	no	3.35832	0.265037	no	0.325824	0.936789	yes	-3.0325	0.0363438	FC1h>FC3h	IPR000595,IPR014710,IPR018490	NA	ACCATCTTCAACAAATCCGAAAGTGTTTTGTTACAACTTTTTATTTTTATGCGACGTTCTTCTCCTGGCGGCGGTAGTATTAAGCAATGACAACTTGGCCCGCAGATCATAGTTCATGTATGCCGAAAGAGCATTGCGTACTTCTCGTTCCCCCTGTAGGTAGTCTCGGAGATTCTCAAAATCCCAAACGTAGGCGACCACCGTATCTGTTTCTGCCACGGCATCGGCTGTCGCCATGGTGTCTGGACACTTCTTCTTGGAAGTGGTTGGGCACTCGTCATCGAGTAAAAAGTGCAAAAAGGACATTTCGCCAATGAAATGGTAGGGTGTCACCTTGGCAATTCGTTTCCCTCGTTGTTGAATCTGGACGGCCCCCTCGACCACAAAGAACCTGGGATG…
asmbl_16572	no	-0.755041	0.46585	no	-0.104516	0.997652	yes	-1.45557	0.00801312	no	-0.650525	0.870781	no	0.700526	0.629677	no	1.35105	0.206662		IPR018553	NA	TCGTCGGTCGCGGAAACGATTGGCTGCCGTCATTTTGATGATTGAGGCCATGGCGCATTGTTTGCTGTTTTGATCTTTCCATTCGTCCAATCCAATCCAACCATACTATCCAATAGAGCCTACATATCATAGCTACAATCATAAGACCACTTTAGACGCTACAGCATGCAGAATGAAGACAATGGCAACGAAGAGCCAGGCCGCCATGATGTGACGAGAGCATCGTATCCCCTTCCCCTGCCGCTGACGGAACGTCTCCGAAGAGCGGCAGCAGCCTACTCGGCGGGTGGTGATGAAGGGTCTGTGGAGACCGAGTCGATCCAATCGGCCTTGGCAGAACTGGTGGGTAACTCGTTGGAGGCCATGGATTCCATGTATTTTTCCAGCCCTCCCGTTGTA…
asmbl_16578	no	0.476886	0.830642	no	0.751158	0.993451	yes	-2.03417	0.00355954	no	-0.274271	0.987501	yes	2.51105	0.0374659	yes	2.78532	0.0176758	FC3h>FC15min, FC3h>FC1h	NA	NA	GCTGGATTGAAACTTGGAACTTTGTCCCGCTCACCGCTGCCGTCATCATCAACTTCGAGCACGCGAGAGGACGGGGATCACAAGCTTCTACCAGTTGCCACCACCACCAACATATTCTTTGTTTTGAAAGTGTCAATTCTTTATAGCTCTTGCCAACACCATACTGGGGTGGTTGCGGGGCAAGAACTATGAAACCAAGAAATCTCCTCTTGGCGGCACTAGTCGTTGTGACGGCAATCTTAGTTGTCGCGTTCGTTGTAAACTTTGAGCAATTGCTCGTGAGAAAGAATGCCTCCCATGAGATTAACGAAAATGATGGCCTGATCTGCCATGTTGAGCTCACTCTAATGAGCTTGGACAACGGAGGAGACGAAGAAGACTACGAATGTGTTGTAGTCT…
asmbl_1659	no	-0.363208	0.916296	no	-1.13143	0.956664	yes	3.76082	5.78296e-05	no	0.768224	0.941469	yes	-4.12403	0.00388748	yes	-4.89225	0.000427486	FC15min>FC3h, FC1h>FC3h	NA	NA	CAGAAGGAAGCCATGCACAAGGCCTCAGATTTCCAATCTTGTTCATCTTCCCATTATTTGCAACCATGAAGTTGTCCTCAATCATAACTGGATTTGTGGCTCTCATGTCAGTGGCTCAGGCTTCTGTCATTCAAGAACAAGAATCCAACAACGACATTGGCTCTGCTCAGGTAATCCCTGTTGGTGCCTTCACTCTTGGGTACAATCCTATTATTGCAAACTCTGCTACACTTCCTTGGGTAACCATTGAAGGTACCGGGGATGGTTCTTATGACTATTTCTCATTTGAGGTCCGGGCAGGAATGATTGCTTCCATCTTTGACATTGATGATCCTACAAGCTTTAATTCATTTCTCACTCTGTATGACTCAAGTGGCACCCAGCTTGCGCAAAATAACA…
asmbl_16602	no	1.27038	0.478914	no	-0.479896	0.997652	yes	4.27479	1.07607e-05	no	1.75027	0.676539	no	-3.00442	0.060977	yes	-4.75469	0.000937016	FC1h>FC3h	IPR001228	GO:0006629,GO:0008610,GO:0009058,GO:0009987,GO:0050518,GO:0016779,GO:0003824,GO:0008299,GO:0008152,GO:0044249,GO:0070567,GO:0016740,GO:0044237,GO:0044255,GO:0006720,GO:0016772,GO:0044238	TTTCTACAGGCATGGTTTCTTATTTTATGTTATGGTTGTGACTTACTATTAATAGTAGAATTAGACATCCACGGTCTCTTTTTGGTTTCTTTCTTCTAGAATGGCAGTAGCGACATCCATGTCTTCGGGAGTAGTGATTTTTAGATTTGTGTATTCTCCAAGTGTTAGCTTGACGGGTTCTCCGAGTGCTTCTACGATGGATACATCATCTGTGACTTCCAGGTTTTCTGCCTCCACCTTTTTGAATCCTCTTAGCAGAGTTTCAATTTTGACGACTTGCGGAGTATGCACCTCCCATAGCCTTGCACGGGGAATGGTTCTTAGTACGGTTTTTCCGTCTTCGCTTTCTTTGATGGTTGCCTTGCAAGGTACTCCCAGCACAGCAGCTCCAACTTGTTT…
asmbl_16609	no	-0.209381	0.913968	no	0.0108442	0.999947	yes	2.01319	0.000131273	no	-0.220225	0.981327	yes	-2.22257	0.0073206	yes	-2.00235	0.0208188	FC15min>FC3h, FC1h>FC3h	NA	NA	TGAACTACCAGTTCTGTTATGTTTTTACATGTTACCGGTAGTACCGTACCGCAACTGCTGGGCAGAGGCTATCTAGTAGTGTGTATATCTAACTTAGGTTCTAAACTCCACAAGTTTCTCACTACCGGACTACGGCGGATTCCCACCCTCAGCTCCAGGTGGTTCATTCACATAGATTCGTTGAGCTCTCAGTCGTTTCTCCGCTTGGTACAATCGATTGTCGATACTCAAGTTTTGCCGGTAGTTAACGCGCGTGTCATCCCGCTCTTGTATGAGCATGTTCAATCGCTCCTGCAGGGCCTGTCGTTCGTACTCCGATGTCCTGAAACGATTCTGCAATTGAATCAACTGGTTTTGGAGTGAGGAAACCTCTCGTTCCAACCGTTCCTGTCCGAGTAT…
asmbl_16615	no	0.906328	0.42676	no	0.380236	0.997652	yes	-1.47378	0.019752	no	0.526091	0.941238	yes	2.38011	0.0157823	no	1.85402	0.089075	FC3h>FC15min	NA	NA	GGGATCGACCGCCCTCCTGCCAAAGCAAAACAAAGCAATGAGTTTGACTGTGTTGCTCTTGCTCCCAGCTCTCTTGATTTGCTTAGTCTCGGCTTCGGCTTCCGATGACTACACCATTCCTGTTGGGGTGGAGACTTGCGTAGAGACTGACCCTTCCTTTGGGCTGGTCTCTGGCTTTCAGAGTATCTGTATCACGCCGCATCGTTCTGACAAACTGACATGGACGGCCACGAGAAATGGGGAGACTTGTGAGTACAGCCGCAAGTACAACAGTGGCATCTGTTACGAGTACCATAACGACCATGTGGAGTCTGTCCCTGGGTACAAGCTCCGATGTCAAGGTCTGACAATCAAGGTATGTGGGAAGACTCCCGCGGACCTTACTGCGTCTGTCGTGGC…
asmbl_16647	no	-0.202973	0.916967	no	0.152703	0.997652	yes	1.56238	0.00269061	no	-0.355676	0.961848	yes	-1.76536	0.0415035	no	-1.40968	0.149112	FC15min>FC3h	NA	NA	AGCTGGCTTTACTGCATGGTAAGACAAACAGGGCACTGGCGAGGTGTCGAACTGAATTTAATTCTCACATTGTAACATGGTTGCTTTGGTTGACCAGGTCCTCATCACGAAGCCCCAGTGAGGTTTTTGAACTGCTCGAGACTATCTACAAAGCCATTGACAGCATTGCCCTAAGACGCAAAGTTTTCAAAGGTAGGAAGATGTGCTTTTCAAATCTTCTACCAAATTGTGTACTTTTCTGTCCCTGTTGTCGACTAACCAGTTCAATAATACAACCATGCAGTTGAGACTATTGGAGATTGCTGGCTAGGTGTCTGTGGTTTGCCGCAGGCCAACCCAAAGCATGCTATGGTTATGGCTCGATTTGCAGCTGACTGCCAAAAGAAAATGCAAGAGCTT…
asmbl_16708	yes	2.8213	0.0143769	no	0.729646	0.997652	no	0.340121	0.795318	no	2.09165	0.509311	no	2.48118	0.115738	no	0.389525	0.902926		IPR005467,IPR003347,IPR003594,IPR013109,IPR004358	NA	CTGTGTTTTTGCGAACTAAAATGAGAGTAGCACACTAGAGCACTTCATTATTCATTCTATTGATCAAGCTTAACTCACAAACAGTGTTTCTGGGCATGGTATATCGCTTCATGGTACATACGTGCAATCGGAATAGGCCAGTCGCATTCGCGGTGCCACGTGGTGCGGTAGCTTATTCTCTCTGGTTAGCTGGCATGTGTCATCATCTCATGATCAAAAGTGGGGTAAATTGGGCCTGCTATTGTCGGAACTGCTGTGATCCAAGTCTCCTAGAGTCTCCGTCTCCGATGGTGGACGATGGTAGACTACTGATACCATCCATTTTTTTGTAATCCTTCCTCATCATTCGGTCTGGAGACTAGGAGCCATATATATAATCGTCCGCAATGAGACCTCGAA…
asmbl_1672	no	-0.231597	0.921749	no	-0.151817	0.997652	yes	2.08849	0.000397021	no	-0.07978	0.998457	yes	-2.32009	0.0173844	yes	-2.24031	0.0217058	FC15min>FC3h, FC1h>FC3h	NA	NA	GTTGAGACGGCCCACGTCTGTCTCGCTATAGTAGCACTTGATCAATCGTACAAGATAGCTCTGGCACCCTTGAGGGATTGTGCCGACGGCGGTCCACTGGCCATGCCATTCGGAAACAAGACTTGACAACATCCAACTTGTGGATTATTGTTGGTCGGTTGTTCCGACATGCGTGCATTGGATCCAATTATGATTCCAATCGTTCGCGACTTGGGTAGAATGACTTTCCGTGCCCTCAGGGCCGGTGGCATGATGGGTTGTTGTTGCTGCGACTGCTGTTGTTTCGTATTGGGATTGGCTGCCGATTCGTAGAATCCTTGGACCGTGGCAATCAAAGGACTATTGCGTATTCCCGAAGTCGCTACGGCCGACACCACTTCACCCCATTTGCTGAGTTTG…
asmbl_16730	no	1.19691	0.753164	no	0.708461	0.997652	yes	5.11724	0.0076703	no	0.488454	0.989417	no	-3.92032	0.216447	no	-4.40878	0.158992		NA	NA	ATCTGTTAGTGAAAGGGTTGCCTAGCTATATTAAAATTATCCTAGCGCATTCTATTTGTACATGTTTGTTGCTACATTATGTAGCTATCCCTCCTTTTCGAGCGCCTCCTTGATGCTATCCCAAAGTTCGGCTGGATTCTCGTGCGAGACATCTTCCAAAACTTGTTCCATGGGCGATTTTGTTTTTTGGCCGGCTCGTTGTTGTGCCAATTCTTCCAATTGTTGTAGATCGTGGCAATGAAAGACGCCCATCATTTCACTGGCTCCTGCCTTGCTCGCCGGTACAATGTTGGGCGATCGTTCTCGGGACCGGACAAAAACAAAGACATCCACATTGACACAACCATCATTATTGCTGCTGCTGCTTGCAACACCTGTAGTGTCCCCGTCACTACTACT…
asmbl_16807	no	-1.30499	0.256291	no	0.0825516	0.997652	yes	1.80934	0.011551	no	-1.38754	0.652462	yes	-3.11433	0.00388503	no	-1.72679	0.209311	FC15min>FC3h	NA	NA	ACGACAATATATTACTAGTAGTATAGTAGCATGGCGAAAGCAGCGCTATTGGGAGTGCTGGAAAGCACCATTGGAAAATACGTGGTGGATTTGGATGCGGAAAAGTTGAATTTGGGCATTTGGAGTGGTCAAGTGGAATTGCACGATTTGCAATTGGATGTCCACAAGTGCAATGCCGAATTGGATCGTCAAGCGGCCGAAGCGCCCAATTTGGCATTGCCATTGCGGGTCGTCGGTGGATCTTTCTCGAGTGTCAAGCTACAAATTCCATGGGCATCCCTGTCGAGTCAATCCGTTGTGGTCCAAGCGCATGGACTCCACATTCACGTGGCACCCTACGATCGATTGACGCAAACCGATTTTTTGAAACAAGTCGTAGAGAGTGAAGAAAAACGAGCC…
asmbl_16822	yes	5.40425	0.00125817	no	0.176315	0.997652	no	0.277158	0.860135	yes	5.22793	0.0639781	yes	5.12709	0.0072473	no	-0.100843	0.982503	FC1h>FC15min, FC3h>FC15min	NA	NA	GCATGCATTACTACTAGTATCCGTATACTTATGCTCCTACTGTACCGTATCGTTTAAAGATTCTGTTCCAGGGTTTAGTTCATATCTCCTGGAGTGGCGTGGTATCCAAGGTATGAATAGGTACGCAAGTCTGCGTCGGCGCTGATGTATTGGAGGTATTCGTCTGTAAGGTATTCGTCCGTGGGTTGAACTCCTTCAATAGTTCCTTGATCGGCGAGGAACTCTGCGATAATGTCGTAGACAGTGTCAATTGTAGACTTGCCACCATTGGTAAAGTCACGGCTCATGAGGGAACAGAGGTGATCCAAGTTGAAGGTTGGACGGGTGAGGAAGTCACGTTCGATATCTTGGTCGCTGGGCTCCTTTCCAACATAGTCGTAGAAGGCTCTGGCATACGTG…
asmbl_16878	no	1.18231	0.711797	no	1.45337	0.97998	yes	3.92154	0.00652469	no	-0.271067	0.99518	no	-2.73923	0.319738	no	-2.46817	0.400836		NA	NA	ACCACTTGGAACTTCGAACGCATCAACTATCGATAGCTACTACTAGCTGCAAACAACAACATGACGATGCCCAAGCCAGAGCCAACTGCTACCACAACCATGCCATGGGGCAGCAACAGTTCAAGGAACAATCAGGAGGACTATGATGATGAAGATGCCATGAGTGAAGTGTATTCGACTGTCCACGGCAATGAAGAATCTGCAGAGCTGAAGACTGCCAAGCAGAAAAAGGAGGAAGAAGCCATGCTGGTTCAGGCAACCCAAGAGAACAAGGCTGTGTGGATGTTTCGCATGTTGACAACCTTGGTTCTGGTGGCAGTAGCTGTGGCTGTCTGCTTGGTCGTGGCACTCAATGAGAAGAATAACGAGAAGAAGGACTTTGAAACCGCCTTTCAAGAG…
asmbl_1688	no	0.254393	0.908002	no	0.969743	0.837692	yes	1.50062	0.0178353	no	-0.71535	0.878493	no	-1.24623	0.330744	no	-0.530875	0.780286		NA	NA	ACTTGCTGTCTCGCTACCGGTATTAGTAGAGCTACTAAGCTAGCTGGCAGCCCCCCTGCATCAGTACGGTACGTACGAGCGAGTGGCTGCAACCAAGAGCTTGTAAAACAAAGCTTCGAGGCTCTCCCCAGCCACGAAAGACCAAAACACGAAAGGAAACCATTGCGGCGCACGGCACCTGTTTGAGTTTGAGCTGCCGTAGCTAGCTAGAGCATCACTAGCTAGTAGAGTGAAGTCCAAAAGAAAAAAGAGGTATCTAGACTATGAGATACTAGCCACCGTACTAGCTACCGTAGCTAGTACATGTGGTATTCATGTGCTCTCATCATCTGCTTGGAGCCGTGGCACTGTTGGTGGTGTGAAAGGGCGCCACTAATGCCTTGAATAGACTTGTGGATG…
asmbl_16884	no	1.2233	0.683767	no	1.46388	0.975132	yes	3.8623	0.00582184	no	-0.240581	0.995605	no	-2.639	0.328304	no	-2.39842	0.403641		IPR018297,IPR001054	NA	ACCACTTGGAACTTCGAACGCATCAACTATCGATAGCTACTACTAGCTGCAAACAACAACATGACGATGCCCAAGCCAGAGCCAACTGCTACCACAACCATGCCATGGGGCAGCAACAGTTCAAGGAACAATCAGGAGGACTATGATGATGAAGATGCCATGAGTGAAGTGTATTCGACTGTCCACGGCAATGAAGAATCTGCAGAGCTGAAGACTGCCAAGCAGAAAAAGGAGGAAGAAGCCATGCTGGTTCAGGCAACCCAAGAGAACAAGGCTGTGTGGATGTTTCGCATGTTGACAACCTTGGTTCTGGTGGCAGTAGCTGTGGCTGTCTGCTTGGTCGTGGCACTCAATGAGAAGAATAACGAGAAGAAGGACTTTGAAACCGCCTTTCAAGAG…
asmbl_16890	no	1.21428	0.688191	no	1.5329	0.966697	yes	3.85837	0.00594945	no	-0.318615	0.993463	no	-2.64409	0.328201	no	-2.32548	0.425036		IPR003661,IPR018297,IPR011006,IPR005467,IPR003594,IPR001789,IPR009082,IPR004358,IPR001054	NA	ACCACTTGGAACTTCGAACGCATCAACTATCGATAGCTACTACTAGCTGCAAACAACAACATGACGATGCCCAAGCCAGAGCCAACTGCTACCACAACCATGCCATGGGGCAGCAACAGTTCAAGGAACAATCAGGAGGACTATGATGATGAAGATGCCATGAGTGAAGTGTATTCGACTGTCCACGGCAATGAAGAATCTGCAGAGCTGAAGACTGCCAAGCAGAAAAAGGAGGAAGAAGCCATGCTGGTTCAGGCAACCCAAGAGAACAAGGCTGTGTGGATGTTTCGCATGTTGACAACCTTGGTTCTGGTGGCAGTAGCTGTGGCTGTCTGCTTGGTCGTGGCACTCAATGAGAAGAATAACGAGAAGAAGGACTTTGAAACCGCCTTTCAAGAG…
asmbl_16893	no	1.23727	0.679889	no	1.51724	0.969066	yes	3.87637	0.00579994	no	-0.279968	0.994749	no	-2.63909	0.330034	no	-2.35912	0.416351		IPR003661,IPR018297,IPR011006,IPR005467,IPR003594,IPR001789,IPR009082,IPR004358,IPR001054	NA	ACCACTTGGAACTTCGAACGCATCAACTATCGATAGCTACTACTAGCTGCAAACAACAACATGACGATGCCCAAGCCAGAGCCAACTGCTACCACAACCATGCCATGGGGCAGCAACAGTTCAAGGAACAATCAGGAGGACTATGATGATGAAGATGCCATGAGTGAAGTGTATTCGACTGTCCACGGCAATGAAGAATCTGCAGAGCTGAAGACTGCCAAGCAGAAAAAGGAGGAAGAAGCCATGCTGGTTCAGGCAACCCAAGAGAACAAGGCTGTGTGGATGTTTCGCATGTTGACAACCTTGGTTCTGGTGGCAGTAGCTGTGGCTGTCTGCTTGGTCGTGGCACTCAATGAGAAGAATAACGAGAAGAAGGACTTTGAAACCGCCTTTCAAGAG…
asmbl_16912	no	-0.670663	0.706285	no	-0.812691	0.980629	yes	2.23692	0.00368988	no	0.142029	0.995605	yes	-2.90758	0.0158907	yes	-3.04961	0.0113287	FC15min>FC3h, FC1h>FC3h	NA	NA	NNNNNNNNNNNNNNNNNNNNNNNNNNNNNNNNNNNNNNNNNNNNNNNNNNNNNNNNNNNNNNNNNNNNNNNNNNNNNNNNNNNGATGATGCCAACGGAGGCAGCGCGGCTCGATGTTGTCGATGTTGTTTTGCCGAAACCGGAAAGAGTGGCGAAGAACGGAACAAGGGAGTTTGTTTCCAATCTCGTTCTTGGGTGGTCGTACTGGCATTGTCACAATTTCCTCCCGTACTGGTGGTCGTATGACTGGTCCCCGTGTATTCCGAACTAATGGTCCCCGTATCACTGCTGCTGTTCCAATTATTATTATTGGCACCACTGCTAGTACTGTTGTTGTTGTTGAGACTGTTGGAATAATTGTCATCTCGAAAGACGAGCCGTTCGCCTCCCATCAACCAAT…
asmbl_16944	yes	3.29587	0.0368652	no	1.61442	0.887123	no	-1.76039	0.10025	no	1.68145	0.804546	yes	5.05626	0.00176968	no	3.37481	0.06705	FC3h>FC15min	NA	NA	TGAAACGGATAAAGAGGAGATTACTGAAGCCACGTCGGTATTGCCAGATACTGGTCTACAACCTGATTCGTTGACATTGCCTACTATCAACCCCAACCCCGAAGGTCCGACCGAATCATCAGTCAACCCACCAAGCGAGCAGCTAGCAGACGACCGACCTTGCGACGACAAAGCAATCGCCCAGGACGATACTCGTACCACCCAGGACGAAGATACCACCCAGGACAAAGATAACGGCCAGGACGAAGGTACAGCCCAGGACGAAGATACCGCTCAGGACGAAGACAACGCCCAGGATGATGCCGTCTTAGAAATCTCTGGGGACGCTGGAGGTGCGGGTGGCAAAGATACAAACGCCGAGGAGGTGCATGGAGGCAACCATCTGGTCGAGAGCTCGGG…
asmbl_16967	no	-0.77562	0.833942	no	1.2412	0.959097	no	-2.25048	0.0216392	no	-2.01682	0.710396	no	1.47486	0.64179	yes	3.49168	0.0308305	FC3h>FC1h	IPR017972,IPR001128,IPR017973,IPR002401	NA	AATCCAAAGATTCGTATCTTATTATCCATCCGGATGGACAAGCCTTCCAAGGATGGATCTACTCTGGGAACTGGTCTACAGCGGTCTCTTGCTTTTATTTTCCTTTCTGTATATCGTCTGGACTTGGATTCGTCCCTTTTACATTGATCCCAGCCTTCCAGGTCCCAAGCGCGCCAAACTTGTGGGTGTGACCTTTGAAGAAGAATCCAATCAATGTTTTGACGGTGATTCCTTTGAATGGGCCAAGTGGCCAACACTGTCGTTAGAGTTGTCACGCAGATGGAACTTTCACACGTGGGGTGGACCTACCCTGAATATAGGGTTTGGAGGAGCCTTTTTCAATGTGGTGTCTCCCGAGTGTTTGCAATACATTCTCAAGGACAACTTTGCCAATTACGA…
asmbl_16976	yes	1.67629	0.102576	no	1.00381	0.898309	no	0.462123	0.631226	no	0.672483	0.928707	no	1.21417	0.454139	no	0.541684	0.814444		NA	NA	CGGGAGGCGTGTGCACGCTCCCCGGACAATCATCCTCAATTCTGCGGACTCCAACGCAATGTTGGCAATGATGAGTTTCTTGGTCCCATCTACGGTAGGCAATGCTTGAATTGCCTGTATCGTCATGGTTGGATTTTTCCACATGGTTGACTGGGTTCTCTCCAAGTCAAAACATCTATCCGCAGGAACCCCCTCGACAAGCGTCAAGTGAGGGCAAGAGGTATTGGACAAAACCCCTACCGACTGGACGATTTCTTTTGTGGTGTAGACGGATATTGGATGGATTGGGACAACCAAAGAGCACAATCCCTCCAACAACCGAAGTTTTCGTCTGGAAGATAGATACTTTGACAATTTGGTATCTTCGGTGTCGCTGGATCTGCCCGCGGCTTCTTTGCC…
asmbl_17020	yes	1.82836	0.0956467	no	1.37772	0.726958	no	-0.0738221	0.952863	no	0.450634	0.969723	no	1.90218	0.183259	no	1.45154	0.393514		NA	NA	CTCACAAAATTTATCTCATAATCTCATAATCTAATCAAACAGCAAGAATTCACGATGAAGCTGATGATATCGATGTTGCGTTGTGCTCTTGCCGCCATGGCGTGGATGTCTTGTGTTACATGTACTGTTACAGCTGCCTCGGCTGATGGAGGGATCATCAAGCTGAGCGTGCTGTTAGGCGAGTTTGGGGAAACGACGCCTTTGGAGGGAGCATCGGTGGAGTGCTATGACCAGGATGCTTCTAGTAAAACCGCCATTACCAGTCCGGCGACAACGGGAAAGGATGGGGTGGCGGAACTAGAGTATGGCATTGTAATAGGAGAGTTGGACTCAAGACACCCAAATCCAAATATCATCTGCAAGGTCATGTCAAGCGACTCCATGGCCACAGCAACACCT…
asmbl_17058	no	1.63392	0.112616	no	0.604543	0.997652	yes	1.71259	0.0114902	no	1.02937	0.782937	no	-0.078673	0.985607	no	-1.10805	0.482295		NA	NA	AAAAACAAATGTCGTAGTTCCTATATAAATTTAGTGTGATTATACCTTTTTATGCCAACACAACAACAACTTATTACCATGCGATAGACTAGACTCTGATTCCACCTTAGGATTGTGCATGTTCCTTTAGACAAACTGTGCATAGATGCCGTGAACCATGACATCTGCGGGAGAACTGGAATTGGAACGACGATGGCGGTTCGCCGAATGCGTGCGTTGCTGGTGTTGCGGTGGGAGCATTTGTCTCCCGCGATTGCTGGCAACGCTGCCAGTGGGACTGCTGCTGTGGAAGGCTTCGTCGTCCACTTTCTTCTCTTCCACACCACCAAAACTCATACTGCGTCTCTTTTGAAAGCCTCGAGCCAGTGCCGCAGAGGCGGAAGAAAGTAGGTGCTTCTT…
asmbl_17171	no	0.575648	0.895976	no	0.619193	0.997652	yes	6.28122	0.000989636	no	-0.0435451	0.999939	yes	-5.70557	0.0352346	yes	-5.66202	0.0410543	FC15min>FC3h, FC1h>FC3h	NA	NA	CTCCTCATGGGCATTACGTTCAATGCTTCTGGAAGTTGCACTCGAACTTGTCCTGTTTCTTGTTGTTGTGCTTCCTGATCTACCAAAGTAGCATCCAGAGGACTGCTGATGTTGTTTTGGTTGTTGGGCAAGGTCGGGTCAGGGTGGGGGCTCCTTGTTAGCTCACGACTGCTGGCTCCTCCTATTCCAGGGATCGAGAAAGCCCCTGGATGGGAGAAAGTTGTACGAGCAGAATGAATGAAAAGAGGGGGGGACTGGAAGGTTGTCTGTTTCAGTTCTGTGGGCTCGACTGACAGCATCATCATCGTTAGCTTGGGCCATATTGGCAACATCATTAGCTTTTGCATCTAAGGGGCCGACCAGTGTTGGACTTCTTCACTCTCGATCCTGCTTTCATGG…
asmbl_17223	no	0.501703	0.775499	no	0.135597	0.997652	yes	2.41607	0.000265447	no	0.366106	0.973396	no	-1.91437	0.108589	yes	-2.28047	0.0437711	FC1h>FC3h	NA	NA	ATTCCATTTATTTGATCTTGGCCAGCGTATCTGCCAAGGTTTTCTCCAGGGTTGCATGAAAAACCTCTTCCATTTTGGCTGCCAATCCTGGCTGATGTTGTGGGTTGACACAAGCCACATTGGACCAGTCATGAAACGATCCATATACGTCGACCCAGCACCCAGAAATTCTCCACAGCCTGTTCTTTCCGGACCAATAGCATGCCATTCCATATCCCTCCAGCATATCAATGGCATCCCTTAAGTTCTGATTGGCCCAATCACCGACATTGTGGAATTCGAACTCAAGATAGTCGGTTCTTTGGAGTGTCCTGGTACCGGCCTTCATGACAGTGTAGTCGTATCCCTCAACATCAATGGCTATAAAGGGTATCCGACTTGTACTGCCAGCCTTTCCAT…
asmbl_17225	no	-0.228897	0.953971	no	-0.406165	0.997652	yes	2.79946	0.00486875	no	0.177269	0.995605	no	-3.02836	0.062901	yes	-3.20563	0.0492258	FC1h>FC3h	IPR016181,IPR000182	NA	GCTTCTGGCTACTATTACATGCGCAGCGTTGAAGCTACCTGCATCGTGCCAAGTGCGTGGGCGGTATGTATGATGTGTAAACTAAATATTTTTCCTTGCATTGCAACTGTGCCTAATCAGTTCGATGCAATCGGGTTCCATATGCTTTGTTTCTGTTGCTGTTCAAAGTTTATTGAAGAAAGATGGGGTATGCTCAAAATTTGTTGTGATTGCTGCGTGTGGTGACGCCCTTCTCGATTTTCTACATGCTTCCAGTCAATAGCTCGGGGGTCTCTTCTGCATCTGCTGGATCCTGGGGCGCATAAGACGGTCGCTCTTCCTCTCGCAACCCTCGTGGAAGACGCAAACCCACAGGACCAGTTTCCCACGGTCTTTGGGGTCGACGTCCCAAAAAGGGAA…
asmbl_17243	no	-0.935669	0.39841	no	-0.324132	0.997652	yes	-1.44905	0.0140763	no	-0.611538	0.915758	no	0.513382	0.798915	no	1.12492	0.388679		NA	NA	GACCGAATGATTCAAAACCATGCTTACAATATCCAACCATCTAGCTACGCTTCCCACCGCTGTCACACTTCGTTGTATTGGTGGAAGCCATAGACCACCACCGACAACAGCACCAGTTCCATCCCAAATGTTGCCCATACCAACGGGCCCAAGAAAACAATCTCTAGAATGTTGCACAGACCAAAGAATAGGAATGTTGGTACAGACGCGAACGACTCATAGTGTTCAGCTGCTCGGGCCATGCGGCGCCCCAGTGTAAGCCACCTCAAGATACCCTCTTCGTCATGAGAGTGACCACCACACACATCAATGAAATGAACTCCGCAGGCAATTCGGTAAGGAGACAGAAACCAATGAGACAGGGTATGTTCATCCACAAAGGGGAACAGCAGAGCACTT…
asmbl_17279	no	0.556225	0.858034	no	0.388878	0.997652	yes	4.76173	8.07272e-06	no	0.167347	0.997368	yes	-4.2055	0.010188	yes	-4.37285	0.00877156	FC15min>FC3h, FC1h>FC3h	NA	NA	TAGCCATTCATCATCACGAGTATTGACCATGGAAGAACAACGAAATAAACGAATGGGATCTGGTCGAGTCTTCTGGGTCACAGGCTTTGGTTTGTTGTCGTTGGCACTACTAGTAGTTCTCGCTGGTCGATCCTTTTCTGCGACAGCCTCCTCCACTACTACTACTTTTGGTAGTAGTGAAAGTACGGTTTCTGGGGTGCGTCGACGAGACGACAGACAACTGTTGGAGATTTTCCCCGTTGGACGAGATCCTAGTGTTCCTCTTGGTTTGTGCGAGGGAGACTGCGATGACGATGGTGGTTGCATACCAGGATTGATCTGTTTCCAGAGAAGAGACGCCGAGCCTGTGCCTGGCTGTACGTTTCCTGCCGACGGAAACCGATTCCGAAGCATGGATAT…
asmbl_17339	no	-2.67697	0.591665	no	-0.852748	0.997652	yes	-3.18778	0.00856462	no	-1.82422	0.864686	no	0.510811	0.870462	no	2.33504	0.363685		NA	NA	CAACAACCTTGAGAGATGAGAGCTCTCTGGATCACTCTTTCGGCGCTAGCATCAAAGTCAGGAGGTCGACGCATAATGAGCTCTTCTACAAGTGGGGCAAGACCCAATAGGGTGCAAATCCAGGATCTTTGGAAGAAGCTGAGGTCGAACAAAGCTGGTATCTTCTTGCTGGATGGAGGAACCGGAGAAGAACTATTTCAACGAGGGGTACCAGATGATCGCAAGATTTGGAGTGCCACGGCATTGGTCCACCCAGAATACCAACCTGCCCTACGAGATGTCCACAAGTCCTTTCTCGCAGCAGGAGCCCAAGCCATCACTACCAATTCCTATGGCGTCGTTCCAGGAGTCGGATTCACCTCTGAAGAAATTGAAAAACATGTCACCACGGCTGGACGG…
asmbl_17409	no	0.885602	0.719123	yes	4.62447	0.0191475	yes	2.941	0.00535852	no	-3.73887	0.261906	no	-2.0554	0.341778	no	1.68347	0.595103		NA	NA	CTTCACAGAAGATGGAGTGATCACAATCGCAGATGAATGCGACGTTCTTGCTGGCTTTGAGTGTACTGGTGGTCTGTTCGGTGAAGATGAGGGTGACGAAGCGGAAGGGAGAAAACTTGAGGTCACGGAAGGTGCCCATGAAATCTTTGCCTTGACCAACAAGGAAGGACTTCCGATTTCCCCTGCAGACTTTGAATTCAGGCGTCGACTGGGCACATGTGATACTGATGGGTCCACTTGTACAGATGGAACTTTTGACGGTGACTGTTCCACCTGTTGTTCGGGTTCTTGTTCAACAACTAGTGAGAAAGTAAAGAAGGCCAAATGCCTGAAGGAGAAGGTCAAGTGCGTGGCCAACGGCATTGATGGTCTTTCATTCCCATTCCTGTCCGATCCAAC…
asmbl_17432	no	0.935954	0.381458	no	-0.263553	0.997652	yes	1.81863	0.00280671	no	1.19951	0.652885	no	-0.882673	0.560381	yes	-2.08218	0.0426075	FC1h>FC3h	IPR018300,IPR005786,IPR001544	NA	AGCTCCTTTTCGGAACTTTTCGCCCTTGAGAGCCCGTCCACAGCTTCTCACAATTACAAAGAGCTTTCTTGTCGGGTCCATCCATCATAGACAACAATCCATCATCAGAACCACTCAAGATGAGATTTTCGTCCGCCCTTTTTGCTTCCCTGGCTCTGACTGCCTGCCAGGGATTTGTTCTGAAAACACCTACAACTTCGCCCCTGCAGCAGCACACACAACAACTGCGACAGGGCTCGTCCTTGAATATGGTAGCCTCCGAGTCCCTCAAAGCACCAGGAACGGCCAAAATGGATACCCCCTGGAATGAGCTAGGCTTTGAATTTCGACCCACCAACAGTCATATCCGACTCACCTTCAAGGATGGGGAATGGGGAAAGCCAGAACTTGTCAAGGAAC…
asmbl_17437	no	0.560745	0.795076	no	-0.523468	0.997652	yes	2.77136	0.000424209	no	1.08421	0.817563	no	-2.21062	0.11595	yes	-3.29483	0.00765655	FC1h>FC3h	IPR004839,IPR015424,IPR015422,IPR019942,IPR015421	NA	AATACACAGCCTTGATCCAGCCTCATCTTCCTCCACATCATTCTTCATTCATCAGGGTAGATTTGATTCTTCGTGTTGTCCTTGCAACCACAACAGCTTTCCTTGTCAACCACATAACTTTCATTCTAGTTTGCTTGCTCATCTCGAAAAAGGAAGAAGAAAAGTCCACCATGAAGTTTTCCTTGGCAGCAGCTTTCCTGGCCTTGCCGCTGGCACACGGTTTCTCCTCATTGGCAGGTTTGTCCTCCACCACCAGCAAGACATCGAGTTCCCAGTTGCATGCCGGTGTCGAACGAAATCCCAACTTTGGCAAGCTTGCGGGAGGGTATCTGTTCCCTGAAATTGGACGTCGACGAAACAAGTACCTCGAAGAAAATCCCGACATGGCCGATCGCATCA…
asmbl_17450	no	-0.432528	0.943019	no	-0.275074	0.997652	yes	3.03521	0.00274307	no	-0.157455	0.998232	no	-3.46773	0.13968	no	-3.31028	0.0506474		NA	NA	TTTTGCAGAGTACATGCATAGTCTATAACCACTATTTAGGATCGGCTGAGCTTTGACAATGCTAGTAGCTACAAACCAGGAATTCACACCTTTAGGTTGAACGCCCTTCCATAGCCCAGATCTCTGAATACAGAACAGCTGGTGACTTTTCCAGTGTTCGAGTCGACACTGGCTTTGACTTGCCCCACCATAACGCCTCGCCCTTCGCTCTTGTTGGTTTGACCAAGGCCAAAGGGAAGTGGAACTGCTGCTCGTCCCATTCCACCCCTCTTGAAGGAAGCATTGAATCTCACCGCAACCTGTCCAGGAGTCGGGCTTCCAAATCCTAGAACATTGTTGACACTTTGAAGGCGGCCTAGTTCCTCATTTGCCTGTTTGTCCTTTCGCAGAGCTGCCACT…
asmbl_17467	no	1.00137	0.311004	no	0.762696	0.924823	yes	1.7561	0.00232343	no	0.238679	0.983514	no	-0.754727	0.624993	no	-0.993406	0.46284		NA	NA	CTTGCAAGTACATTGGAGGAGCTTTGGAGGTCAACCCAATCGGAGCTGCTATCGGAGCCCAAACCAGGAACCCTGCAGTTTGTTCTACTAGTAGTAGTACATGTAGAAAGGAGAAATAAATCGTCGGGTGAAGCGATTGAGGGAGCTACCAATACCGTACAGTACTGTGGCCAGAAGGAAACAAGATGGCGGGTGGCAATAGTGCTGCATCCACGTCTGAACAAGGCGACGCCAAAGATCACATCGAGTCCTCTACAGGGAAAACTCCCGTCGATGCTCCTGAGCATGCAACTAAGGAGGATGGAGATAATGAGAAAGACAGAACTGATCCCTCGTCATCCATAAAAGCTGATCCATCATCATCCAAAGACCTCTGTTCCCCGGACGGCTTTAGGTTTC…
asmbl_17468	no	0.938471	0.364785	no	0.722042	0.959097	yes	1.79822	0.00214586	no	0.216429	0.987302	no	-0.85975	0.561132	no	-1.07618	0.418754		NA	NA	TACCACTGATTGCTTTCAAAGTGTGGCAAAAACAATAGACATTCGACAATCTACCATACATCCAGAACTCTTTCTATTCAATACCAAACATCGAGACCGGGGTGCCTCAGAGCTGGAGTCGCAATGCCGGGGGCTCATTCTGGATGCCAGTCAAATGTGGAATATAGTCTGCTATCCCCTGGAACAGTTTTTCAACCCTGGAGAAGCTTCTGGGCATCAGGCGCTGAAGGATTTTGATTGGCCCAGCTGCCAAGTGTTTCCCAAAGAGGATGGATCACTCGTCAATCTGTACTTTCACAAAGGGTCTTGGCATGTCAGCACCCGAGGGCGACCCGATGGAGACAGCCTTTTCGTGGAGAACTTGACTGTGTCGGATGAAACACAATACACATTTCGCCA…
asmbl_17482	no	0.813881	0.584094	no	-0.370168	0.997652	yes	3.09295	1.12398e-05	no	1.18405	0.735598	no	-2.27907	0.0603207	yes	-3.46312	0.00140674	FC1h>FC3h	IPR003593,IPR011776,IPR000523,IPR002035	NA	TGTCTCTTTTCCGCCCATCATTCAACATCCAATCACTGCAAGGAAATCAAAGAAGGAGAGCAGCAACAGCGGCTGTTGAAGTTTTATAGCGTCTTCCAGCAGGGAAATACACATTCGACAAAAGCTTTGTGCAATAGTCTAGCTAGTAGAAGACGTTGCTCTTTCCGTTGGTTGAGCGGTAGCATATTTTAGAACAAACCTAGAACAATCTACAACAATGGGGTTCTTTCGGCCATCCTTGTTGCTGGCTGCAGCATGCTTGGTGTCAGGAGCGCTATCTTTTTCGGTGCTCCCATCAACCCGATCATTTTCTGTTCCCCGTTCCACCCGAGTATTGGCATCTGTAGCTGAAGACGCAAGTGCAGCAGCAGCCGCTGAAGAGCGTGCCCGTGCCGTCAT…
asmbl_17503	yes	1.47328	0.042965	no	0.915541	0.731592	no	0.0372447	0.964769	no	0.557742	0.904181	no	1.43604	0.129312	no	0.878296	0.466781		NA	NA	GAAAAACACAAACCACTTGCCTCCAACCCGCAAACCCTTCAACTACAAACCAACCAAACAAAGATGAAGCTTTTGGATACTGAAGTAAGCAACTTCTCTGCCCCAATGGAGTCAACCAAGCCAAGCATGGAGGGAGTTGACATCAAGCCCATGGATGTGTTGTGTGGCCGTGGAAAGAATTCTTTTAACCATGTTGGAAACCGCAAATTTCGTGACATTGTGGCCGAAGCCATTCCTGGATATGTGACAGCTACCTCCAGGGCCACCAAATCTGAGATTGTCACGTCCATTGTCCGTCTGGTCCAAGAGAACGGGGGCCGCTTTCTCAAGCAAGATACCAAGCGAAAAGTGTGGTATGTCTTGAACTACACTCAAAGCAAGGAAAAGGCAGGACACGCC…
asmbl_17565	no	-0.127214	0.965339	no	-0.399302	0.997652	yes	2.95965	6.03068e-07	no	0.272087	0.980229	yes	-3.08687	0.000995336	yes	-3.35895	0.000202457	FC15min>FC3h, FC1h>FC3h	NA	NA	AGCTGAGCGACTCTCCCACAGAACACAAAGCTGCTGTCCTCCTAATACTATTGGTACCACCGCTGGCAATAAACTATATTGCTTTAGAGACGCGAAACAAGATGAAGCTGAGATTCAATTCCATTTTCCTTGTCGCTGCTATGGCAGGAAGTGAGGCCTTCCAAGTGTTGGATACCCCTCGAAAGAACAATGCGTGCCGTCTGCATGCTGGCTCTGAAAGTGCTGATACTGGAGAAAACGAGGCAATGTCATTCCTTAGGAAGATTGGAAAAGTGGGAGGTGTGGCAAATGTCGACTTTACAAATGTCATGGGAGTAGACGAAGGCCCTGCTGGAAAGACGATTGGCGGCGGAGGAACAAAACCAATGCGAAAGGCAAAGAGCGCCTACACAGCCGTCA…
asmbl_17566	no	-0.49107	0.735605	no	0.0612659	0.997652	yes	-1.93804	0.000584096	no	-0.552336	0.925395	no	1.44697	0.183541	yes	1.9993	0.0377769	FC3h>FC1h	IPR016643,IPR016024	NA	CCCGTCGAAGCGCCCTCGAGACAGCAACAAAAGCTGACCATCGCCCGAGGAAACAGAGCAACAATCAGAAACGACATTGAACTGACTGACTAGCAAGAGATCGGACAAGATGGCTCCGAAAGACAAGCAAGAAGTGGAGGTGACGGCAGGTGCCGACAAGAAGAAGGACGATGCCAAGAACAAGAAGAAAAAGACGGAAGAGGAGCTGGCTGACACCATGTCGGACGAAGACAAGGAGCTCAAAGAGCGATTGGACACTTGTGTCAATACGGTGATGAACAAGGATAACGAGGACAAGGTGACGGCTCAGATCCGATTGAATGCCTTGGATGTGATTGTGACAGAGCTTCGAACTGCCACGGCCAGTATGACCTCTGTGCCCAAGCCGCTCAAGTTCCT…
asmbl_17593	no	0.163315	0.942159	no	-0.249147	0.997652	yes	-1.51018	0.00376822	no	0.412461	0.954494	no	1.67349	0.0682338	no	1.26103	0.232134		IPR005946,IPR000836,IPR000842	NA	CCTACCAACAACAGAGCCACAACCCTCATTGGTTTCTTTCTCTGTTTCTTTCTTTCACCAAGCTAGTTAATTGATTATCCAACAACCATACAGTATCATGTTATCCAGTCATACGAGCCGTGCCATCAAGAACCAAGGTCGATCGGTCCTGTTCCGAAAGCGGAGTCGAAGCATTGCGTGGCAACAAGACGGACGTTGCCTGTCGGTCTTGGCCAGGGAAAAGCAACCACAGCAAGAAACCAATCATCATGACCAATGGTCGGCTGCATATCTCGTCCTGGCAGGAGCTGCCGCGACTGTTTCCTGGGTATCCTCTTGGAAAAAGAAAGATAACACAACCTATTGCGAGCAGAGTCAATCAGCCGATCTACCCGTCTATGGCAGCAGTAGTGATCCCAT…
asmbl_17626	no	-0.0485327	0.990429	no	0.534313	0.997652	yes	2.71962	1.51968e-05	no	-0.582845	0.934152	yes	-2.76815	0.00522166	yes	-2.18531	0.0439982	FC15min>FC3h, FC1h>FC3h	NA	NA	TGTCGACACAAAGTTTCTAATGGTTTTTACTCGTTACGTAGCTAGTTGACGTACTGGTACTTCTACACGAATTGACGTATCCACTGCTTGTCATGTCATTGGCTCTTGGTGCTCGTAGGGTACTACGGACATTGGACAGCGGTTACGAGCAGCGTTCAGTCCTCTTCCAATCGGAATATCTTTTCACTCTCCATGCGGATTTTAAGGCCATTGCAAAAGTTTTGAAAGACTCTCTCGATGGCAACTTCTGGAGTTGGCTGCATGTAGAACTTGTCCAACCTTCCTCCTGCAAATTGACACCCAAACTCCCATTTGGATCCAATTTTCTTGGGAACCAATTTTTTAGTCATGGCAATGATAACATTTGCCATGGAGGACGTATGAAAGAACTTTGTAGTG…
asmbl_17687	no	0.0500933	0.983701	no	-0.0429665	0.997652	yes	-1.2872	0.00387084	no	0.0930599	0.995188	no	1.33729	0.0885364	no	1.24423	0.135831		IPR003846	NA	NNNNNNNNNNNNNNNNNNNNCCAGTGCATTCCAGTAGCAGAGTACAAGCAACAGTGTTAGGAGGAGAGAAGAGGTTGTTTTCGGTCTCCAAAACCACAGGAATGAGGCTCCTTCACCCACAACGTTGGCTGGCCGCCAGCGCGATACCCCTTCTTTCCCTTACAATGTTTTCTGCGCCCCAGCCAACCTTGTGTCTGCAGAACCCGTTTGCGGGTGCCAATCGATCCATTGTCAGCAAGTCTGTCAAGCCAAATCTGGATCCTGACAGCCCTGACAAGGCGGGGCCGTTGAAGGATATTGTACTGGACAATGCGTGGCCTCGCATGCTGACTCCCGAAACTGAAATCAACCTTCTCAAATCACAGAGCCACGAGAGTCTGTCTCCCAAACTCGATGACA…
asmbl_17701	yes	2.65064	0.0670839	no	-0.992273	0.976897	no	-1.61645	0.088256	yes	3.64291	0.127274	yes	4.2671	0.00363849	no	0.624181	0.825435	FC1h>FC15min, FC3h>FC15min	NA	NA	TAAACATCCACCGGGTCCAAAGCGATCACAATAGTTGAAGCGATCACACAGTGTTTTGAAGAAACCACAAGGAGCTCAAGTGGTTTCGTCTTGTCAGTCAAGTGGTTCCTCTCTGAACAGTCTTCTGTCAATCTAATCTGGTTCCATCAAACTGTGGAGTCCCCTATATTTTTTGTTTGGTGATCTTCTATATTTTTCTTTGATCAAGATGTCTATGCGCAACCGCACTCAACAACAATTTCCCAACAAGATTCGGTCTCCGATCCAGCGAACGAGCAGTCGAGACAAGGGAATTCATGGTGCTGGGAGTGGTGGAGGATTCACGGTCAAGGCTGCCATGGCGGTTGTTGGTTTGGGATTGTTGGGTCTCTTTTTGTACATGGGAAACGATGGAGGCAC…
asmbl_17777	no	1.75652	0.30742	yes	5.76152	0.130611	no	1.31324	0.236763	no	-4.005	0.521775	no	0.443278	0.913715	no	4.44828	0.159862		IPR001189,IPR019832,IPR019831	NA	TTTTTCTTTTGATACTAAAGTTATCTGAACGAACCATGAAGCTTTCTCTTGCCCTTACCTCCTTGTTCGTCGGCTCGGCAGCTGCCTGGTCATCCTTGACCATGAAGGCCGAGGGAGTCAGCAGCCGCCGTAATATCTTCAAGGGAATCGGAGCTGCTGTGGTTGCTGGTGTCGTTAACCCTGGAAACTCCAACGCATACTCAGTGCCTGATCTTCCATACCCCTTTGAAGCCTTGGAGCCACACATTGACACCCCTACCATGAAAATCCACCACGACAAGCACCATGCCACCTACGTAGCCAACATCAACAAGGCCACCGAAGGTCAAGAGGAAAAGCCAATTTTGGATTTGATGGAGAATGCACTCGAGGCCGGCCCTGTGCGAAACAGTGGTGGTG…
asmbl_17805	no	-0.933618	0.321467	no	-0.600512	0.980629	yes	-1.36066	0.0154857	no	-0.333106	0.968665	no	0.427041	0.822791	no	0.760146	0.590339		IPR007788,IPR011041	NA	ACAAAGACAAACCAGATGAAAACAAAGACAAACCAGATGAAAACAACCAACCGCCAGAACACGAAAAAGAAAATGAAGATCCTGCAAAGAAGGAAGAATCGAAACCAAAAGAAAATGAGGTAGAAACCCCCGCAGACACCGAGACAAACGACCCAGCCGAAACGACAATCGACGAACAACCCGCCGAACAGAAACCAGACAAAAACAAGAAAAAGAAACTCAATTTTGAAAAGTGGCACAATATTAAAGTCACCAAAGATGATGGAGTTATGTATGAAGTTCAAGATGTCTTGAAACACGGAGCTCGAAGTTTCACAGAGGGATTGACATTCTATGATGGAAAACTGTACGAATCCGTTGGGCTTCAGGGAGCGTCATTTGTGCTTCAGCTGGACCCCG…
asmbl_17856	no	-0.478035	0.766756	no	-0.625242	0.988545	yes	-1.57633	0.00998712	no	0.147206	0.994043	no	1.09829	0.413186	no	0.951086	0.512875		NA	NA	AAAAGAGTGAATTGTATTCTTATCGTTATCTTACGATACAGAAGCATCTACACGAAGCTACTCCAACGAAAAGATCCAACAGAACATACAGGTAGCATCCATAATTCATAATATGATAGATACCTCTGTCAAGCCTGTGGTTGCTTTCCAGCCGGGGATCACCGCTCCAAGGAAATTGTCTTTAGTCTTCATTCGCCAATCCGATTTTGCCTAACCTCTCCAGCCACGGTAGCACCAAGCTACCAAAAATCCTTCTTGAATATCCTTCTTCTAAAATGGAAGATTCCGCCTCCACAGTGCCACTTCCGCCATCCACGCACACACATCATCAAGTCTTGATTCGATTCTCATTCGTTTCATTGCGTCCTTGCAGCCAATGGATTCATTCATAAGCTTTGC…
asmbl_17907	no	-0.110048	0.969724	no	0.0107237	0.999947	yes	-1.88991	0.00105817	no	-0.120772	0.995605	no	1.77986	0.0929394	no	1.90063	0.0642317		IPR017447,IPR008978,IPR007052	NA	GTATCGTGGTACGAACCCAGGCAGTCCCCAGGACGAAGGGTGAAGACTTGGATCTCCAGAAACAGGCCAACAGAGCTGATTGTTCTTGGTGTAAAGAAGCCAAAAGATATCGATCATCCACCCGGGCAGGACGTGGTTTTCCTTCTCTTCGCTTCCATCCACTTCGACCTGTCGGATCGTGTTGCAATCCTTTGTCTCCCTCCTCGCTCCTCTCCACAATTCAACATCTCATAGAGAACTTACTTGTTTCAAACTCCTCCATCACATCACATACCATACGTAAAGATCACCATGACAGAAGAAAAAGACGAGAAAGAAATGACATTTACGGAGCGAGAGCAATGGCTTCGCGATCGTGGGGTGGAAATTGTGAATCCCGGACAAAAGGCCGCAGAGAGC…
asmbl_17908	no	-0.196943	0.932065	no	0.164043	0.997652	yes	-2.00116	0.000241976	no	-0.360986	0.966746	no	1.80421	0.0674043	yes	2.1652	0.0174646	FC3h>FC1h	IPR017447,IPR008978,IPR007052	NA	TCCCTGCTCAGCCAATGGCTCCCATAATTGTTTCTAACCTTCAGTTATCAACAGAGCCATTGACTTCAATAGAACCAACCACGAGCTTCAAACGACGTTTCTACATGTCCTGTGGTGTACGTTTTGTGGAGGCATTTGTGGGCGATGGCTCCAAGTGATACGGAAAACCCAGGCTCCATTTCCGGTTCACTCCTCTCTGTAGATCTAGCTAGTGATTTCAGGCCAGGTCGTTGTGCTTGTGGTAAACCCTCCACAGACATTGCCTACGCTATTCGAGCTCTGCCGTTTCACACCGGAGCAGCGGGATCCTTATAGGGGTACACGTACGAACCAGGTAGCTGGTCAAAGAAGTTTTTTGAGTTTCAGCATGTATGAATAAATATTTGATTGATAAAAGCA…
asmbl_17912	no	0.0972803	0.967428	no	0.0223692	0.999947	yes	1.70455	0.000735279	no	0.0749111	0.997548	no	-1.60727	0.0697545	no	-1.68218	0.0573092		NA	NA	TAAAAATAAAATATCTGACTAAGATTTTAGCCTGAAAGCCAACGTTAACAATTCGTTGACATCAATTGATTACAAAGTTTGTCGTATTCTTCCTTTTGGTAACAAGCGACCTAGAGCTGATCCGGCGATCTGTTGTGCGGGTCAGGCTCGTCGTCGGCGTCCCACAAATCCAAGTTCTGGTTGTCGCTGTCGTTCAAATCCTCCATTATCAGACCAGCCTGGGAATCCTCGTTTGCCGCGTATGAGTGTTTTTTATTCTTTTTTCGAAATCCAAGCACCCCCTTGACCGCCTTACCAGCAGCTTTGGCCCCAGAAGTTGCAGCCTTTCCGGCAGCTTTGGCCCCGGATTGAGCGGCCTTGCCAGCCACCTTGGCACTGGATTTGGCCACCGTCGACGCG…
asmbl_17933	yes	3.95716	0.0767125	no	1.33101	0.997652	no	3.57311	0.0433399	no	2.62615	0.689876	no	0.384049	0.985194	no	-2.2421	0.529414		IPR011009,IPR001611,IPR013210,IPR020635,IPR000719,IPR002290,IPR017442,IPR003591	NA	TTAAAGTTCCCTCAACTTTAAAACCACACTGGAGTAGATACTCGAGTACATGCGTCGAATACGAAGCTTTCTGGCTTCCAGGTACCGGTACTCTACAAGTAATGTTGCGCATGACCTCTCCACAGATAACCTATTCAGCACAGTACTGTAGTTTGATGATTCGATTCGATTTCTTCTCGACGTGCAGGTGGTGGTATTGAAATCACCTCAAGTAACCCACAGTCGCCTTTAGCCAGCCTTCTCTGACAAGTGGCTCTGTCCAGTGGCTGCTGCCTGCCTGCTGCCTGCTGCCTGCTGCCGATTACGAACAGACTTGTCGCCTCAGCCCACATTATTTTTTTCTTCTCACTTTTGCATCTTCATCTCTTCAATAAAGTTTCTTTTGTTGCGGTTGTACGG…
asmbl_17952	no	0.526304	0.905002	no	-0.950726	0.997652	yes	3.37363	0.000763256	no	1.47703	0.841826	no	-2.84732	0.196463	yes	-4.32435	0.00541836	FC1h>FC3h	NA	NA	ACTATTGCATTCTTCTCGCCACACTTGAAGCCTTCGCTTTCTTTTCTAAAACGAAGTGCATCATTCCTGGTTACAGAAGAACCGCCCAACCAAAACGACCACCCACACTCATTGCCATATTTTTTAATATTGTTCAGTATACACTTCTAGCTTTTTGCACTGCCTTGATTTGTTCATCTCGATAGGCGCTGGACGCTCGACTGCCACATTCATATTTGCAAATTTGGCTGGTTTTGAATTGTTTCAATTGAGCATCTGGCTTTTCAATGACAATCGCTCTGTCGTATTGTTTAAGTCGTTCACTTTCCACTTCATTAAGAACAGCATAAACTTCCTTTTTGCTCTTGTAGGGTGCTCCCTTGACAATTTTGGTGGCTACGGTGGGGTATAGCCCAGGAA…
asmbl_17996	no	-1.37252	0.291902	no	-0.21989	0.997652	yes	-2.08155	0.00567203	no	-1.15263	0.779678	no	0.709027	0.773448	no	1.86166	0.199323		NA	NA	CCCAGCAGTGTCCTGTACCACGAAGAGGAGCTACCACTCTTGACGATCAAGATGCCTGTACTAACTAGCTGCCATCCCAGTACGTTGTATTGTAAAAAGCAAAAACAACTCGTCTTTTAAAGGATTTGCAGCTGAACAAACAAAAAACCGTGCCGGTAAAGCGAAGAGAGGGTCAAAAGGTAGCCTGGGCTCACGAGGAAGTCTTTCCCACAGCGACTTTTCATTGTCCCAGAATGAACCCAAAACGAAGCAAGCATGTCACGTGTACTTGCTATCATACGACAAAACACTCAAACATCATCTCTACCGAACGAGTAAACAACACAATCGAATCCAATGCAGCGATGCAATCCCTGAGGGGTTCATTCCCATCAGGCTGGCAATCATTCAACGAAACTA…
asmbl_17998	yes	2.90271	0.0735137	no	0.263712	0.997652	yes	-2.81701	0.0142563	no	2.639	0.629491	yes	5.71973	0.000702694	no	3.08073	0.210512	FC3h>FC15min	IPR001310,IPR011146,IPR011151	GO:0003824	CTCGTCTTGAATCCCTGTCAGTATGTCATATCAGTGTCGGGTTGGAAGGACCTGTTATTACAAGTAGTACGAGTTGTCTCCAACCACAGAACTGTTGTTTCTTTCATCGCCGGATGCGACTGCTGCGCCGATCGTCTCAGGTATTCTCGGCTTTGGGTGCCTTGATTTATTCTCCTGCCGCCAAATCGGTTCGAGTCCTTTCCACTGGATCAGCCTTTATCACCACTGCTCGGACACCCCTTGTTCTGGCCAACGACCATAGCTGCAAGAATACCCAGTTCCGAGCCATGAGTGACGAACAGGCAAAAGCGCAAACTGCCACCCCCGAAGAGGACACGATCTTTGACAAGATTGTGCGAGGAGATATTCCCTGCAAGGAAGTCTACTCCGATGATAGGG…
asmbl_18019	yes	-5.75733	0.0554029	no	1.10891	0.997652	yes	-3.14486	0.0174058	yes	-6.86624	0.138382	no	-2.61247	0.47501	no	4.25377	0.0728193	FC15min>FC1h	NA	NA	TACCTCACCATGGGCGGCATCAACTTACAGAACAGGGCCAAGACACCTCTATTGAAGAAAGCGTTGACTGACTGGCAGAATCGACTGCATCGTTGTCAAAGCCCCCACAAAGCTCAATGGAGACGAAAACAATGATCACGACTTCCCTACAGCTGCTTCTGTTGAGTTGGCTGTTGTCTCTCACGGTGATCCAAGGTCACTCTTGGCGGCACTTCGCCGTAACGAATCATCCGCTCTTTGGTGTGCAGAACGGAAATTTCCGTGCCTCTATCGGCAGCACTGTAGATGACGAAGACTATGAACGAGCGGAACGAGCCATCTTTCAAGGCATCCAAAAAGCAGAAAGAAAGGTTCTCAAGGCCATGGATGACAAGGTGCGCGTAGTGCTTGACAAGAGTA…
asmbl_18030	no	0.183588	0.964684	no	-1.02837	0.976897	yes	-3.15483	0.00063286	no	1.21196	0.833636	yes	3.33842	0.0245722	no	2.12646	0.248722	FC3h>FC15min	NA	NA	TTGTGAATAAATATCGGTGACTATTATTTGAACAAGGAGTTGTTTCTGAAACGACCACTGAACTCAGACAGCGTCAACTGCATAAGGCATTGTCGTGCTCAATCAAAACCAACTACAATTTCCAAAACCCAAATAGCTAGGTGCTTACATAGAACTCTAGTCCGTCCAAGAGAAAGCCCCTACGTACTGGAGGAAGCTTCTTTGGTACTAGCCGTTGTCTTTGGTAAATTCATCGCACCACCGCTGGCATTGGTGAAAGCAAAGCCGCCGAGGGCGGTGCACACCCGAATTTGGATTTTTGTGGCTTTCAATTCATGTTGGTCATTGTCGTCACCATAAAACACTCGTTGGAGTGCCAGGACCTCGCGGAGCTCTTCCAAAGCAGCTGCATACTCTTGC…
asmbl_18070	no	1.09839	0.523093	no	-0.854417	0.997652	yes	-3.19819	0.000186713	no	1.9528	0.568444	yes	4.29658	0.000939241	no	2.34378	0.14733	FC3h>FC15min	IPR003891	NA	TCGGCCATCACCGACCTTTCATCATAAAAAGCAAACCGACCACGCAAAAGGCACACTCCAGAAAGAGCCGCAAGGGAGTGTTGTCTTGTCATCCATTCTAACCACTAACCTACCGATTTGATACCCTCAGTAATACAACGAGAAGATGGCCGACTTTGCATCTCGACCGGAAGTGACGGTGGAAACCATGGGCAAGGTCCACAATCCCTCTGGACAAGGTGTTAAAGCGGTCTCTTCTCAAGTGAAATCAAAGAAATTGAAACAGTTGAACACGGACAGCAACAGCGAGGAAAAGAACGCGTCGGATGCGGGCCATGAAACCAAAGTCAAGGAAGGGACGGCGAAACGCAACATTACGCGCAAAAAGACGGACAGTAGTGCATCTGGGAACTACGACTC…
asmbl_18072	no	1.28336	0.288601	no	0.368972	0.997652	yes	-3.19213	1.12398e-05	no	0.91439	0.86574	yes	4.47549	2.48841e-05	yes	3.56111	0.00216918	FC3h>FC15min, FC3h>FC1h	NA	NA	GTCATAAACTCAACACAAACAACAGCAAGCAACACAGCAAACGACACACATCAGAAAAACCCATCACCATGGTACACCCAAAGCAAGACGAGCATCACAAGGGGAAGGCTGCCGTGCCGGAGACTACGGGAACGTCGGAGGGATCGGCCGCACGCAACATTCAACGCAAACACAACAGCGACCCTGGTCAAAAGGAAAAGAAGCAAGGAGGAGGAGGCGGTGGAAAAGGAAAATGGGACGTCTTGGATGATGGATCCATGCCAGCAGATGCGTAGATTTTTATTTGTGAATATTCCCTGCTGTGGACTGACTACACTACATCCAACTGAGCAAGTGGGCTGGCTGGTGGAGCACTCGCGCACAATTCAGCAGCTTTTTCCTCATGTGATGCGGCAGCAA…
asmbl_18090	yes	1.96957	0.0369296	no	0.641082	0.997652	no	-0.664572	0.412403	no	1.32849	0.656314	yes	2.63415	0.0141526	no	1.30565	0.367521	FC3h>FC15min	NA	NA	TTTTAAAAGACAAACGGACCTATATAACCATCAGATTCTAGTCTTATGATCACACTGGCTCCTTACTACACCCACCAATCATTCGACACGGGAAACTTTTGCTGGCCTCTCTCTCTCTTCTTCCTCTTCCTTACCATCCATCTTTTTAATTTCCTCTTCGGTGGGGAGATAGATGGCTTCCATTTTGTTTCCACATAAATCAATAAAATACCCAGCGTAGTAATGCTCTCCTGAATCTGGACGGGGCCCTGGTGGTCCATTGTCTTTGGCACCATGAGCCATGGCAGCCTCGTAGACAGCCTTGACTTGAGCTCGGCTTTCGCAATCCAGAGCGATGTGCGTCCCATTCCCTGCTGTGGCTTCCTTTTCATCATGCGGAAGCTGAACCCATAGTTCTGG…
asmbl_18103	no	-0.284531	0.92788	no	0.465856	0.997652	yes	-2.25905	0.00181097	no	-0.750387	0.939017	no	1.97452	0.169171	no	2.72491	0.054479		NA	NA	CAACGTGCCTGGCATGGATGATAATGCCGACAGTAGCCTGGGATCCTACACATTGGGTCAGGTTGTCTTTGCACCCGATGGGAAATCCATTGTCTATACGGGATGGGATGCGGGTGGTGGCCAAGGTATGCCCAAGAGGTTGGGATTGATATATTGCATCCAGAGACACAGCAAGCTCTACGCATCGTCCATTTCCAATCTATTGGAGCATATCAGTCGGCAACCTACTACGGACAAAGACGAAGACGTAGTCACGGACACTGATTATGTCTGTTTGACACCCAACAATCGAATGGCCAGGTCGCCGCGGATGTCTCCAGAGGGAAAACTCGTATTTCTGGCCAGCAAAGAGGGCTTTGACACTCACTTTGGTCATTTGGCCCTGCACAGGATGGAATG…
asmbl_18121	no	-1.1086	0.690473	no	-0.0261102	0.999947	yes	1.99983	0.00169213	no	-1.08249	0.879642	no	-3.10843	0.0533442	no	-2.02594	0.0666763		NA	NA	CAGCTTTTAAAAGTCTCGACCAATCCAGCATTATCTCAAACGACCGAAACAAAGAGACGTTTTATCTGGACAAGATTGCCCATTCTACTGTTGAGGCGTTGATGCTACAATATGGTTCAGCGGAGTTATTCTGGTTGGTATCTTGGCTTATCTTCTCTTTTTCTGTGATACAATGAGAACAAACGGTTCTACATGTAGAGTGCGTCCATGTTGCCAACCCAACACCAGCCAGCACTTTGCCTGTCCTTGTACTATACTTTAGGTGGGAAAAGCCGATCCATCACTGGCTTGACTGTCAAGACCACAAAAGGTAATCTCACTGGTTCCAACAGTTCATTCAAGATCAGGATGATGCCCAATTTTCCCAATGTGGGATCCACTCTGCTAACCATGTCGAAA…
asmbl_18134	no	-1.21168	0.53378	no	-1.17533	0.949634	yes	-2.94371	0.000135982	no	-0.0363463	0.999939	no	1.73203	0.375086	no	1.76838	0.351914		IPR000626,IPR019954,IPR019956,IPR019955	NA	TGTCTATCAATAGTTAGGTTAGCGGCGATCATTTGCAAGTTGTTGTGCCGCCCCCAAGCGTCTTCTGAATTTGTTGCGAAAGGCATCCCGAGCTGTGATTCTGATTGTTCGGTGCATCGCCGCCACGCCTGAAACAAGCTTCGGCGCTGTAATTCATCTTCTTCAAAGTCCAGCCATGGCAATCTTCCGCTTGCGCGAAATAGATGATTCCATCTGAACAATGCGACAGGGAGGGCAGCCAACAAATGTATCTGCGCAATCCTTGCACATGTTTTTCTGGGAACATCCACTGCAACTTAGGCTGGGGAATCGCACAAAGCAGTAGGTACAGGGGATTCCAAGGTCTGAATCCCAAAACGCCGCCACATCCGTTTTAGAGGCGATAATGACATCTTTCTC…
asmbl_18181	no	-0.522512	0.721375	no	0.542491	0.997652	yes	1.52853	0.0141005	no	-1.065	0.704266	yes	-2.05105	0.0403635	no	-0.986043	0.492143	FC15min>FC3h	NA	NA	TAGCCATTATACCATAAAATCGTTTAGTTCCACCTCCTGACCAAAGATTCTGCAGCACCCTGAAAGCAAAATGACGAACGATGCCCAAGCAGACCCCAAAATCAACAACCCTGATACCGCTTCTCGTGGTAACGATGATGGCAAAACTGGAGCCCCAAATGAGATCTCCGACGAGGCTCCCACTTTCGTGATAGACACCCCCAATGGTACATATGTGTCTCGATTCTCTTGGTGGTGTGCTTTGACGATCTTCTCTGCAGTGACACTGATTGCTCTGACGACCGAAACCGATACCAAGCAGTGGCAGGCGGAAGAGAAGTGGATTCTGTCGGTCTCTGTGTTGTCGCTCCTTGTGAGTGGTGTGGCGTGTGTGGCCCACGTCAACCATCCAGCCTTCGT…
asmbl_18201	no	1.19435	0.624011	no	0.0612159	0.999278	yes	3.64067	0.00260775	no	1.13313	0.91317	no	-2.44633	0.287916	no	-3.57946	0.0745589		NA	NA	CACACAAAGCACCACACAAGTGGAGCGACCCCTGAAGGCGAAGGATGCCATGAGGAGAGGAGATGGTGACGGAAGAGATAGGAGAAGAAGAGGAAGGAAAAGTGGGGAGGAAATGTCGAGATGGGCCGGTAGTGGATGGAGCCGGAATGATGCGGGGATGGCTCGCTGATTTAAGGAAATCGTGGGAGTGATTGGCGTATCGTGGGGAATCAATTTTTGTCGGAGTGAATGACAAAGAGAGGGTCAACCGTGGAGTCTGTCACGATTGTGGAGTGGTGGAATCGAAAGGAGGCACTCGATAAGATACCATAAATTTGGTGAATGCCAGGTGGACAAGAGATTGAGTTGAAGTGTACAACGATGGCTGGTTCGGATACGGAAAGTGGAGAAGGAGGATCG…
asmbl_18227	no	0.13179	0.972981	no	-0.428944	0.997652	yes	2.43971	0.00262275	no	0.560734	0.961848	no	-2.30792	0.103878	yes	-2.86866	0.0305926	FC1h>FC3h	NA	NA	GGCTCTTCTTCCTCCTCCTCGTCAGAGTCAACTTGTTTCTTCTTCTTCTTTTTCTTCTTCTTGACTTCCTCCTCTGGGGGCTCTTCTTCTTCCTCGTCATCAGAGTCAACTTTCTTCTTCTTTTTCTTCTTCTTCTTCTTGGGAACCTCTTCTTCCTCCTCCTCTTCATCCGAGCTCTCTACCTTCTTGGGTTTCTTCTTCTTTTTCTTCTTCTTTGGAGCATCCGAGTCGTCACTGTCCTCGTCATCCGAGTCTTTGGCGGCCGCTTCCAAGGCCGCCTTGGCTCTCAAGGCACGCTTTTCTTCATTAGCTTTCTCCTGCTCGACTTCCAACTCTTTTTGCTTGGCCATGTGCTTCGCTCGAATACGGGCCATCATGTCTCCCGATGCCGCAGTCTTT…
asmbl_18249	no	-0.345523	0.919745	no	0.802853	0.997652	yes	2.9106	0.00168341	no	-1.14838	0.845621	yes	-3.25612	0.0284241	no	-2.10774	0.245356	FC15min>FC3h	IPR000169,IPR008985,IPR001300	GO:0005623,GO:0003824,GO:0005622,GO:0004197,GO:0070011,GO:0004198,GO:0016787,GO:0004175,GO:0008152,GO:0044464,GO:0006508,GO:0008233,GO:0008234,GO:0019538,GO:0043170,GO:0044238	TACGGGGACTGACTCTTCATTCGTTATTCCTACGATTATTCCACGAGCAATTTATGCATCGGAACGAGAGACGCCGACCTTGGTGGTTATTGCGCCACGCCATTATCATTCAAACCATTGTTGAGGGGTCCCCGAGGGGTCCTCGCCTTTTAGTTGATTGAATTCGTGTTGACACCACAAACCTGGCCCTTCAGTGCCGAAAGTGCACGGGACGCGCTTTCGCTGGCATACTTCAAATTTGTACCACTCTGTAGAAATGAGTCTGCAATCTCTGCCTCTGTTGTGTCCCTTATGAGAGCGAATCCTGAATTGTGTGCCCGTCATGTGTCTGGCCCCGGCCAAGGCTACTGTAGATTCCATCATTGATAGTGCAAATGTCAAAGGCGACATCACTACTAG…
asmbl_18259	no	0.902549	0.606081	no	-0.574663	0.997652	yes	1.74431	0.0127091	no	1.47721	0.659065	no	-0.841757	0.710608	yes	-2.31897	0.0451758	FC1h>FC3h	NA	NA	GCCTACTTCTGACATTGTTTTCCCCTTAGCTTTTTGGCCTCCTCCAGAGATCGCACAAAGTCGATAAACAGGGGGTCGAAACAAACAGTAGATTGTGCAACTCTGGCATGCATCTGTACCGTTGAGATTTTCTAGTTGTTAGCTTCTTGGCCCCAGGGATTTTATTTATGAGATGAGCAAAACTTTTGTCCCATCCTTCAATCGACGAATGGCTTTCGAATCCAGCCTTGCAATTCTGAAGTTTCCCAAATGCCGAACAGTAGCAAACTATCTTCATCGAGGAGGTTTGTGTTTTGTTTATTGTTGCGCATCTCCATCAATGCCGTCCTCTTCTGTTGGTGCTTGTGTGTTGGAAGACGACGGTGATCCAATATCATTAATGGTCCCCAGCATGACGGA…
asmbl_18274	no	0.507363	0.838594	no	-0.930623	0.978116	yes	-3.45325	3.05447e-05	no	1.43799	0.722892	yes	3.96061	0.00190991	no	2.52262	0.0871239	FC3h>FC15min	NA	NA	GCAAGCAAAAACCACGCACCCGCTGAGCAAGTGCGGACTATCATCCATAGCAGTGTTAGGGTCCAATACCGTACAGGCATCACCTAGTTTTGCCTCTTTTTCGCAATCCCTATTTAGTTATTTACGAGGGTGCGTACGTTGAACTGCAGGGAAGTCTAGTCGATCAACCGTACAACGACAGGATCCGAAATCTCTCCAGGGACCTGATCGTCCGTGTCTTTGGTCTCCTCGGATGCAGCCATCCGCATCTCTTCAGCTCGCACACGGTTGAAAAGATCTTGGGCTCGACGATAGCTTGCACTGATTCCAGCCTCCAGCATTTGGAAATGGTCCATCGGTGGCCAAGCCGTGGCTTCACCAAAGAAAGAATATCGTGAATCTTCCAACTCCATCAGCATC…
asmbl_18275	no	1.93281	0.381349	no	-2.16147	0.604674	yes	-3.72721	0.000772773	yes	4.09428	0.182703	yes	5.66001	0.00145801	no	1.56574	0.563717	FC1h>FC15min, FC3h>FC15min	NA	NA	GCAGGGTTTCGTTATTCTTGAGCCGTGTTGAAGCAGAAGGCGTCGACAAGAAGCCGTCTATGCAAGGTCTGCTTCCAGTTGACTCCTTGTTTGTGGATGAAGTGCAGGATTTCACTCAAGCAGAGCTGTACCTCCTTACCAAGCTCAGCCGCGACCCGAACAACCTCATGCTGGCGGGAGATTCGGCTCAGTCGATCACCGTGGGCGTGGGCTTTCGATTCACGGACTTGCGAACCATATTTTACGAGCAGTTCAATGGAATTGAGCCCAAACTGTTACAACTGACCCACAATTATCGCAGTCACGCTGGCGTTTTGCGGCTGGCAGCATGCGTTGTGGAGCTCTTGTACTTCTTCTTCAGCGACAGCTTGGATCGCCTCCCACCTGATCTAGGGTTGC…
asmbl_18281	no	-0.0710949	0.980994	no	-0.163399	0.997652	yes	-1.70957	0.00253215	no	0.092304	0.997368	no	1.63848	0.108029	no	1.54617	0.147094		NA	NA	TGAAGTCAACTACTAAGCTAGTAGTGAATTGTTAGTTCTTTAAAGGTTAGCCAGAGTGAAATTCTAGCTAGCACTACTAGCCTTTGTCTCGTCTTTGTATTCTAGAAAATTATCGTCCCTTCTGAGGAAATTTTATTTTGGACGCAAGGAGGATGGAGAAAAGGGTTGAGGATCGATGCGAGAGAGACCTATTTGTTCTTCTTCTGGTTCTTGCCATTCTTCGTGGCCTTGTTGTTCTTGGGCGCTTGTTGCTGCTGTTTGGTTTTTGCCTTTTCCATTTCCTGTTTTTCCTGCCACTGTTTCTTGGTCATCTTTGGCTTCTTTCCCTTCTTTTTCTTGGGACCAAAGAAGAGCCATCCGAGAATGAATCGAATGACCAAAAAGGCAATGGTGCATTCA…
asmbl_18291	no	-0.361037	0.927313	yes	3.17641	0.237794	yes	-2.52443	0.0209033	no	-3.53745	0.2733	no	2.16339	0.308458	yes	5.70084	0.00117801	FC3h>FC1h	NA	NA	ATGAATCTATTTTCTATTTTTAATTTTCTAACCCTACCGTTTCGGTTGGATGCATCGTTTCCACGGCCAGCTTCGTCAGTTTCAAGCAAAGCATTGAGCCGCAGTGCTGCACAGTGGCTTGCTTTTCTGATTCGAGGAGATGGTTTGCAAGCAGTGATTTCAGAAGGCGATGACCTGTCCAGATCCCATCCTTTGACTGTCAAGGATTCCTGTCGCGCAGACCATGGCGTTTCTTCGTCTCGTCCTGTGTACCCTCGGATACTTCCTGCTAGTGCTGGTAGCGGTAGCGTCCATTGAGCAATGTCCTCTAGAAGATGTTTCAGCTCGGCTCCAAGTTGTCGTTTGCACAGGCGGAGGTGCAGGGGGGAGATCCTGTGGTTTCTTCCCCCTGCGAATGGG…
asmbl_18313	no	0.776948	0.85897	no	0.413169	0.997652	yes	4.40871	0.00068593	no	0.363779	0.991841	no	-3.63176	0.1494	no	-3.99554	0.0573692		IPR001352,IPR012337	GO:0003723,GO:0016893	TTAAGATAACACCTCACACTCAATTACTTATTAGCAAGTCACTGGCTATCGCTATCATGAATAACTTCACCTTTTTCATTGAACTGCATATGCTTCAAAGGCGCGAAACTGCGTCTGTGTATGGGGGATGCCCCAAACTTGTGCACGGCCGCCATGTGATTCTTTGTTGGATAACCCTTGTGTTGCGCAAGGTTGTATGCTGGATACAGTTTGTCATAGCCATGCATGAGACGGTCACGCGACACCTTGGCAAGAATAGACGCTGCCGCAATGGAGTACTCTTTGGAATCACCTTTAACGATTGGCTCACATTCACAAACGAGATCTTTCGGCACTCTGTTTCCATCAATCAAGGCATAGTAAGGAGCGGTGGCCGCTGAGTTACAATGCTCTTCACTC…
asmbl_1834	no	-0.829001	0.749217	no	0.624788	0.997652	yes	-2.55275	0.0100861	no	-1.45379	0.816209	no	1.72374	0.442239	no	3.17753	0.0747577		IPR011009,IPR001611,IPR001245,IPR013210,IPR000719	GO:0005515,GO:0032555,GO:0032553,GO:0044260,GO:0006796,GO:0003824,GO:0006793,GO:0032559,GO:0000166,GO:0016301,GO:0030554,GO:0001882,GO:0016773,GO:0017076,GO:0043170,GO:0044237,GO:0016772,GO:0044238,GO:0009987,GO:0005524,GO:0016310,GO:0004672,GO:0004674,GO:0005488,GO:0001883,GO:0008152,GO:0043412,GO:0006468,GO:0044267,GO:0019538,GO:0006464,GO:0016740,GO:0043687	CATGCGAATGCTGGACCAGAAGCTACAACAAGGACATCTTGCCAATCTTAACCCAAGCAGCCAACCATCACAAAGTGAGGCCACAGAGAACGACCCAGGAGCCCCCCCTCAAGAATCCTTTGAAGAACCACAAGACCTTGCAGAACCAGGAGCCTATGCCGTGGCACCCACACCGTTTGACAACGATGATGCCGAGAATGTTATGGAAGAAAGGCAGGACATTGACCCACCACCACCGGAGCAGGACAACTCTGGTTTGGCAGTTGCACGAGAGGTGCAGGACGATCCAGAAGATCCAAGAAGCCTGCCACAAGCAGAAGAGTATAATGAGAATAGAGAGTCACATACCCAAGAGTCAAATAAGCAGATTGCATTGGTTCTTGGCTACGGCGTCTGTTT…
asmbl_1839	no	1.43907	0.497106	no	-0.420132	0.997652	yes	3.01052	0.00445353	no	1.8592	0.695475	no	-1.57145	0.55325	yes	-3.43065	0.0454925	FC1h>FC3h	NA	NA	ATGAAGCCTTCCAGTCTTAAAAAGAGTGGGCCTGGCCCCAGTGCTGGAAATTCCTATTTGGATAATGTTGGCGCATTTGCGGCCCCTGTTGCTGAGGTGGCCGCTCCTGTGGTTGAGGCGGCTGCTCCTATGGTAGAACCAGCCATCCCCGCGGGTTCTACTGGATATCCCTATTTGGATGCCATTGCTGCCCTCGGTTCATCAGCTGCCCCTGCCGCCCAATCAGCTGCTCCGGCAAGTGCCGCTGCCTTTTCCATGTCAGAATTGGTGGATGACTCTGCCACAGCGGCTGCTGCTGGAGACTACTTGAACTCTTTGAAGGTTGCGGCTGCTCCATCTGGAAGTGGTCCTGCTGGATACCTTGATATTCTCACAGTTTCATCCAGTACTGTCATGGGA…
asmbl_18449	yes	1.99182	0.0835654	no	-0.506159	0.997652	no	0.786013	0.422204	no	2.49798	0.255909	no	1.20581	0.534633	no	-1.29217	0.493322		NA	NA	AGTAGACTTCTTCCGTAGAGGGCTCCACAACATGCAAGTCTACGTCGGTGTGGTCGGTATCCCACGCCAGCCACACCATCAATGCAGGCCGGAACGAAGCACAGCGCAAACCTGTACCTTCACCCTCCTTGTCTTTGTCCATTGCGTCCTCCTTTGGATCTTTCTTTGGGGGCTCTTCCTCTTTGCTCTGGAAAAACTTGTTCAACTCCTCGGTCGGCCATTCGGGAAGACTCAAAGACAACGCTTGGTTGGCTTCCCGGACCAACTCAGCCGCATAATGAAGCAGCACAAGCGCAGGCCATTCAATCTCCCGGAATCGACGGGCCCAGCAATGAGTCAATACATGAACTAAATGTTTCTGGACTTGCGCGATCTCCTCTTCAAGGGCGACTCCCTCTT…
asmbl_18460	no	0.175997	0.953678	no	-0.0424364	0.998259	yes	-2.08701	0.00240481	no	0.218434	0.990249	no	2.263	0.0533442	no	2.04457	0.0988525		NA	NA	GGCGCGAGAGAGATGAGCTATGATTACTGTAGTTGAAAGGTTGAATCCTTAGAAACCTATTCACGGGGAGAGCCAAACTAAAACATCTTGCTAAATCCACGCATACCACCGCTGAATGGACATGTGCGTAGTTCCGCAGTTGCCGAAGCTGTCACACTCGCCGGTACCACAGCCACCAGCTCTTGACTGAGAAACTATCAGTGTACCATTCACATTTCTTTTCTCCCCGCCACTCTTGAAAGCTTCTGTTTGAGCTTGGCAATTACTTTGACTTGAGCATGCATCATGGTTTTTGTATTCAACTTCGGCTCCATTGAAACCTCCTTCTAGCCAGCTCACACTTGATGGCTTGATTTCGTGTCACGTCTCAAGCTTGCTTTCTTCCTTTCATTCTTCCTT…
asmbl_18467	yes	-3.42493	0.0332166	no	0.18868	0.997652	yes	-3.99854	0.000101468	no	-3.61362	0.209662	no	0.573601	0.911381	yes	4.18722	0.00858167	FC3h>FC1h	NA	NA	GTCATCGCTTCCTTCTTCTTGGCAGCTACCCTCGTACTTCTAGCGCGGGCAGGAGCCCGCGAAGCCAATTTTCCTTTTGGTGGCACATCGCATCCCTTCTTGGCAGCTCCCTCAGATGTGTTTATCTCCGACGCCGATTTTCGTTTCCCAGAGCCCCCTTTCTTGGCAGCAGCCTGGGAAGTTTGGCCAGCTGTTTGTTGCTTCGTAGGAATCTTTGCGCTGCCCCCCTTCGCTGATCGCAACTGCGGGGGATTGTGTGCGAGCCCGCTTTCCTCCTGGTCAACATCCACCCCACTTCCCTCCCCTGCAGGAGCCACGGTTGCATCATCTGGACCCTTCTTGGCAGTACTGGACTTCGGCTTCTTGACAAAACTGAAAGTCGTCCATTTTGGAAGCAAG…
asmbl_18481	no	0.302895	0.920793	no	1.21925	0.852241	no	-1.85756	0.0215021	no	-0.916356	0.879642	no	2.16046	0.131455	yes	3.07681	0.0153854	FC3h>FC1h	NA	NA	GCCCAATGGAATGACATGGTGGCCCAAAGGGAGGGCGTCCGAGTGAAGTTCGGAAGGCTGCTGGTTCGAGTCCAGTCCATGTCAACTTGGTGTGGTAGCTCAGTGGCAGAGCGGCTGATTGCAGATCAGCAGGTCGGTGGTTCAATCCCGCCCCACACCTCCCCACAGTATGGTAGCTCAATTGGTCAGAGCATCAGGATAATAACCTGAAGGTTGCCAGTTCAAGCCTGGCTCATACTACTCNNNNNNNNNNNNNNNNNNNNNNNNNNNCAAGCCTGGCTCATACTACTCAGGTGGTCTGGGTCCCATACCCAACATCTGGGGAAGACGATCTTGGCTGGTGCCAAGGACATCCTGCTAAGGTGATCGAGCGAAAGCTTGGAGTTCAATCCTCCCGTC…
asmbl_18522	no	-0.556544	0.857756	no	-1.09882	0.980629	yes	-2.72575	0.00926506	no	0.542273	0.974429	no	2.16921	0.291115	no	1.62694	0.498967		IPR002528	NA	GTGTGAGTCAAAGCCTGTGTTTTAGTGATTTGCAGTTAGTTTGTGAGTAAGCTTACTGTGCTCAGGTCAGTCAGTCACTTTTTGCTAAATTGCATGAGGTGAAAGCTAACCCTTCTGTAGAGGAACGGTCTTGCACCAACAAGTGCGAAGACAGACCACCTTCGCCATCAAAGGGAAACCTTCAAAAACAAATCACCAGCCTACCGTATATGCAGCTACAGCCATACGGTACCATGCAGCCCTAACTTTTCCTTTGAACCTTCCGTCCCCCATTGATGGCCTTTTTGCTTGCTTGTGCCATAATCCAATGCTCAGAGCTATGCATATAGACAGACCATGACGTGTACATCAACAGCTTAGCCGGAATAACACAAACAAAAGAACTTCTCTGCGCCCTCG…
asmbl_18547	no	0.199483	0.979098	no	-0.721563	0.997652	yes	4.30655	0.00743171	no	0.921046	0.96841	no	-4.10707	0.137677	no	-5.02811	0.061211		NA	NA	ACAACAACAACAACAATAACGACAATCGTCGTCCACGTCGCAGGGGTGGTCGCAATGGTAGAAGCTTGCCACGTGAGCTACGTCGCAACATTCGGCGCCACATGCCTGCCAACAACCAAGGGCAGGCGATCCGAGAAATGTTTCATCATTTGGTTCGACAGCCAAGTATTGCTACAATCCGCAATGGTGACGTATACGTTACCGATGAGTCTTATCGGGACTTTTATGAAGGCTTTGCTGAACATTATCTTGCGCATCAGTCGCAGTGGCGTGTGGAGTTGGAGAACCGCAACGCGGAGGTCCCCATCGAGGTTCCCGACGAGATTCCCAATGCCAACGCGGAGATTCCCAATGCCAATGTTGAGGTTCCCAATGTGGAGGTTCCCAATGCCAACGAGG…
asmbl_18585	no	-0.386684	0.833258	no	-0.146721	0.997652	yes	1.96583	0.00176345	no	-0.239964	0.984832	yes	-2.35251	0.0202663	yes	-2.11255	0.0495789	FC15min>FC3h, FC1h>FC3h	NA	NA	CCAAAAGATGTACCGAAGGCAATACAACTGATGTCCGCTGCTTGTGCTGCAGACGAGTACCTCGGTTTCACAGCACGTGCTAGTTGTCATTGCAAGCCTTACGCGATTGACACTTCGGTGTCTGCTGGGAAGTTTCTCTGCCTGGTGGTAGGATTATTTGCCTTGCGCTTCAGGGAGAAAAGATAGAGGTACTAGTACATCATAAATTCACAATTGCAAAAAGTTTTTTCATCTCAACGATAGTGCGAGCCAATCACTTTCCCTCCAACGCACCTCTCAAGAAAAGATGAAGACTACCTTGTTCATTATTTCCCTCCTGGCTGTTCTGTTTGCCAGCAATGTCGTCGAAGCTGATGTTACTCGCGGCCGCAAGCTCCGAGCCCGTCAGGGGCGTGGATT…
asmbl_18673	no	0.7218	0.801335	no	1.74924	0.79624	yes	3.32416	0.00408374	no	-1.02744	0.915214	no	-2.60236	0.206831	no	-1.57492	0.547763		NA	NA	AAACACTTTGGCATGGGGCCGCTTGTACCGTCACCAATTTACAACTCTCAAGGAATGTCGCCCCCTTGAAGAGGTACAGGTAGGCGGCTAGATCGACTATTTGTCAGGCTCCTCGAAGCAGAAATGTCTAGTGCTTTTGGTTTTTAAGCTATTACATTACTATGTTGTTTACCATTGTTCCCTCCTGAACACCCACGACCAAGAGAGAAACGATTCCATGCTCTAGTATTTATTCGAGCCGAGGACATCCTATTTCTTCACTCAAGCACAGGAAGCTGCGCTTGCGCTTCGTCGAATGGGACTGCGTCGCAACCCATAGCGGGGGGTAGACCTATCCGCTGTATTTGTTTTGAAACTGGAGGTATTCGGGAGCCAACCAGAAGTTCCTGCCTTCTTCTT…
asmbl_18688	yes	4.12973	0.000103016	no	0.374691	0.997652	no	0.984335	0.202876	yes	3.75504	0.0333122	yes	3.14539	0.0165814	no	-0.609644	0.767583	FC1h>FC15min, FC3h>FC15min	NA	NA	TCCGGAGACATTGTGAGACATAAGCCACTTTTACAAAGGAGCATAGAACATTTAGGCAACTCTGTAATCAGATACAATAGCCTTAAATAGACAAAATGCCGAGTAACCCAGTGGTTGCCTGAAGGCCACTGGATGGCGGCTCTTGTACGACCCCACCGCCAACTAAAGCTGATTGTGGAAGCAGGGACAGAACTCCTCACGACAGCTACCGTATTGGTAGCTCTGGCAGTGTATAGATAGATCACATCAAAGCTACTAAGCAATCTAAGCCTGTTTCGGGATGACTGGCTGGTCGCCATGGCCAGGAAAGTTGAACAAATGGAACTGGCAACAAGTAGTGCCCGGTATCATGATTGTATCAGATAATATACCCTTCTTCCAACTTTTGTCACCCGTACA…
asmbl_18696	no	0.558979	0.665312	no	0.619111	0.982467	yes	1.59015	0.00675672	no	-0.0601317	0.999939	no	-1.03117	0.420272	no	-0.971034	0.479171		NA	NA	TAGATGTAGATACATGGATGTTTAGATAGTTAGCAGAAAATGAAAAAGACGTATAAACACCATCCATTGGGCTCCACAGAGACACAAGGAGGCAATGCACAAGGATATACAGTTCGCCAAAGAGACACGGGAAGAGACAAGTAGATCCACTGGAACACCACAGAAGACACATAGAAGCAGCAAGCGTCCAGCGTCTGTCTGTCTAGCTAATGGCATTGTGACACCATTTGCCTGGACCCAGCTTGAGTCTCTTGACCACTGCCGGATCTCCACTGCCGGCTTGTCTTGGTCGTCGTCGCATGGATTCGGCGACTCCACAAATGGCCCCTAGAAAGCGGGCACATTGCGTGGCTCGTACCGAATTGGGTGACTTGTGGCTCTGTTCTCCATTCAACAAAA…
asmbl_1870	no	0.14434	0.949703	no	0.653233	0.959097	yes	1.64754	0.00187419	no	-0.508892	0.925703	no	-1.5032	0.118236	no	-0.994305	0.406622		IPR011009,IPR001245,IPR008271,IPR020635,IPR000719,IPR017441,IPR002290	GO:0032555,GO:0032553,GO:0044260,GO:0006796,GO:0003824,GO:0006793,GO:0032559,GO:0000166,GO:0016301,GO:0030554,GO:0001882,GO:0016773,GO:0017076,GO:0043170,GO:0044237,GO:0016772,GO:0044238,GO:0009987,GO:0005524,GO:0016310,GO:0004672,GO:0005488,GO:0004674,GO:0001883,GO:0008152,GO:0043412,GO:0006468,GO:0044267,GO:0019538,GO:0006464,GO:0016740,GO:0043687	GGCACTGCCAGCACCATGATGAAATCGGGGAGTGAATCCACACATCTGTTCTTCAACAAGAAGAAAAAGAGTTCCGGTGATCAAGATTATGCTAAGCTGAAAAGCGATTTCCTCAAAGAAATGCGCCACTTGTCAAAACTCCGCCACCCCTGCATTACCACGGTAATGGGTGCTGTTATCAGCAAAAACTCAGAACCTATGCTTGTCATGGAATATATGGAACATCGATCGCTCTATGACCTATTGCAACATCCTTCCATGATCATTGAGGGTGAGCTTCTGCTTCCAATCCTACGAGACATTTCACAAGGCGTCCGTTTCCTTCATGCAGCTAACCCGCAAGTCATTCATGGTGATCTCAAGGCGGCCAACATTCTAGTTGACCAGCGCTTCCATGCC…
asmbl_18712	no	-3.58087	0.341293	yes	-8.22397	0.0629234	yes	-8.5709	0.000696601	no	4.64311	0.601065	no	4.99003	0.238054	no	0.346928	0.997385		NA	NA	TGCAGCAAACCCGGCTGTTTAGTTTAGAAGTAATGATATGTACGTATGTAGGAAGCGAACGAGGAACAGCTAATCTCCGTGATAGTTTGTTCTCGTCGTCTTGCTTGTTTTTGGTTTTTTGTTGGTTTTGTTGTAGATCCCTCCCATCCTTGATTGATTCCTCCCATGATGTGACCACCGGTGTCTCGGCCCAGCCCAGACAGCGATGGTCCCCCATGTGTTGTAATCCCCATAGATTTGGTACGTTGATCGCATATGCAGTCATGTATGTAGATTCTTGATCCCCCCACACTGAAAAAAGTTAACATAGAAAAAATGTGGTCATCTTGCTGCTCATGCACTCGCCCCCAGACGAGTCATGAACTTGGTCCTTCTCTTGGTCTTGTACTTGATAATAAC…
asmbl_18786	yes	-2.76453	0.0216667	no	0.378114	0.997652	no	-0.812802	0.327545	yes	-3.14264	0.122965	no	-1.95172	0.215903	no	1.19092	0.473131	FC15min>FC1h	NA	NA	GCTCTATAGTATTGTTGTCTCGGTTGGCTGGAGTAACGTGGGAAAGCAGGTTGAAGGAAATGTCCACTGGCATTCGCTGCTCCTACCAGTTTTACTATGCGTGTACGACCGTACCAATAGAGCATCAAACACAATGATGTGTACCGGTATGCCGGTGTTTCTGTTGTGACAAAGATGGACTCGGATAGCTAGCTAGTATCAGTGTGGTCTCAGTGACCAAGCTACATGGAATGATCCGGAGCTGCTCGATTAGATGCTGGTGCCTGACGTCTCCAGAACAATTCTGATCGCCGCTTGGTTTATGTGTTTGTCAAGTTCTATGCCAAAGCACTGCCGATTGTTTACCACGACAGGAGCTCGAAGTCTCTCTTCTTTTGTTGCCAATCTCAGCCGGTCTCA…
asmbl_18788	no	0.644323	0.674161	no	0.777797	0.949229	yes	-1.76936	0.00332734	no	-0.133474	0.995605	yes	2.41368	0.0178215	yes	2.54715	0.00780532	FC3h>FC15min, FC3h>FC1h	NA	NA	TCGTAGCAAAGAGAATTGTTCATCAATTCCCGCGATCTTTCTGTCCTGATTGTCCCGAATGGTCATCTAGCACTAACGCATGCCCCGTGCTGCCCTCCAATTACGCCGCGGTTTGGGTTTCAGGAGCTAAAGCCAAATGACTGCCGAAATCCTGGGCTTCAGTGTAAGCTGGGTGGATCGTTTGTCGTGTATAAGGGGGGATTAGAGTAGGTGGATTATTTCTGTTTCAAAAATGTAAATGGATCATGAATCAATTCGCCGCCTAACAGTGGCCCGTGTTTTTCATCAGACAGTAATAATCGTTGCAAAGGGTCGGGAAGGGTCCGAAAAAAGACCCGCATCCAGATCATTCACCATGGGCAATGCTTCCTTCGAAACGGCCTCTTCCGAGACAACCTC…
asmbl_18934	no	-1.35169	0.415099	no	-1.71531	0.67928	no	1.66293	0.105214	no	0.363621	0.984645	no	-3.01462	0.054472	yes	-3.37825	0.0284999	FC1h>FC3h	NA	NA	GATTTCCAGATGACAAACCATCCCAAGAACCTGCAATCACTGGCTAGCTAGGTGTACCAGGCAAAAGTGAACGTAGGTTAACATTCTCCTATACCTTGGGAGCAACAACAGGAATTATGATTATTGCATAAGTTTGTTGTGATTGTCAAATTGTCCCACAGGCTCTTCTTCCCACAGAAACTATCTGGTATCTGCAGTGCCCCCACGTGAAGCACCTTCAAAGATGGTAACTCTAACAGTTCTTCTGGTAGTGTTCCACTGAGTTCATTGTCTTGAAGGAGAAGAGTTTCCAATCGTGTCAAGAGCCCCAGCTCAGTTGGCACAGTAGATTGCAACTTGTTTGAACTCAAGTCCAACAGAGTCAGAGATGTCATTTGTCCCAAGCTAGTCGGCAAAATC…
asmbl_18935	no	-1.39199	0.308131	no	-0.573782	0.997652	yes	-2.52638	0.00192114	no	-0.818211	0.912462	no	1.13439	0.57749	no	1.9526	0.218875		NA	NA	CCGGGTAATAAGGAGTGTTCCGTCTGTAACCGTTCCACTTCTTGCTGCAATTCTTCCTGGATGGTCGCCGCCACGCCTTTGCCGTCAATGACGATAGGAGATGATGTTGTTGTTTCTGCCATGGTCTATTAGTTAGTGAGACTGTATGTGAAAGTAAGAAAGTGAATTCTGTTGTGGTTGGAAATCTGGCAGCCGACTTCTTTTCTTCTTGGTGTCAGCATTGGATCTTCAAAGCCAACGGTCGATTGAATGACGTGTGTGTTGTGTTTGTGTTTGTGAGATTGAGAGCCTCCTTCCGCCAGCATGCAAAGCAGCTCGGCTGGTTAACTAAATGACCTTTCATTGTTTCGCGTCGTCAAGATCGCACAACAAGAGCATAGCTAGACGAAGATCATGACG…
asmbl_18937	no	-0.543479	0.605509	no	0.55188	0.978116	yes	1.26387	0.0129546	no	-1.09536	0.576107	yes	-1.80734	0.0245741	no	-0.711985	0.566267	FC15min>FC3h	NA	NA	TGTTGTTGGTTTGTTGGAGAGTTTCACACGTTTACTGCACTACTGGCATCAATCGTCTCATTTCGTAATATTGCATGCTTGTTTGCTTTGTTGGTAGCAGCTTGTGTTTGTTGCCAACAAAGAGCACTTCTGTCTTTTTATCAAAGATCCCTCTCTCCTTTTGTTTGGCCAGTGCAATTTGTAGCATCTCTTTTCTGCAGCAAGCAAGGACAGCGTAATCTGAGGTGGAGTTAGTTACAAAGGGCAAGCATGTCTTCCAACAATAACGACGACGGTCTCGACGGGGACGACAACGGCTATGACAACAACCACAGCAACGGCGGAATGGATGTTGTTCCCACAGAGGATGAAACCCCCAAAGAAGACTCGTCGTCATCGCCTGACACGTCCGACGAGACG…
asmbl_18939	yes	-2.00509	0.0089798	no	0.0265269	0.999947	yes	1.61548	0.00651603	yes	-2.03162	0.183522	yes	-3.62057	1.86848e-05	no	-1.58895	0.149435	FC15min>FC1h, FC15min>FC3h	NA	NA	CATCATCAATCCAAAGTAGAAACACATCTGGCTAATATCTTGCAACAAGTAAAGTAGCACATAGAGAAGCGAGAAGAAGGTGGTATTAACAGCTACAGCCTTGAAGCTCCCCGGGTCATCCATCCATCAGCTCATCCATCCTTGCCGATCGTTCGAGTTGGGCACAGCCGCCGCGAAGGATTGATTCTTTTGTATTCATTCCACAGCCAGCGTTGCATCCATCCTCCTATTACTGATTGAGCTGTATGAGGTGAAAGCATGACAAGCAGCGACCTTCCCGGCCATGTTGTCGACCAGAATAGCAGCCACAGCAGAAGCGACGACCATGGCAGCAGCAGCCGGCAGATCCTGTTGGTGGATGCGCAACAACCACAGTATATTCCTGATGACCATCATCCT…
asmbl_18963	no	-0.815083	0.467423	no	-0.248667	0.997652	no	1.36299	0.025853	no	-0.566416	0.924056	yes	-2.17808	0.0224814	no	-1.61166	0.140956	FC15min>FC3h	NA	NA	GCACATCTATCTCTGTTGGGGATTGATTCTGGAGGTTTGCCTCCGTGTTACAAGTACGAGCCGGCGTTACTTCATGCTGGAGCGGAGCTTTCTAGTTCTAAAAGTTTTATACAATTGGTTTCATAAGATTGGAAGCAAAGAGTTGTTCGGTTCAGACGCGATACATATAGCTCAGAACGGGGGCCACAGATGTAGGATGGCATGCCACCGACCTTTGAGCAACAACACTATAGTAGGCAGAAGGTAGAAAGAAAGGAATGATGTACCGGTATCCAGAGCGTGCCCAACTCGCAACATGCTATTCGACCGCGGGCACTGTCAAGGGAGCCTTGTGCGGCATTTCGTTTTCGGCAAGCATAGAATGGTCAGATCCTTGGGAGGTTCAAGCGAAGACAACAA…
asmbl_19017	no	2.98403	0.51034	no	0	1	yes	-3.28182	0.000478135	no	2.98403	0.999939	no	6.26585	0.0603032	no	3.28182	0.999882		IPR001602	NA	CAGAACCAATCCAATTCCGCTGAAGTGAAGCAGAGAGAATAGAATAGGGGCAATGAAGACGATAGTTTCCAAGCTTGTCGCCACGTCCCGCTGCTTGAGCCTTTTGTTCCTGGTCTTGAATGTCACGGTTGCTTTTACTGTGAATCCCGGTGCATCCTCCTCAGACTCGTGTTCGTCACTTGGCAGTAGTACCAGCAGCAGTTCCTCTTCGAACGACGCCACCACCATGCCGCCAAAGATCCCCATGTGGTTTCAACATGAAATCAGCATCACGGCTCCGTCACGAGGCTGCCATTTGGTGACTGGCGATGTTCATAAAGCCATCTCCAGCGATCTCTCGCAGATCAAGATTGGCATGTGCAATTTGTTCATTCAGCATACCTCGGCCAGTTTGACCAT…
asmbl_19039	no	0.372219	0.772086	no	0.228676	0.997652	yes	1.6138	0.000846169	no	0.143542	0.991621	no	-1.24158	0.180038	no	-1.38513	0.12824		NA	NA	CACCAACATGACCTGCCCTGCTCCCATGTACTTTTTGAATGATGGGTATCTGGGAACGTACAGCAACATTAAAGAAGTTGCACCCATCACAAGCAACGAACACGACATTGGACTCGAACTATACGAAGACTTTTTCTTCAAGTCCATGGCCACTTGGACCGGATTCGGAACTTTTTCCATCCAACTCAAGTTCGACGATGAATCGTACACTGGAAAGGATATTTTCTATTACTGTCGAATCCATCAGTTCATGGCCGGACGAATGAAGCTACTCAAGAACGGGGTTCCTGTCAATGAACAGGACGATCCACCCATGTACTTTGAAATGGAAACACCGGGACAGTTCGATGCCATGTGTGGAACCTACGGTTTGGATGCGGTGAGTACATGGCTGCAGTA…
asmbl_19076	no	1.95875	0.305126	no	0.0913259	0.997654	yes	-3.32608	0.00306376	no	1.86742	0.746289	yes	5.28483	0.00190991	no	3.41741	0.0888859	FC3h>FC15min	IPR001578	NA	AAATGAAATAAGCCAAGCTAGCTTCTATTATAATAGCTTTAATTGAGAGTCAGAGAACAAAACTCCTTGGTCGCTTGATTCGATTCATACGTTCCCGCTGTTTTCTTTGTCGCTGCAGACCAGCTGCATTTCCATCTAGCTAGCTAGCTAGAGACTACCCGGCTGTTTGCTTTATTGTTTTGCCCTCTTTTGTTTCTATATGTTTCTTCTCAGGAAGCCTTGGGCGCCAACGCCAATATGGTAAATCGCATTTCACCAGGATCTCGTTCCATGAATTTTTTGACAACGACACAGGCATCTTTGAGGAGAGTGTTGGGGCTGGTGTCTCCATGCAAGACGGGCCCTTCCTTTCGACCATCCAGTTCATAGAGTTTATTGTTGTTGCAAACGAGTGCAATG…
asmbl_19093	no	0.286701	0.920712	no	0.315525	0.997652	yes	2.40966	0.000945009	no	-0.0288249	0.999939	no	-2.12296	0.111741	no	-2.09414	0.116845		NA	NA	TTTCTGATTTGCTGGAGCGCATTTAGTTAGATAGCAAGCTACCAGTAGGATAGCATCTATTAATTCAATTCCTGCAATTGGGGGCCAAATCCAACCTTATCTATCATTTCTTCCAGTTCTTGGAGGGTCAGTGGACGTTTTTTACCAGCCAGGGCGACCAACGTGGCTTCAATCAAATTGGTTCCAAAGGATCGTCCGTCCAAAACTGGTGTCGTTGTCACCAAGTACTTGACCCCCAGCTTTTTGAAAAGGGCCACATCTTCCGGGGTTGTCGTGTTGGTCACAATGACTTTTCCTTGCATGTTGTCAGGCATGTGTTGTTTGATATACATGCAATCGCCCGTGATGACCGTGGCCCAGTCGTAATAGTTGGTGTATTTTGGCGTCCGAACGTGCTGC…
asmbl_19157	no	0.834354	0.596468	no	-0.782784	0.98638	yes	2.76803	0.000206951	no	1.61714	0.592425	no	-1.93368	0.164648	yes	-3.55082	0.00194567	FC1h>FC3h	IPR000092,IPR017446,IPR008949	GO:0006629,GO:0008610,GO:0009058,GO:0009987,GO:0008152,GO:0008299,GO:0044249,GO:0044237,GO:0044255,GO:0006720,GO:0044238	GAAGCTTTTGAGGCAAAGTGTGTGATGTCACCCCATCAGTTCCACGCGGATGGATAAGGCTGTTGAACACTAGACTCTCGTCGAGTCAACGAAGGAAGGCATCACTAGACTACAGAGAAGAAGAAAAGGCAACTATCAAACACTGAGGGCAACACTTGACTTGCATCCAATCTGAGGTATAAATTCGGTTCTTCACTTCATACCAAGAAATTCAATTAATTGATCGACCATGACCTCCTTTACGCGAGCTGCCGTCTTGGCGTTGATTGCCACCAGTGCTAGTGCCTTTGTGGTGCCAACCACTACTACTACCACTAGCTCTACTATTAGCTCTACCAGTCTGTTTAGTGTGGCGACGGAATTCGACTTGAATTCGTACATTATGGAAAAGAACGTTCC…
asmbl_192	no	-0.271576	0.835804	no	0.0427998	0.997652	yes	-1.60412	0.000196824	no	-0.314376	0.961848	no	1.33254	0.0894823	yes	1.64692	0.0255365	FC3h>FC1h	NA	NA	GTCGATTGCACTGACCCTTTCCCGATGCCGCAACTTCAACTCATGCATACGAGTATAAGTAGTGTGGAGATAATCAGTGTGTTAAGGCTTATTAACAGCAATAGAGATGTAGCTCCAGTTTCATTGTGCAATAAATTCAAACCCATGCCCCAACGTATAAGGCCTTGGTCGAGGATGGCTTGCTATCCCTCATCACTTTCGTCGTCGTCGTCTTGAGATCCCCATGCCCCTCCAACGATCGAACATAAATACATGCATTCTATCGTCACTCTCCTCCGTAAAAACCCTTCGAAGCCACGGTAGCTACCTAAGATGACGTTGGCTTGTCAGTCTGCTCCTCCTTGACATTGCTGCTCTTCTCCTTGCTGCCAGCACCTTCCTCTCTCTTGTCACCTGCAG…
asmbl_19258	yes	-6.07009	0.01695	no	-1.52735	0.997652	no	-0.0240032	0.993736	no	-4.54274	0.385823	yes	-6.04609	0.030073	no	-1.50335	0.751547	FC15min>FC3h	IPR005804,IPR012171,IPR001199	GO:0006629,GO:0043169,GO:0043167,GO:0046914,GO:0044283,GO:0044281,GO:0043436,GO:0003824,GO:0046872,GO:0032787,GO:0016053,GO:0006631,GO:0006633,GO:0016717,GO:0044237,GO:0044255,GO:0044238,GO:0008610,GO:0005506,GO:0009058,GO:0009987,GO:0006082,GO:0046906,GO:0005488,GO:0008152,GO:0016491,GO:0016705,GO:0046394,GO:0042180,GO:0019752,GO:0044249,GO:0020037,GO:0055114	CTGGTGCAGAAGCTGGTTCCGGGGCTGGAGCCGGTGCGGGGGCACTGCCATCATAGGGTCCAACCTTGTATTGGCACACCTGGTTCATGTAGCTATCAGGGTGGATACCCTGGAAGGCAGATGTGGCATCACCACCACAGCTGCTATGGATAAAAGAATCGCCACCTGGGTGGTTGTAGTTCGTAAGATCATAGACTTCATTGAAATAGACACTCCAGCAGTCAGAGGCAGAGTTATGCATCGCAAGGTCAGATGCTGTGACAGTGGTACTGCCTCCTGCATTGCAACCCCCACCATTTCCAGTGTTCATGGTATCTTCCTCGTCCTCGTCATCCTCGTCGTCTTCGTCCTCGTCAGAATCCATTGGGAAGTTGTAGTCGGGGCCACCACTGTAGCCTT…
asmbl_19259	yes	-6.10648	0.0218101	no	-3.15618	0.71086	no	-1.97428	0.326164	no	-2.9503	0.716351	no	-4.1322	0.216525	no	-1.1819	0.826697		IPR005804,IPR012171,IPR001199	GO:0006629,GO:0043169,GO:0043167,GO:0046914,GO:0044283,GO:0044281,GO:0043436,GO:0003824,GO:0046872,GO:0032787,GO:0016053,GO:0006631,GO:0006633,GO:0016717,GO:0044237,GO:0044255,GO:0044238,GO:0008610,GO:0005506,GO:0009058,GO:0009987,GO:0006082,GO:0046906,GO:0005488,GO:0008152,GO:0016491,GO:0016705,GO:0046394,GO:0042180,GO:0019752,GO:0044249,GO:0020037,GO:0055114	ATTCTTTTGCTAATATTCAAGTTAGTTTTATGCATTTTTAAAAGTATTAGTTGTCATTCGTTCATTCTGTCAGCCATCTCGTTGAAATGCATTGGTCTCGTTCGTCGTTCGTGCTTTTCACAATCAATCAATCAGTCAATCAGTCAACTATGTATCATGCATACAGGTGCCAAAAGCCAAAGCTAGTCCCTGGCCTACTACATGTACTAGAAGAATCCCTTACGCAAATAGCGACCACGACGATCTTCGTCCTCGTCCTCGTCCTCGTCTTCGCCATCGTCTTCGTCATCCATTGACTCGGGAGAGTCGCCCATGGGATAGCTGCCAGATGTAGGACCATTGCCCGAAAAGCCTTCCAGCATGCCCTTGAAACTGCCACTGATGATACCAAGGGTGCCA…
asmbl_19274	no	-0.973687	0.622651	no	-0.326652	0.997652	yes	-2.48925	0.00865795	no	-0.647035	0.961848	no	1.51556	0.472664	no	2.16259	0.245356		NA	NA	TTCGTTTAGTTGACTAAGGTATACGTTAATATTTACACAATCTCTCTACTAATGATACTGGGGCTTGTCGTCGTTTGGGGTGTGGTGTCACTCGCACTTGTTACTCAAGCATCTTGTTGTGGCTGTTGCTCTTCTTGTTGCTGATTGGATGCTGATGAAATGTTACTGAGTATAATGAGCCAAAAGAAAGAGACACAAGCAATGAATGTGACTCGATAGTGTTCCGGCACAACGCCAAAGGTGAAACATCCCACGGGTCCCCACAACAGCCAGTACTTTTGCAGTAATGATTGATGTGCAATGTCGTCAATGTACTTGGATATAGATTCTTGTGGCGATTGTGCAAAGATGGTTCCCTTGATGAGATATGCCATGGGCAACGTAAGGAGTGGCGTTTGC…
asmbl_19296	no	1.24706	0.304155	no	0.595378	0.997652	yes	3.24618	4.04059e-06	no	0.651681	0.939539	no	-1.99912	0.122956	yes	-2.6508	0.0340563	FC1h>FC3h	NA	NA	GCCAGACACCATGAACGCCTTTCTCCGTGCCCTCCTCTTGGCCATGTTCGCCATGGCTTCTGTGAAGGCATTTGCCCCTTTGTCAACAAACGCCAAGACTGGACAGCCCGCTACCGTGATGCATTTCAAGTTCTTGAAGGATTTGGGGATGGAGAAGCCAAGCTGGTTGCCTGACTTTGGAGGAAACAAGGAAGAAGAAGAACCTGCTGCCGAGGCGGCTTCAACTGACGGGGAAGCGGCTGAAGAAGAAGCTCCTGCTGCTGCCGAAGAGTAAGGGTAGAAAGGATCGAATCATCTCTCCCAAGAGGTGAAAAGAAATCTTTCACTGCATGCCCAGAAATGCTTTGCGTAGGAGGACGCCAAATGGATTGGTTGAGGGACCAAGAAATTGCCAAATGC…
asmbl_19297	no	1.40446	0.195411	no	0.728986	0.997652	yes	3.35995	4.98106e-07	no	0.675474	0.931516	no	-1.95549	0.110877	yes	-2.63096	0.0264674	FC1h>FC3h	NA	NA	TTAAAAGTCGTCAACAGTTCTCAAGTGTTACTAAATGGCTGATTAATCTGTGCTGTGCCTTGTTTTTGTTGTCGTTCTTGTTGCTCTGGTTTTGACAGTTGAGATTGGGACCCGCATTTGGCAATTTCTTGGTCCCTCAACCAATCCATTTGGCGTCCTCCTACGCAAAGCATTTCTGGGCATGCAGTGAAAGATTTCTTTTCACCTCTTGGGAGAGATGATTCGATCCTTTCTACCCTTACTCTTCGGCAGCAGCAGGAGCTTCTTCTTCAGCCGCTTCCCCGTCAGTTGAAGCCGCCTCGGCAGCAGGTTCTTCTTCTTCCTTGTTTCCTCCAAAGTCAGGCAACCAGCTTGGCTTCTCCATCCCCAAATCCTTCAAGAACTTGAAATGCATCACGG…
asmbl_19376	yes	2.37911	0.0143769	no	-0.339298	0.997652	no	1.3042	0.0915215	yes	2.71841	0.130366	no	1.07491	0.541745	no	-1.6435	0.253377	FC1h>FC15min	NA	NA	TAAGCTAGGAGAATCAGTTTTAGACAGCAGAACTCTCAAGAGGAAGCTATCCATCTAGAAGGATCTAAGGATATTATTCTGTAGCATTTCTTATTGACAACTTACCTCTCCTTTCTCAAAAAAAGAAGTGCGAGATTGGCAATCATTTTGACCCATAGTACAGTGCATTAACCAGTTCTCTCACTCCATCGTACCATGAGGAGTTGTTTAAGCCTTGTCAGCGGCGTCCTTGGCCTTTGCGACAGCAGTCTTAAGAGAGTCTTTTGCCTTGTCTGTGAGCTTGTACTCTTCGTTCAGTTCTCCGGCCTTCTTGACTGCCTTTTCGACAAGGTCTCCAACAACTCCAAGAGCAGTCATACCTCCTCCAACAAGGTCGTATTCGTCATTGACTTCAGCGAT…
asmbl_19416	no	3.30441	0.479292	no	0.9815	0.997652	yes	7.0674	0.0166615	no	2.32291	0.907658	no	-3.76299	0.411725	no	-6.0859	0.168061		NA	NA	GGGGATTAATCGTTCTAGTGTTAGCGGCGTGTACGTGTGTAGAGTAAAAGTAGACGGAACAATTGTGTGCACCACATCAGCTCTCCAAGGCTTCAACTACTTCTTCGTATCGAGCATTGTACTTTTCAATTCGCTCTTCGAGTGATGATGGATCGTCAATCAGTGCCATCAAAGGCGAGGGAGATCTTACGTCCTCGGTTTTGGTCCCGTCGGCGTCCTCTGGCTTGTCGATCACTGCACTCACTGGTGATTGAGGTCTATCGGTGCTGCTTTGCTTTTGAGCAACTTTAGTCGCGTCAACATCTTCTTCTCCCTCCTCCGTGGGCTCCTCCACCAATGCCATCAACGATGGTTCTCGTGGCTCAGACTTACTGGAGCTTCGCTTTTCTGCTTTGGTTT…
asmbl_19475	no	-0.125402	0.968443	no	-0.10487	0.997652	yes	2.10452	0.00126816	no	-0.0205317	0.999939	no	-2.22992	0.0458139	yes	-2.20939	0.047841	FC1h>FC3h	NA	NA	TAGAGCACGGAGGGAGGTCCAATTCATCGCTTCAACGTTCCGCTCCCGACAAATCTGCCGGTAATCAAATACCAAAGACCTGTACTACTACAAATCATCCACCATGCCGTATGTTCGCTTAGTGTCTAGTGTTATGCTATTGCTGCTGTCATTGTGCCATGCCGGCAGAGCACCAAATAAGGCACCCAAGTTGCCTGAGGGCTTCTGCCCGAAAGAGACTGGAACGGCCACCGCAACAACTGGAGAATGTATGTGCAATTGGCAGCACAAGGATGGATGCGTGGGATCAGGTTGCAAATTTGAAATGGGCCTGAGCTGGTATCACTATACTTGCAAGGATTGCCGTTGTGTGGCAGAGCCATGAGGACATCCAAATAGTCGCTTGTAACGACCGTTCAA…
asmbl_19509	yes	1.83573	0.0546774	no	0.309919	0.997652	no	0.582103	0.504754	no	1.52581	0.573343	no	1.25363	0.406943	no	-0.272184	0.912588		NA	NA	CTCCTGAAAAAGTGCTTCGAGAAGTTGGAATCGGGTTAGCATCAAGTCCCGCTAATGACTGACGCAGGGTGGTCACAAGGTGTTCCACAAAGATCCACGAAACCTGCACCATTGCGAAACTCCACATCATTGCTTCCAGCGTCAGCTTTGGTTCCTGCAGGCATAGGAGGTTCTTTCTTCCAGCTCATAATAATCTTTCTCGGCCCCAAATCAACAGGGAAAGATGGCAGATATTGGTTCCGACAATCTTCCGTCTTTGGCGACATCAAGTCCTCCAGACACTGATAATGATCCTACTAAAGGCACCCAAGACGTCAAACCCAACCGCTACAGTTCCAACCTCATCGCACGTCAGCAACGAATTCATGCTTTCAAAGTGGGCCTCGGCGTGCTGATTTC…
asmbl_19511	yes	1.95268	0.0675288	no	0.363309	0.997652	no	0.995548	0.256754	no	1.58937	0.612996	no	0.95713	0.637497	no	-0.63224	0.785684		NA	NA	CTTGAAGGAAGTGCGATCCAGCATCGTGGATGTTCCTTGCAAAAGCAACATGGCAAGCAAAGCCTTGCATTGTCTGACACTCGCTATCACAGCGGTTCCCAGTCCTAACCAGCGCGTATTCTGCCAGTGACGTCTCCAACTGAATCAATGCCTCCGAAAGCGGCATGTCGCTGACAGAGCATGATTTCTCTTTGTCCACCGACACAGTCAGCGCATTGAAATCAACCATTTCATGGGACAGCATGGTGGCATGAATGGATGAAACGACCTCTTTTAAGCTCAGTGTCAATTTGGCTTCCGCTGGAAAGGAAGGATCCAATGGTTGGTAGTCTTGACGTAGCAGAACATCGGCTGCCAACAGTGATCTCAATGTCAATCGCACTGCCAAACCGGAAAGTC…
asmbl_19512	yes	2.06736	0.0364935	no	0.417194	0.997652	no	0.732101	0.401476	no	1.65016	0.543142	no	1.33526	0.388811	no	-0.314908	0.90201		NA	NA	CCTAGTCTGAAATGGTCTACTAGTCAGTCTCCTCCTTGGCTGTGAGCGTTACTGATTTTAACAGGTGAGATGTACATGTGGGATCTAGGTGGCCAACATTAGAGTACTGCTACACCTTTCCTCTACTGTACGGGTAATCGATCATAGGTCCAAAGACGACCCGTGACTTGTGGAACCAATATCACCTGCCAACAGGTGAGGCAAAACTTGAAGGAAGTGCGATCCAGCATCGTGGATGTTCCTTGCAAAAGCAACATGGCAAGCAAAGCCTTGCATTGTCTGACACTCGCTATCACAGCGGTTCCCAGTCCTAACCAGCGCGTATTCTGCCAGTGACGTCTCCAACTGAATCAATGCCTCCGAAAGCGGCATGTCGCTGACAGAGCATGATTTCTCTTT…
asmbl_19541	yes	2.79832	0.0852814	no	-1.36362	0.925599	yes	-4.68211	1.49028e-05	yes	4.16194	0.123731	yes	7.48043	2.30099e-06	no	3.31849	0.0657285	FC1h>FC15min, FC3h>FC15min	IPR000103,IPR020946,IPR013027,IPR000960	NA	TTATCCGTCCAAGAGCAACCCCCACAATCATAATTTCGAAAACTTACAAAACTCCAGCTCAATTATTGAAGCAACCATGTCTCCTCAAAGCAAACAGAGCAACAACATCACTGACAAGGGGGAAGATTCCACCAAGATGGTCCAGCAAGAATCCTTGAAAGATCCAGAAAGAGCTTCGAAGGGGAACGGCATTGGTGGCAAATCGGGCAAAGGCACCAAGAAAGTTGACCTCGAGGCTGGAGATTTCCTCGATGGCGATGATGACGACACGATGGTCGATAGCTCTGACATGCTCTCCGAAGAGCTTAAGGTCCTTGGTGAAGATGACAGCAAGGTGATGCAAGCACAGCAGAGTGACGGGATCGTCCTCATTATCAAGGCAAACATGGCGATCCTGCT…
asmbl_19550	no	-0.508015	0.842588	no	-1.37225	0.82771	yes	-2.82873	0.00129433	no	0.864234	0.915942	no	2.32072	0.145293	no	1.45648	0.472033		NA	NA	CTCTCACAAAATCAATCTCGGAGCCAACAGAAGCTCCTCCTCTCCACACTGCAGCAGCAAGATAACAGAAGCACAACAATTCACAATGGCGCTCAACGGCTACGTCTTTTGCATCACTGGGGAGCTATCCATGCGTCGAGAAGAGTTCCTTTCCATTCTCGAGAACGCGGGAGCCGAAACCAAGTCCAGCATCAGCAGCAAGGTCACGCACCTCATTTGCAGCGACACAAGCAATCAAAAGTATGCCAAAGCCATATCCTTGGGAATTCCCATTATCAGCGAACTTGCTACGATGGCGATCCTCAGTAGCGGTGGTGCCCAGAAGAAGCGGAGCAGTGAACAAGCCATGGGATATGCTGCTGAGGTGTCGAACAAGAAGATGCCTCCCGCGGGAGTTGG…
asmbl_19555	no	-0.708166	0.579749	yes	-1.73303	0.133478	yes	-1.83107	0.00264018	no	1.02487	0.737817	no	1.1229	0.402692	no	0.0980334	0.968312		NA	NA	GTCTTTCTACAGCTGTTGGCTTGGATTTCGAAGGATGAAGCTGCCTTTAGATCTTCGGCTCAGGTGTCAGCGGAGTTATCGTTGCCTGAACGTAGACCCCTTGCTTCTGGTTGAGCTGTCGTTTCCTCGGAATCGTCGAGATGGCGAAGGCTACGCGTATTAGTATCTACAAACCGATACAGGGACTTCTCTCCCTGGCCACTATTTGGTCCAGGATGAAGCACGGTCTGTTTCGCCGTCAAGCCAAACAAAAAGGCTCCGTCATGTGCCTTGCAACGTTTGACCGGATCCATGACAATCAATCACACCACAGATCAGCACGTTGTTTGTCCGGTATCAATACTAATGCCAGCCATTAAATACGGTACTTGAGCTGCATTCATTGCATGGGTATTGAAC…
asmbl_19571	no	-1.02908	0.483887	no	-0.723164	0.997652	yes	-1.9311	0.0146856	no	-0.30592	0.984645	no	0.902015	0.674589	no	1.20793	0.512008		NA	NA	TGAAACTATTTGAGGTGAAGAGCGCCAATTGGAGCTCTTCACCACCTCAATGAATTTACAGTAGACTTAGATGTGCTGTGATTAAAAGCTTACTCCTTCTCGAGCTCGTCCCCGGGCGCGTATTCCGCTGCCACTTCAATGTCACCCTCCTCTTCGTCCTCTCCTTTCCCTCCTTCAGTCGTTTTACCTGCTTGCTTTTTCTGGTGATTGGCATATGCCGCATATCCTCCAAGACTACAGAGTCCACAGGACGCGATCAAAAGAGGAATGGCCACCTGGGGACGGTAGGCAATCCACGCAATGGCCACCACCACGGACCAGCAGCAACATCCCAAGAGGCAATCCACCACCCACAAGGCATATCCAATCAAATCTCCCAGCAAGGGACCGACACAAGGA…
asmbl_19609	no	-0.347044	0.955252	no	2.40992	0.870777	yes	-4.2762	0.00134753	no	-2.75697	0.699907	no	3.92916	0.114793	yes	6.68613	0.0029706	FC3h>FC1h	NA	NA	GCTGGGTTCTACAGAACTTTACAATGGGACTGTGCGTACTGTGTTGGACCGCATACCACATCCAGATTATCGACAAGGCAGCACGGGAGAGTATGATATCATGCTCATGAAAGTCAACGCCTCCATGTTTTTCGAAGACGATGGTGTGACCCCTACGGCCTTGGAGAAAATTAACTTGAATGACAATGACCTGATTCCAACTGCCGCTCGACAACTCCGTGTCATCGGTCATGGGCGGACAAGCTTCGCCGGTTATAGCCTGTCAGATAATCTCTTGGAGGTTTCTTTGTATGCCTATGATGACGATGTATGCATCGAGATATACAACCAGACGGCAGACACGGACACATCCGAGCTCGAGGTAGTGCCGGAATCGATGTTTTGTGCAGGTCAAGGACC…
asmbl_19617	no	0.30406	0.932065	no	-0.436026	0.997652	yes	2.99944	0.00785749	no	0.740086	0.949526	no	-2.69538	0.150124	no	-3.43547	0.0533682		NA	NA	AAATCCTTATCACTATTAGCTAGCTAGCTTGAACTCTCCAACTTTTGCTTCTTTGCCTCTGGCGGTCCACTTGTGTCAGTAGTTCCCTCTTGAACGACGCCATAATGTCGTTTCCTCTTCTTTTGACCCTCCCATGTATGAGCCCAAAGTGTGGGATTCTCGAGCAATAGTTGAAACAAGAACGGAACGGCCTCCTCTTCTTGGTTGGAGGATGATGACACGACCTGCTGTAGCACATGCACCAACTCTGGTTTGGATTGTCGTGCTCGTTTGCGATCGTATAGGTTGAGTGCCGTGTAGAATTTGACCTTTTCATTGACAATGGGTCGCATGACCATGCGTCCAGTTTGTGCCAAGAGGTGGAATCGGGTCAATGTCAGATTGGTGGTTTCTAATCGA…
asmbl_19618	no	0.698462	0.671018	no	-0.602205	0.997652	yes	2.17036	0.00335145	no	1.30067	0.695207	no	-1.4719	0.333548	yes	-2.77257	0.0188776	FC1h>FC3h	IPR006236,IPR016040,IPR002912,IPR006140,IPR015508,IPR006139	NA	TTTCTTCTGTTGAGCTGTGCACACCACACAATTAATTGCAAGAGTGTTGCCCTTGTACCGGTACCTACCGAAGTAGTACTCTACAAGCGCAGCCACACAGTCCTTTTTGGCAGTCCACCCCTTTGGTTTGTCCATTCATTTATCTACCAGCTAGCTATCTATCAAGAGATAGTAACCATGATTATTTCCACAAGAGCCTTGGGACACCTGCTCTCCCGACGAGCAGCAGCAGCACCCACTCGAGTTACTCCAGTCTTGACAGCACGTGCATTCGCTGACTATAATGTACATGTCGAACATGGACGAGGAGAATGGAAAACATATGGAGATATTGATCAATACAAACCAGGAATGTACCAAATCAAGTGTTTCAACAAAATTTCACCCATTGGATTGGCG…
asmbl_19625	no	0.342625	0.849687	yes	-2.93565	0.000987933	yes	-3.29242	4.36148e-09	yes	3.27827	0.0103733	yes	3.63504	1.73607e-05	no	0.356768	0.886353	FC1h>FC15min, FC3h>FC15min	NA	NA	GTGACACTAGTTTTCTGACACTCTTTCATTTTCCTTTTTACTTTGCTTGACAATGGTTTCATCGGTTTTCTTGACATGGTCTCTCGGCATCCTTTTGGTGGCCCATCGGGTGTCTGCTTGGACCATTCCCACCCGTTATTCTGTCAAGACGACCTTGGCTGCCACTGCCGACAGCAACGAGGAGGACGATACCCTGGCATCGGTCTATTCGCGCGCGGTCGACGACGAACCCTATGCCTACTTTCAGATGCAAAAGATCCCCACAGATGCCATTCCCATGGCAGGATCGGCCTCTCGCCTGGATCATGTGGTGGACTGTGCGGAACATGGAGAATGCAATGTGGAAGAAATGATGAATATGATTGATGAACTGGAGCGTCTCAACGAAGAGTGCACCAG…
asmbl_19647	no	4.63414	0.28093	no	5.04227	0.684652	no	-4.68091	0.0339496	no	-0.408127	0.999939	yes	9.31505	0.0133908	yes	9.72317	0.0120449	FC3h>FC15min, FC3h>FC1h	NA	NA	CCCTTGATTGGGGGGGCATTCGTCAATCACCACGGCGTCTCCTCCTTGCGCGTGTACCATTTCACGAAACTTGTGGAGTACTTGACCTGATTGGAGTGTGTCAAAAGTCTTGTGGACCATATCCTCCCAGGACAGATCGGGATAGAGGGAATGTACCAGTTGTGCCGTTTGAACCACCACCAGCGTGATCAAGTCTTTGGATCCCTTTCCCGTCTTCATGAGTTGAATGCACTCGTACACTTCAAGCCAGTTGCCCACGGCGTATCCAATGGGATGATCCATGTGTGTCATGAAAGCACTGGTTTGGACGCCATTGGCTTGTCCCGTTGCAATCATGGAATGCGCCAGGAGCTCGGCATCGGCGGAAGAGCTTTGAAAGCTTGCCGCACCGTACTTGAC…
asmbl_19667	no	-0.399286	0.914223	yes	3.56536	0.0982612	no	0.940565	0.442363	yes	-3.96465	0.163537	no	-1.33985	0.602897	no	2.6248	0.243079	FC15min>FC1h	NA	NA	GCACATACATCAATCGATGACCTTGGTTTGTCATAGAGTACATTGGTTCAACAGCAAGTCTAATTCAAAACTTGCTTATTGTGAACTATAACTCATTGGTCTTCTCCAATCCTTGGATAGTTATTTCGGCAAAATCAGAGGAATCCGACACGGCTCTCTTAAAGTCCAGGCGGTATTGAATGGCTGCAATGACATCCTCTAGTGCCAGCAGCCACTCGTCGCTATGATTGCTATTATTGTCCTCATCATGATTGACATTGGTGTTTGCTGCCCTCCTGCTTGTTGTCGCTATTCTTCGTTCCGCCTCTTTTTGTTTCAAAATCTCTTTGTCCTCCTCCCAGGTAGTCGGCAGACCATCCAATAAAGTCTTTGCGGCGGTAGTAAATTGCATCAAAGCAT…
asmbl_19717	no	-0.0856237	0.989128	no	-0.86321	0.997652	yes	3.83896	0.00128965	no	0.777586	0.950543	yes	-3.92458	0.0286524	yes	-4.70217	0.00743089	FC15min>FC3h, FC1h>FC3h	NA	NA	AGCTGCTAGGGGTAGCTTGCTCAGATCAAATCCGGCCCAAAAGAGGGTATCATCGAGGACTAGACCGTCGTCATTCGCCTTCATGTGCACCTTGAGGGTACCGTCTTGTTGGACATAGGTGAAACAAGCCTGAGCAAGCGCGTCTTCCCCCGGCGACAGTCCCGGTACGTACATTGGCATGCATTGATCGGGAAGTTTCTGGGCTTCTTCACGCGTGTTCTTCTCCTGTTGGTTGGCTTCGTAGTTTGTCTTTAACATGCAAGTACCCGCCGCTGGTAAGGCAGCTTTCTGCTCCTTACTAATCGTACCGGTACTAGCACCGGTAGCACTAGCAATACTAGCACCAGCAGCGCCGGTATCACTGGCAGCTGCCACCGATAAGGCGGACAACAGTAGGGT…
asmbl_19735	yes	4.70852	0.0554029	no	0.743175	0.997652	no	-0.670745	0.753768	no	3.96535	0.477211	no	5.37927	0.0501926	no	1.41392	0.741792		NA	NA	GGGTTCAACGACAGATATCTAGAGTGCTGGTAGCCCCCCAAGAACAGTGGGAAGCAACAGTTTAGTAGGGTTCTTGCTGGTTGGAGGTTGCTCCAAGCTCGACCAAGTGCAAGCTGACATTTTGCCCCAACAGTGAATTGATTCTTCGTTGCAGTTTGTGGAATGATCAACCGTTTGTCGCTTTGCGGCAGGGAAACGGCGTGCCTAGCTTGGCTTCTCCAGCCCCTGACGTCCCAGAGCAAAGCTGCTGAAAACGCATTAGCACCGTCAGTCACCCCGCGAGTTCAGCAAAACGGAGAGTTGCTTGCCTTTCAACATCTTGCTTGCTCGGCTTGACGAAGCTCAGCAACCTTCGAGCAAACAGCTCACTGAATGAACCTATCCTCCCGGTGCATTGTT…
asmbl_19750	no	1.50652	0.663817	no	-1.61307	0.817028	yes	-4.63766	3.96028e-07	no	3.11959	0.510213	yes	6.14418	0.00140149	no	3.02459	0.076939	FC3h>FC15min	NA	NA	CTAGTTTGCAAGCTAGCTATTTCTTTCCGATGAACTGCACCACAGCAGCTTTTCCTGTATGGAGCTTGCCTTCTGTCACAGTGCGAACCAACTCTTCATTGCGAATCACATGCAACTTGGTGCCTAAAGCCTGGTCCAATAGCTGCTTGGAGAACATGAAATCGGCCGTGGGTGGACCTCCTGTTTTATACTGGAGTTGATCCGGAGTGTAACATTCCAAAAGGAACTGGCCTCCCTGCTTGAGAGAATCCGGAATGCCCTCCAGTACCTTGACACGAACGGGTGGAGGCAAATGACAAAAGATGCCCACAATGCAATCCCATTGTTCCGTGCCCAAATCATAGGAAGCCAAGTCGGCCACCACCGTTTCAATCGTCACTCCACGTGATTTGGCCAATG…
asmbl_19857	no	0.718612	0.646949	no	-0.414624	0.997652	yes	2.46337	0.000459529	no	1.13324	0.749878	no	-1.74476	0.193293	yes	-2.87799	0.0103593	FC1h>FC3h	IPR012340,IPR009060,IPR014039,IPR003029,IPR018101,IPR001816,IPR000449,IPR015940,IPR016027	GO:0010467,GO:0044260,GO:0003723,GO:0003746,GO:0006412,GO:0006414,GO:0005622,GO:0005737,GO:0043226,GO:0034645,GO:0032991,GO:0043228,GO:0043229,GO:0044237,GO:0043170,GO:0044238,GO:0003735,GO:0009058,GO:0009059,GO:0009987,GO:0005623,GO:0003676,GO:0044444,GO:0043232,GO:0005198,GO:0005488,GO:0030529,GO:0044464,GO:0008152,GO:0005840,GO:0044424,GO:0044249,GO:0044267,GO:0008135,GO:0019538	ACACGAGGGACGGCCAGACGTTTTTGGTAGCAAGTCTCGTAGAGCTTGAAGTACGTCAGCCTCAACGACAACCCATCAATCAATTCTGGGTGACAACTGTCTCCTCGTCCGAGAATCGAATCCAATTTCCCTGTTCCATCTGCTCCTCTCTCCTCTGCTTTTGTTGCTTACTTGAGGCGCTGCTGTTGACCACACGACGGGATATCTCATTGCATAATCAATTAGTTCATTTCATAGCTCATCCACCATGCGTTTCACTACAACCACCGTTGCTGCATTCTTGCTTTCTGTTGGCGTGGCTTCCGGCTTCACAGTCCAGCCTGCCTTTGTGGCCAGCAGTGTGGCAGCACCACAGGGACTCTTCATGTCGGAAGCGCCCACCGAGGAAGTCCCTCCTGA…
asmbl_19858	no	0.999784	0.362683	no	-0.338656	0.997652	yes	2.49001	5.99623e-05	no	1.33844	0.611222	no	-1.49022	0.224868	yes	-2.82866	0.00381949	FC1h>FC3h	NA	NA	GAGACAGTTGTCACCCAGAATTGATTGATGGGTTGTCGTTGAGGCTGACGTACTTCAAGCTCTACGAGACTTGCTACCAAAAACGTCTGGCCGTCCCTCGTGTTTTGATGATTTTGTGTCCGTCGGCCTCATGGTTCTTCTCGATGCTACACCACTTCACTAACATCAACCAGAGAATACCCTTCATCGGTACCTCAATTGTAGACATCAACCAAACAATCAAGATGATGAAGAATTTGATCCTGATCCTCGTTGCTTTGTTCTTGGCTTCGGCTTCTGCATTTGCACCTCAGCCATTTGTGCGAGAAAGTCACAGTGTCTGCTTTGCCAAACATGTCAATGACAAGGCTGCCAAATGGGCTGCTTCCAAGAGGCCCAAGAAGTCTCGACCTTCAGATA…
asmbl_19863	no	-1.04784	0.603817	no	-1.40346	0.846113	yes	-2.53641	0.006518	no	0.355622	0.985106	no	1.48857	0.496235	no	1.13295	0.637798		NA	NA	CTCCAAAGCAATCAAACCGACCGCCGTCACACAGGCATATCCAAGCTTTTCTTCAGACTTTCTTCTTGTTGGGGCCCTCATCATTGTTTCGCATTCCTTGTAAAGTTAAGACTGGATGAAGAATCAGTGTAAGGCGTCAAAGAATGGGACAGGGAGAATCTAAAATGGACGGCCAACATGTTCGCAACAACAACGTCATTGCCTACCGGCGGCACAGCGACGGGAGGAATTCCTACAATGTGGCGCCTCGTCGTCCCTCTCAATCGGATTCACACTCTGGAAACTCTTTGGATGGTCAAAGTATGGCGTCTAAAGATGCCAGGAGCGCTAAAACTCAAAAGGTCTCAAGGCCTTCTTTCCATGGCGACAATCGAGGTTTCGACGGCGGTAGCGTGGGAG…
asmbl_1987	no	1.47193	0.185027	no	-1.02542	0.937828	yes	3.21964	1.73104e-07	no	2.49734	0.213812	no	-1.74772	0.16915	yes	-4.24506	5.42622e-05	FC1h>FC3h	IPR002656	GO:0016747,GO:0016746,GO:0003824,GO:0016740	CAGCCTCCTCCCCCTCTCCTTTAAAAATTGGAAAATAGGAACCCTGGCAACATAGACTAGACTAATAGTCAATAGCTTTTGCTTGTGAGAGACAAAACACCCAATGCAACGTCTGATCTCTTTGACCTCTCTGGTCACTATTGTTTTCTTGATTGTCCTTTCGAGCGCCTCAGCCAACGCCTTTACTCCCCACACCACCAAGTCTCTGACTTCTACTCGTCCTTCTACTCGGACTGATTCGGTGTTCCCCGCTACTCATCATCCCATTGTTTCAAAAAATTCACAACAACAACAACAGCAGACGTTTTCTGCCATGCCTTCCTCTACCGCTCTCAAAACGACAGGAGGCGATGCTGCTGCTCCGCCTGCTCCGGCCAAGCGTATCCGTATTTCGGCGTT…
asmbl_19877	no	0.565203	0.838152	yes	2.35082	0.294646	no	1.32496	0.212803	no	-1.78562	0.679032	no	-0.759755	0.811543	no	1.02587	0.699414		NA	NA	TGCGGCTTTTATCGGAGCATTCAGCTATATCTAAGACAGAAAATGTCGCAACGAAAAGGTCGCCTCCTTCCAGCCAATTAGTAGTCTGATGGGAGACTAAAACATGTATTGTCGCTTATCCATTACCCCTAATAAAGTATGTAGTCGTCGCTTCCAGTCACCAGCTTCGTAGCTTGTGCAACACTAACGTATGCATTCTGACTGTTAGTACACAAAGAGGAGGCATTCCGGCTGAGCTTAAGTTGACCGACGGCGCTTGGTGTCGGGCGCCTCAAGAGGAGATCCCAAGACGTCGAGCATCGAGAAAGAATCATGGTGGGGCGAGTACCCATAATGACCAGCAGCTGGCGGCGTGATGGGAGGTCCAAAGTAACGAGGATCCAAGTAGGATTGGGTCGC…
asmbl_19896	no	-0.0199257	0.994803	no	0.0786363	0.997652	yes	-1.38975	0.00447526	no	-0.0985621	0.995605	no	1.36982	0.120366	no	1.46838	0.0931483		NA	NA	GCAGTCCGGGGCTTGCGGCTAGAATAGCTATATGTTGGGGCAGCAACCGAATTATGAAATCTCTTTTTTAAAATAATTGTCACGTTGAGCTAGTCTAGCTAGCTGGCTATCTAGCTAGCTAGATTACGCTTTGCAGAATTTCAGCATGGCGCCCTGTTAAGTTGATTTCTCTCCCTCCCAAAACCACAATGTGTGTTTTGATCCTCATTCTCTTGGATAAAGCGTCTCCACGGTACTATTTACTCCTTGGTCAGCTCCCTTGTAAATACGAGTCTCGTGGGTCCTTCCACGATCAATTTGTCGTCTTGGTCCGTCAAATAAATTTCGTTCATCTTGGGCAAGTTAGCCGTGAGGAATTGCTCCAACTTGAAAATATTTTCGGGTGGCATCATCATGGTG…
asmbl_19911	no	3.92732	0.273283	no	-1.74993	0.672979	yes	-2.22485	0.0141229	yes	5.67725	0.197273	yes	6.15216	0.0234572	no	0.474914	0.884972	FC1h>FC15min, FC3h>FC15min	NA	NA	TCAAGGCATATTATGCAGTCCTATTCATTAAAATCTAATGAGCAGCTACCTACAGTTCCGTAGTTCCGTAGTGATCTAAAATGTGAATTGTCGTATACATGAAAAAGTAGGATTCATTCCAAGAATTTCAATTTGTGTATCTGGATACTGCCGTGGATCCACCGTCCATGGGGAGCGAAGCCTCCGTGGGAGTCGGTTTGTATGGTGTATGTAGACAGTGTCTTTGAAATCGCCACATGACATAGGCATGAATGACAGATTGGGTGGATAGATAGAGCATTTTTCGGAAGAACGGAATGGGAAGCTTGTCACCAATCAAAAAGGGATGATATCCCCGAATTTCGGTAATCATTTTGGTTTCTTGCAGTGCTTCATTGTGTTGCAGTCGGAACCACAGAC…
asmbl_19931	no	1.29414	0.380454	no	0.37246	0.997652	yes	2.31668	0.00220249	no	0.921682	0.87649	no	-1.02254	0.637602	no	-1.94422	0.175194		IPR000172,IPR004331,IPR007867,IPR011701,IPR016196,IPR012132	GO:0050662,GO:0048037,GO:0009987,GO:0006066,GO:0050660,GO:0016614,GO:0044281,GO:0003824,GO:0055085,GO:0051234,GO:0000166,GO:0030554,GO:0001882,GO:0005488,GO:0001883,GO:0008152,GO:0006810,GO:0016491,GO:0017076,GO:0051179	CATTCCAATACAAAGAGTTTCGTTTCAGGTTTGGCGGTCTCAAAATAGCAGGTCGTTCAACACCCGTGAAATTGACAGATAGGACGCAGCGATGAAGTTTGCCACCAAGATTGTTGCCTTGCAGCATCGAGAATGGTCGGATTACTACTTGGACTATAACGGGTTGAAGCTGATCTTGGCCGAGCTACCAGAGGATGCCGATGCCACGAAATCCGTCTCCCTTATCTCCAAAACCTTTCTAGTCAATGAAAAGGAGACTTCCATTACATTTTTGGCAGAATTGTACCGTCAAGTGCAAAAGATCACCTTGTTTGTCCTACACCAACAAGGACAGATAGCGCATCAATTGGACAAGTACGAACAAGAGCAACAGGAATGCCTCCTGGCTTTGCAAGAACA…
asmbl_19978	no	0.724751	0.538854	no	0.364148	0.997652	yes	2.03586	0.000482064	no	0.360603	0.968033	no	-1.31111	0.266851	no	-1.67171	0.124308		IPR011991,IPR007848,IPR004556,IPR000232	GO:0010468,GO:0010467,GO:0006807,GO:0003700,GO:0051252,GO:0051171,GO:0044260,GO:0008168,GO:0019222,GO:0032259,GO:0043231,GO:0005622,GO:0019219,GO:0043226,GO:0034645,GO:0050789,GO:0043227,GO:0043229,GO:0009889,GO:0043170,GO:0045449,GO:0016070,GO:0009987,GO:0065007,GO:0010556,GO:0061018,GO:0061019,GO:0006139,GO:0032774,GO:0044464,GO:0044424,GO:0008276,GO:0044267,GO:0019538,GO:0043687,GO:0005634,GO:…	NNNNNNNNNNNNNNNNNNNNNNNNNNNNNNNNNNNNNNNNNNNNNNNNNNNNNNNNNNNNNNNNNNNNNTGAGGAGCACCAAACGGGGAAGCACAGATCTGTTCGAACAAAACAGCAACTCCAAGTACCAAGTACTAGCTAGCTAGTACTCCATTGCAAGTTGCAAACTAACTAAGCATCCGCATTCTCGTGCTCTTCTCTACCGTCATTAGTCTCTGTTGTAAGTCTGCAGTTGCAAAACAAGGCAAAGCTAGGCAAAGCTAAGGAAGCACAAAACATAAAAGAGCGCTCTCTGTTCTGTTCTGTCCTGTCCTCAAGAGCTACTAGTCTAGTACTTGCTACTACTACTTGCTACTTGCTATAGTACAGACCGCAGCTGTTGATGGCGGCATCTATCAA…
asmbl_19979	no	0.651431	0.612548	no	0.381961	0.997652	yes	2.03771	0.000653453	no	0.26947	0.979687	no	-1.38628	0.24227	no	-1.65575	0.141312		IPR011991,IPR000232	GO:0010468,GO:0010467,GO:0006807,GO:0003700,GO:0051252,GO:0051171,GO:0044260,GO:0019222,GO:0043231,GO:0005622,GO:0019219,GO:0043226,GO:0034645,GO:0043227,GO:0050789,GO:0043229,GO:0009889,GO:0043170,GO:0045449,GO:0016070,GO:0009987,GO:0065007,GO:0010556,GO:0061018,GO:0061019,GO:0006139,GO:0032774,GO:0044464,GO:0044424,GO:0005634,GO:0080090,GO:0044237,GO:0061022,GO:0044238,GO:0006355,GO:0009058,GO:…	NNNNNNNNNNNNNNNNNNNNNNNNNNNNNNNNNNNNNNNNNNNNNNNNNNNNNNNNNNNNNNNNNNNNNTGAGGAGCACCAAACGGGGAAGCACAGATCTGTTCGAACAAAACAGCAACTCCAAGTACCAAGTACTAGCTAGCTAGTACTCCATTGCAAGTTGCAAACTAACTAAGCATCCGCATTCTCGTGCTCTTCTCTACCGTCATTAGTCTCTGTTGTAAGTCTGCAGTTGCAAAACAAGGCAAAGCTAGGCAAAGCTAAGGAAGCACAAAACATAAAAGAGCGCTCTCTGTTCTGTTCTGTCCTGTCCTCAAGAGCTACTAGTCTAGTACTTGCTACTACTACTTGCTACTTGCTATAGTACAGACCGCAGCTGTTGATGGCGGCATCTATCAA…
asmbl_19990	no	0.184059	0.961786	no	-0.356564	0.997652	yes	3.70667	0.000100192	no	0.540623	0.965525	yes	-3.52262	0.0169687	yes	-4.06324	0.00439308	FC15min>FC3h, FC1h>FC3h	NA	NA	GAGGCGTTCATTGATACAAAAGTTGTGTAGGCGAGCTATGGCTTGCGCCAACCACAGCATATTCTTCAAGGAGCAGCCAACCGGACGCGCAAGTATTCTCCATTTCAGCTGCATCATTCCGAAGGCCATTTCCGCACGTATGCGGCACTGACTGGCATAGAAGTTGAAATTGTCGTACTAGAGTGGAACCAGCTTGTCTGAACCTTGGTACACTAGAACCATACGCTCTGTGGGAATATACGCAGCATCGCCGATTACACAAATACCGGATGGCAGTGACTCGACCAAATGGTGCAAGGCACATTGCCGCATAGCATTACGGTCGTCAGAAACTCATGGAGCGGCATAGGCAAAGAATATGAACCGTGAATGGTGATCTGCCACCGCTTGAATATTAAC…
asmbl_19997	no	0.369813	0.868043	no	0.741622	0.986846	yes	1.89074	0.00935693	no	-0.371809	0.975846	no	-1.52093	0.293343	no	-1.14912	0.496192		NA	NA	TTCTTTGAGACAGGTCAGCAGGTCAGCAACAAAAGGAGTGGACAGTGGCACCTATTGACTTAACCAATTCTTCAGAAAAGAATGCTGGAGACATCAATCTTGCTACGCTAGCTAGTAGCTTGGAGTCTTCCTGGATTCACCAGTATCCACCTGGACTCGAACGAAGGCTGGAGGCTTGACCTAAAGTAGTCGGGGACGAGGCCAGAGGCCACACCGATGGAGTTTGGGAGTTTGGCACGCATGAGAGAGGCTTTGGCATTGCATGCTGGCAGAAAGCGATCGCGGTATAATTGAAAGCTCATAAAACAAGAGTTTACAACAACAAAATAGATCACGAAACCAGCCACCATGGTCCTACCACCCAACGAAAATGAGCCGCTTGAGGGACAAGATAAGATT…
asmbl_20049	no	1.78593	0.180788	no	-0.716478	0.997652	yes	-2.93931	1.54268e-05	no	2.50241	0.272048	yes	4.72524	2.25537e-05	no	2.22283	0.0851974	FC3h>FC15min	IPR011701,IPR016196	NA	CGGTCGAAGGTTTGTACCGCTCGGTTACGGTGGCGCACAAACAGTAGATAGTATGCAAACAGGAAGCTGCTCTTTACCAATAGAGAAGCTCTTGTTGTGCTTAGTTTACTGCAAGGTGACTTCTTCTCGCAGGTATTCTTTTCAACTGTCGGACCACCCTTTCAAGCTGCGCTGGCCCTAAAATAGGTGCCCTTTTTTGTTCCCTTGCTTCGAGACATCTACATAAGCTGGACTTCTTTGTTTTTTTGTTTTTGCTATTTCATCGAATGACTAAACACTTGCCAACAATGGTTTCCTGAGTTCATCACCGTCCTTGGCGCCCCCTGCCTCGTTTTGACGACGGTGGGCCGTTGTCATCATTTGTGTTTCCTTTCCCTTGAGATCACGATCAATGGTGAA…
asmbl_20069	no	0.936223	0.555767	no	-0.111088	0.997652	yes	2.20947	0.00406752	no	1.04731	0.82418	no	-1.27325	0.477344	no	-2.32056	0.0831448		NA	NA	GAGGTTTTTCGTGCTGTAGCAATAAAAGTTGAAGCAGACCACTTATAAAGCCTGCTTGTCATTGAACATTATAAACAATCAATTGCTTGCCAACATGTACATGTACATGCTATTCGTATCGCTCTTCTGTATGGCGTTCCTTGTCGAGGCCAAGCTTGTCGTCGAACATGTCGTTGGGGAGCTTTCGAAGGATCAAGTCCAACACGGAAAGTACGGGTTTGGTTGTCTGGAAAACCTTTTTGGTGACGAGGGGAGGCATATACTTCATGACTACAAGGATCTAGTAGCTGTCAACCCAAAAGAAAACCACGATGACAATGACTACGATCAGCTCCGCTACGAGGCCATCTACGTGATGTTTGGAGCGGACGGCGTGGACACAATTTGTGATACGACGCT…
asmbl_20100	no	-0.147155	0.946828	no	-0.329092	0.997652	yes	-1.53393	0.00334738	no	0.181937	0.988255	no	1.38677	0.151471	no	1.20484	0.25959		IPR011009,IPR001611,IPR013210,IPR000719,IPR017442,IPR003591	NA	TTGACGCCAACGGCTTGCTTCGATATTCTTATTATTAAATGTTTTACGTGCACTATTTTTTCAATACGTCGAGGACACAAGAAATCTGTCGGTCTTTGTTTGTGTCAAAAAAGTCCTGCATGCCGTGCAGTCTCCTCTAAACAGTTCTGTGCAGTCGCCTTGCTTCATCTCGTCTGTTGCATAGAGCTGTCAACCGATCAAAACAAACGCGTTCTCCTTCTAAGATCCATCCATTCAGCCTGCTACTTCCGCTCCACCTCGGTCCATTCCATCATACCGCACTCTTTCCTTATTAGCTGTGCGCATAAGCGTACTAATACATATTCCTGTTTCGTCGAATCAAGATTTTCTCTTTCGCCTTCCACACACATTCAGTCGAGTTGAGCGCGTGGACGTATA…
asmbl_20138	yes	-5.19156	0.0746693	no	-1.09394	0.988545	no	-1.35024	0.219604	no	-4.09762	0.492694	no	-3.84132	0.220657	no	0.256305	0.950421		NA	NA	CCAGCACCAATAATTGACCATGCCGAGCTCTTAGGTTCGGCCTGTGTACTGGTGCTAATGTTGTTGCCGTCTGTTGTACCTTCTGCAGTTGTGGTGGTGGAGGAGGAGGAGCTTCCACAATAGGGCAGATTGTCGGTTCGCGGTCCGAGTCCATAGGCGGAACAGTCTTTGGTTCCGGCCAACTCTTGAACCTTGTCTTGGACTTGTCCCGACAATGGCTCACATTCCGTTGTGGCTCCATCCGAACACAATCGAATCCGGACCAGTGATTGTTCTTTTTCCAACGACACGGCCTGTTGATTGTACAGTGTGACACCAATTTCCGTCATTTCTTGTTGTCCCTCTGGTGTATTCAAATAGTCTTTTACGACATTCCAACAATCGCCGACTCCATCGTCA…
asmbl_20154	yes	-1.79914	0.0369296	no	0.323203	0.997652	no	-1.00722	0.117164	yes	-2.12235	0.183522	no	-0.791929	0.622275	no	1.33042	0.274689	FC15min>FC1h	IPR011009,IPR020635,IPR000719,IPR002290,IPR017442,IPR020642,IPR020636	GO:0005515,GO:0032555,GO:0032553,GO:0044260,GO:0006796,GO:0003824,GO:0006793,GO:0032559,GO:0000166,GO:0016301,GO:0030554,GO:0001882,GO:0016773,GO:0017076,GO:0043170,GO:0044237,GO:0044238,GO:0016772,GO:0009987,GO:0005524,GO:0016310,GO:0004672,GO:0004674,GO:0005488,GO:0001883,GO:0008152,GO:0043412,GO:0006468,GO:0044267,GO:0019538,GO:0006464,GO:0016740,GO:0043687	TCGCGAGTGGACAAACTGATCCGCCAAAGACATCGCATTCACCGATCGATCTGTTCCTTCTTCATTAAAGAGTAGACAAGCAACAATCTAGCTAGCTACTAGCTTGTAAGCTATCAAGCAGAAAGAAGGAAAGATGGGAAACGAGACTTCTAGGCACTCGACAAGAAGTTCGGGTTCGCGTCCTTCTACGAGTAAGTCCATGACAGAAGACTCTTCGAGTCAGAGTCCGGTGGAAGTATTGTCTTCTACGTTGTGCAACCTCTGCTCCCCGCTGCTTCCTGGCTCTCATAAGCAAACCGCCCCCTCCATTGATACTACTGCTGCTTCCACTGTGGATCCTTGTTCTTCGATAATGTTACAATCACAATCATCCACAGGCAAGCAAAGGACGGGACGGTC…
asmbl_20157	yes	-1.74153	0.039663	no	0.294063	0.997652	no	-1.004	0.108122	yes	-2.03559	0.197273	no	-0.737529	0.649287	no	1.29806	0.276344	FC15min>FC1h	IPR011009,IPR020635,IPR000719,IPR002290,IPR017442,IPR020642,IPR020636	GO:0005515,GO:0032555,GO:0032553,GO:0044260,GO:0006796,GO:0003824,GO:0006793,GO:0032559,GO:0000166,GO:0016301,GO:0030554,GO:0001882,GO:0016773,GO:0017076,GO:0043170,GO:0044237,GO:0044238,GO:0016772,GO:0009987,GO:0005524,GO:0016310,GO:0004672,GO:0004674,GO:0005488,GO:0001883,GO:0008152,GO:0043412,GO:0006468,GO:0044267,GO:0019538,GO:0006464,GO:0016740,GO:0043687	TCGCGAGTGGACAAACTGATCCGCCAAAGACATCGCATTCACCGATCGATCTGTTCCTTCTTCATTAAAGAGTAGACAAGCAACAATCTAGCTAGCTACTAGCTTGTAAGCTATCAAGCAGAAAGAAGGAAAGATGGGAAACGAGACTTCTAGGCACTCGACAAGAAGTTCGGGTTCGCGTCCTTCTACGAGTAAGTCCATGACAGAAGACTCTTCGAGTCAGAGTCCGGTGGAAGTATTGTCTTCTACGTTGTGCAACCTCTGCTCCCCGCTGCTTCCTGGCTCTCATAAGCAAACCGCCCCCTCCATTGATACTACTGCTGCTTCCACTGTGGATCCTTGTTCTTCGATAATGTTACAATCACAATCATCCACAGGCAAGCAAAGGACGGGACGGTC…
asmbl_20174	no	-0.712702	0.523093	no	0.385505	0.997652	yes	2.91196	1.2326e-07	no	-1.09821	0.660805	yes	-3.62466	8.16322e-06	yes	-2.52646	0.00415476	FC15min>FC3h, FC1h>FC3h	NA	NA	ATCCGATCTTCGAACTTCGTAGGCTCTGTCACAGTCGTACCGCTCTGACGGTTTATTTTCTGGATCGATAGAGCACACATCCGACCGCTGACCACACACATCACCAGTGACTTCCACTTTGTATCTTGTTGTGGTTGTTTATTTGTTTGTTGTTGCAGACCATGAACAAGACGCGGCGTCGTCGCGTGACGACCAGCGATAACACTGCGGGAGCGTCGGTGTATGAGCTCTATGAGATCCACGGCGATGCGGCTGCGGCATTAGCTGCATGTCCCAACAGCCAAAAGCAGCCACAACCCAACCGACCCGCCACCACGGAAGACTACAACCGAGTGTTGCTCTCGTACATGGCGTCAGATTCTGGTGGATTCAGCAGCAGCAGCAAGGTTAAAATGATTG…
asmbl_20175	no	-1.04642	0.461374	no	0.189873	0.997652	yes	2.495	0.00169849	no	-1.2363	0.74526	yes	-3.54143	0.00289204	no	-2.30513	0.100234	FC15min>FC3h	NA	NA	CCTACCTTGGTGACATTGTACAACTCGGCACTTTGTTCGTTGCAAGCACGCAAGTTTCTTTCCGCTTACGAATGCATGAGCGTTTGCATCAAGCATTCACGAGTCTTTTGTAAGCGCCCCAGGTGCTGGCTTCTCCTGGCGGAGGCTTGCATTGGACTTCACGCTGAAGACAAGAAAGGAGCTGCTTCCAATCTGTTGTCCAAAGTGGAAGTGCAGGGGTAAGGGTATTGCTTGGAGACACCAGTAAGAATTGTATTGCGCCTGTTGTCTGACAAACTGTTGAATATGACTGTCGTTGTCTGTTACCAGGGAAGCGAAAGGTCTTTTGATTCAAACTATTCCTTGTCATGAAACTCAGGCCGAGGATACAAAGGCAGAGGAAGACAGCGGCGAGCTGGA…
asmbl_20181	no	-0.446613	0.849915	no	1.07066	0.909308	yes	1.87467	0.0178572	no	-1.51727	0.663392	no	-2.32129	0.0875884	no	-0.804017	0.715725		IPR011991,IPR015633,IPR003316	GO:0010468,GO:0010467,GO:0006807,GO:0003700,GO:0051252,GO:0051171,GO:0044260,GO:0019222,GO:0031974,GO:0043231,GO:0005622,GO:0019219,GO:0043226,GO:0034645,GO:0032991,GO:0050789,GO:0043227,GO:0043229,GO:0009889,GO:0045449,GO:0043170,GO:0016070,GO:0009987,GO:0065007,GO:0010556,GO:0061018,GO:0061019,GO:0043234,GO:0006139,GO:0043233,GO:0070013,GO:0032774,GO:0044428,GO:0044464,GO:0044424,GO:0005654,GO:…	TTCTGAAAGAAAACTGCTGGCCAAAACCGCAAGCAGAGACGTAGACACTAACCTCATCACAATACTCCTCGCTCATCCAAAGAAGAGAGAGTTGTGTTATTGCTGTCGTCAATGGCGTATGTCTGATTCAAGCAAAAGCAAGGCGCCTAGGCGAGAAGAAGCAGAACGAGAGCCCCAACCACAACCGCCACGACGACGAAGAGCCGAGTATCCATACCCACCAGCAGCAGCAGCTCCTCCTCATTATCATCCTATGCAGGTTCAGCATCCACCTCCTCACGCTTTCCGTGGTCCTCCAGGAATGGAAGACTACCATCGGGATCATCATCGCCGCCATCCTCCTCCTCATCACCATCACCCGTATCACCCTCATCACCATCATCCCCATCACCGACATCC…
asmbl_20217	no	-0.263162	0.947398	no	-0.833982	0.997652	yes	-2.71508	0.00113934	no	0.570819	0.968033	no	2.45192	0.132113	no	1.8811	0.31141		NA	NA	AAAAGATCCAAGACCAGCGAGAAGACGAACCCCACTCTAAGATCTACCGGTATTTATCACTGGTCGCATTATTTGACATTTGGCTAGTTACGGATAATATCTCAAGACCACTCTTGCGAACTCTCTTTTGTATAGCATACAACGCATTCTCTTGTCTCATTCCACTGCCTCTTATGCGCCCTTGTCGATTTTTGCTGTCGTTTTTGGCACTAGTGGGAAGCCTGGATATTGGATTCTCCTTTGCCAACGCTAATAAATCGCCCCTCCCATCCACGGCGACCCGACAATCAGCTGTCTCTTTTGTTCGCCCTCCAGTAACAACTGCGCCCGCCATGGCAAGCACTCTGCGACAGCGCAAGAAACCCACTGATACCGCCCTCAATGTGAGTGGTGGTGCCA…
asmbl_20232	no	-0.368789	0.739632	no	-0.700192	0.826187	yes	-1.08386	0.015055	no	0.331404	0.957403	no	0.715069	0.487698	no	0.383665	0.775734		IPR006568,IPR007180	GO:0006397,GO:0006396,GO:0006807,GO:0010467,GO:0016070,GO:0044260,GO:0016071,GO:0009987,GO:0005623,GO:0005634,GO:0043231,GO:0005622,GO:0006139,GO:0043226,GO:0008152,GO:0043227,GO:0044464,GO:0043229,GO:0044424,GO:0043170,GO:0044237,GO:0044238	CCTCTCGGAACCTCTCAAGAGACGTCTCCTTTGAGTGAGTCGAGTAGAGTAGTCTGCCCCCTTGTGGCACTGAAAAGTACTCTACGGTACAATACGACAATGGGAATCTCTGCTGCCGAGCGGAACCGACGAAAGCGACAGCGCAAGAAGAAAAAGGTGGAAGCCGAAGAAGAAGAGCAAAAGACAAACACTGCTGCTGGCGAGGGAGACAATGCCGATGATTCGGTGACTCTGGATGTGGAAATTGAATACGTTGTGGAAAAAGTCGTCGTGCCGACTGCTGCTGCAGACAACAAGTCGTCAGAAGAAGAGGGCGCCGTGTCATCGTCGTTGGAAGAAATTGAATCCGTGCTGCGCAAATTCGAAGAACGATCCAATTTCGTGACAGACGATGATGAT…
asmbl_20365	no	-0.349777	0.927313	no	-0.0784682	0.997652	yes	-3.10111	0.000972493	no	-0.271309	0.992038	no	2.75134	0.112119	no	3.02264	0.063178		NA	NA	TAGTTTGTGCATTGCCATCTGGCTCTTTTCGACACTCTGCTACATTAATTTTTATGATGTTCCAGCTGCCACACCACAGATTGTCGTTGTCGTCTTTGGTGGTAGTATTGACAAAGGCATTGCCGTTGTTGTAGCCGCCGCCGATGACGCTTCAGGCCCTGCCGAACGACAAGGGAAGAACGCCTCACAATGGTTCGGGCCTGTTGAATGGCTTCCGTCGTGTGTTGGTTCCATCGATTGGCTTCGGCTTTGGCAAGTTGGAGCATTTGCTGCTTTCGTCGCTTCAAATGGTGCGATACAATTCGGTAGGTGAGCGGATAGTAAAAGAGCCAACATCCAACGGCAGCCTTTCGGGAATAATTGTTCGTGTCCAGAAACAGCGTGATTTGCTGCCGTATG…
asmbl_2047	no	0.508639	0.835159	no	0.458062	0.997652	yes	-1.81987	0.00554784	no	0.0505769	0.999939	no	2.32851	0.0710131	yes	2.27793	0.0412216	FC3h>FC1h	IPR002569	GO:0016667,GO:0044260,GO:0043169,GO:0043167,GO:0003824,GO:0051234,GO:0046872,GO:0006810,GO:0016671,GO:0006812,GO:0043170,GO:0044237,GO:0044238,GO:0006811,GO:0009987,GO:0030001,GO:0008113,GO:0005488,GO:0008152,GO:0016491,GO:0043412,GO:0044267,GO:0006464,GO:0019538,GO:0051179,GO:0055114	CACCTATTCTATTCATCTGCCTATTCTGACTTTAGTTCTACAACATTTCTATCCAAAAGTCTTTCCAGAATGACACTGAGAGCAACGGCCTTGAGTCCCCAATCGGCGAAAGTAGCAATACCGGACGCGATATCGGGCGAGACGTCAAAATGGGCAATTTGCAGTGCAATCAACCCCACGACGACGGCGACACGAGGTCGAAACTTTTGCCAATAGTTTTGGTGGTATCCTTCCGCACGATAGAACGGTGACAGTGGTTCCACCTGTGTAATGGAAAGAGGGACACCATCGGATTCTCGGACCTTGTCGGCTCCTTCTAGCAACCACTCTGTGGCAATCTTTTGCTGTTCTTCGTCATGTGGAAATATAATGGAGGCGTATTGTCGTGATCCAAGTTTG…
asmbl_20537	yes	-1.91472	0.0624082	no	0.136345	0.997652	no	-0.946985	0.246305	no	-2.05106	0.3447	no	-0.96773	0.603398	no	1.08333	0.529375		IPR018028,IPR009081,IPR006163,IPR011004,IPR020835,IPR011614,IPR000873,IPR020806,IPR000759	GO:0005215,GO:0048037,GO:0000036,GO:0016209,GO:0004096,GO:0006950,GO:0003824,GO:0042221,GO:0004601,GO:0005488,GO:0008152,GO:0022892,GO:0016491,GO:0016684,GO:0006979,GO:0050896,GO:0016740,GO:0055114	GAAACCACAAATCTATCCGCTTCTCTCTATGCATACTAGTAGCTCTCCTCTCCCATCAAAAGGACAACAACATGAACTCCATGGAAAACAACTCTATATCTGACCCCCGGCTTTCATTCTCGACACTCACCGATGTGATCACCTATTATGTCAAGGAAAACCCAAATCACCCAGTTCACACCTGGCTCAATGGAGATGGCAAGGAAGTCAACCAAGTCACGTACAAGCAACTTGATGAAGCCTCCACAGCTGTTGCTGTCATGCTCCTAAAGAAGGGATGCAAGAAAGGTGATCGTGTCATGATTGCATATCCTTTTGGCCTCGAGTTTTTCGCTGCGCTACTTGGCGCAATCAGAGCCCAGCTCGTTCCCTGTTCGATCTACCCACCAAACCCAAAGC…
asmbl_20565	no	3.83347	0.321467	no	4.29774	0.696983	no	-2.29523	0.0839142	no	-0.464267	0.999939	no	6.1287	0.0495301	yes	6.59297	0.0339124	FC3h>FC1h	IPR020568,IPR007694,IPR004504,IPR003593	GO:0006807,GO:0051716,GO:0032555,GO:0016817,GO:0032553,GO:0044260,GO:0016818,GO:0032559,GO:0000166,GO:0034645,GO:0006508,GO:0043170,GO:0009987,GO:0034984,GO:0006950,GO:0033554,GO:0070011,GO:0006139,GO:0006281,GO:0004175,GO:0001883,GO:0004176,GO:0008236,GO:0008233,GO:0019538,GO:0004252,GO:0042623,GO:0003824,GO:0016462,GO:0001882,GO:0030554,GO:0017076,GO:0017171,GO:0016887,GO:0044237,GO:0044238,GO:…	GTAATTTACTTTGTTATCCCTTTTGACGCTTTAGAGTTGATAGGCCGATTCGTCGTCGTCGTCATCGTCATCCAGTATTGGTGGATCGAGATTCAAGTCCCCAAGACTTCCTGGGGCAGAAACACCTTTTCTCCTTGCGGTAGAGTCTCGTTTCCTTCGTTTCGGCAGCTGTTGTACGAGTCCTGCATTGATTGCTGCCAACAAGGTGCTACATTGTACTCGTTCAATGCCATGTTCCGTCGTTGTAATGAACCCTTTTCCGCTGCGCATTTTCCCGCTCTGTTGTTGCTTTCTGGTGTATGTCATTGGCGTGATTATGCGAAGGAACCCCATACGTTGAGCTTCCAGAATGCGCTTCTCCATGGCTGCAACCGGGCGAAGCTCGCCTAGCAACCCCAC…
asmbl_20588	no	-0.377304	0.898533	no	-0.83139	0.996654	yes	-2.63655	0.00223214	no	0.454085	0.974385	no	2.25924	0.148757	no	1.80516	0.31008		IPR011531,IPR003020	GO:0006820,GO:0008509,GO:0005215,GO:0015075,GO:0022857,GO:0005623,GO:0031224,GO:0022804,GO:0015380,GO:0051234,GO:0015297,GO:0016020,GO:0005452,GO:0015301,GO:0022891,GO:0015300,GO:0044464,GO:0022892,GO:0006810,GO:0016021,GO:0044425,GO:0015291,GO:0051179,GO:0006811	TCCGCGTGGGATAGCCTTTGGAATGGAGTATCATCATTCTTTCTGCTTGACGGAAGATCCTACGCCCTTGCTCAGCTGCTCATAGATCGACACTTCAGTTTCCTCGGAACACTCGTATCTCTAGCTAGATTCGAATCTTTTTTGGAACTGTTGACCATGGTCAGGACTGCTGCCGCCGTCGTTGTATTGCTGCTACCCCATTTGGGATGGTCCTTTCAACCGGCCCTTCGAAGCGCTGTGTTGGTCCAGTCGCCCACCCCATCGTCCACTCGATTGATCACAACCACCGAGGCGACCGTCACGGCTGGAGATTGGTACGGTGACGCTGACAATGCCAATGGTGATCGGCTGTTTGAACCCATTGGAAGGGGAATCATTCGAGATTACAAGGCCCGATTG…
asmbl_2060	no	0.50261	0.717751	no	0.188116	0.997652	yes	3.24845	6.87954e-09	no	0.314495	0.973396	yes	-2.74584	0.00156044	yes	-3.06034	0.000336142	FC15min>FC3h, FC1h>FC3h	IPR018297,IPR001054	GO:0006807,GO:0007242,GO:0009187,GO:0023046,GO:0009975,GO:0023060,GO:0044281,GO:0003824,GO:0009165,GO:0006753,GO:0050789,GO:0009123,GO:0009124,GO:0044237,GO:0044238,GO:0016849,GO:0009058,GO:0009987,GO:0023052,GO:0008294,GO:0065007,GO:0055086,GO:0016829,GO:0007165,GO:0006139,GO:0004016,GO:0050794,GO:0008152,GO:0009190,GO:0044249,GO:0009117	TGCTAAGGTTGCGGGTGGGATGTCACAGTGGGCCCGTCACGGCAGGAGTGCTCCGAGGTGATAAAGGACGGTTTCAGCTCTTTGGAGATACAGTCAACACGGCAGCCCGTATGGAATCGAACGGACAACCAGGAAGGGTTCAGATCAGTGCACAAATGGCCCATGTACTGGCACTCGACGGAAAATCGCATTGGTACACGCCCCGACCCGACAAAATCACAGCCAAAGGGAAAGGAGAGTTGCAAACGTACTGGTTGCAAGATGATCTCATGGGACAGTACAAACGAGACCGTGAAAACAAAGTTCAGCTACAAAGGTCACTCTGGACCAACTTGGAAGATGTCACCAATCTGCAACAGCAACAGCTGATCGACTGGAACATTCAACAACTGGAAATCT…
asmbl_20654	no	-0.348517	0.871289	no	-0.0267018	0.999947	yes	-2.19273	0.000396421	no	-0.321816	0.977986	no	1.84421	0.117675	yes	2.16603	0.0432969	FC3h>FC1h	NA	NA	CATCACTTTCGGAAAGCGAAGGACTTGCCAACAAACCACATCAGCATCGGTAGTATGCATACCTTTCCTAGCCAGTAGCATACAATATGGCTTCTGAATTACTGACCGGCTCCAGAGCCCCAGATCGTCGGCCGCTGTTCAACAGCATGTCTGGCCATGGCCAACGTTACTCTCATTATGGAGGTGGTGGTGGAGGAGGAGGGTATCGAGGCGGAGACGGAGACCGAGGACACGGCGGCGGCGGCCGAGACTATCACGGCGGCCGTGGCCACGATCGTCGAGATAGCTATGGTCGTGGTGGCGGAGGCCGTGGCGGTGGTGGTCGAGACTTTCGTGGAGGCCGTGGTGGTCGGGGTGGAGGACGAGGGCACAGAGGCGAAGAACCAGAAGAGCCTGATT…
asmbl_20667	no	0.235927	0.925055	no	1.06001	0.819556	yes	2.14275	0.00106982	no	-0.824084	0.852659	no	-1.90682	0.101836	no	-1.08273	0.487784		NA	NA	TTAGTGTAACTTTCTAATAATGATTATTTATTTATTTGGAGACCATGGCCCTGGGAGGCCATTCTTGCAGGTTTCCACCATACCGAGTTGCCAAATGGTCGCGGGAACAAAATTCGAGAATCCGTTCTAAATCCTTGGTGTGTTTGTGGGGGCTAATGAGACGGACCTTTTCGAGGAGACTCTTGGGTACAAACGGCTTGAGCAGGGCAAAGAAAATATTGACCCACGTGGGAGCATTGGCAATAAAGAGACACGATAGAAGTTGGGGATAGGCAAATTCCATGTGTTTGGCGGCTTTGGATTCTCGAATCTTTTGTTGTTTTTCCATTTGTCGGTAGTGCATCCCGGCGGCATCGGACAATCGGATGCATTTGGTTAGGCGGCCGGTGCGGCGAGTAA…
asmbl_20697	no	-0.568428	0.770766	no	0.921357	0.960225	yes	-1.99208	0.0127512	no	-1.48979	0.651061	no	1.42365	0.384139	yes	2.91344	0.0198723	FC3h>FC1h	NA	NA	TGCCGCATCCAGTCTCGGAGTAACTCTCCTCAGCTCCTACTAGTACCCACAAGTACAGCTACAGTACCGTACCGATAGAGACTGTCAGTAGCCCTGTCAGTCCACAGTACTACACTGTACATTGGCCAGCGCAGCGAGATCCTGCACACACGTGTACGAGGGCTTTCGTTGGCCAAAGATTGAACGATTGACTGTTCGGAGAAAAAGATTCAAGGAGTTCTCCGTGGAAGTGTGGGTCGTTCCATCTGACCTTTTCCGCCCAGCGCAGCCTCATTCTTGACACATGAAAGAATTGCTGCAGAATCGAGGGAGTCGCCTGTCCCCACCGGTTTCCTCAACATATTAGTATTTTTATCTCATCGAGGGTGGTCATCCCACAATAAGGTCTCGCAGCAAAAG…
asmbl_20773	no	-0.423821	0.833997	no	-0.76268	0.979799	yes	-2.01751	0.00334738	no	0.338859	0.977811	no	1.59369	0.237219	no	1.25483	0.417664		IPR011990,IPR013026,IPR006636,IPR001440,IPR019734	GO:0005488	GTCTTTTAGGCAGACGGTACATAGTTCTAACACTATGCCAAAATGGCTTACAGTAGATTGACCTGTGTGCACAGTTTTAGTTAGCAACACCTACCAAAACGATTGAATCGAATCATTCTATTCTTAGTCTAGTTAGTTAGTCCGAAGTCTTGCTCTTTTTCTTCGTGCTGAAGTTTCGCCAGTTCCCAACACGTTTGTCGACTCTCCCCTCTTGTTTCCAACTCTTTTCAAACTTCATGGCGTTTTGTTCCTTTTTCGATTCCTCTTCTTCCTGATCTCGCTCTCGTTGTTCTTGTGCGCGTTGTCGTTTCTCCACTTCCCGTCGTTTGTGTTCCACTTGTGCAAAGATCTTCATAATATTCTTGGTTTGTAGTTCTTCCAACGATGTTTCCTTTTTTT…
asmbl_20778	no	-0.204226	0.898306	no	-0.257009	0.997652	yes	-1.41845	0.00155966	no	0.0527831	0.999168	no	1.21423	0.149409	no	1.16144	0.189953		IPR005225,IPR006762,IPR006687,IPR006688,IPR006689,IPR019009	GO:0007242,GO:0032555,GO:0032553,GO:0007264,GO:0023046,GO:0023060,GO:0005634,GO:0015031,GO:0006886,GO:0051234,GO:0045184,GO:0043231,GO:0005622,GO:0051641,GO:0005737,GO:0008104,GO:0043226,GO:0000166,GO:0043227,GO:0050789,GO:0006810,GO:0032561,GO:0043229,GO:0051649,GO:0017076,GO:0033036,GO:0070727,GO:0009987,GO:0023052,GO:0065007,GO:0005623,GO:0046907,GO:0005525,GO:0007165,GO:0019001,GO:0005488,GO:…	TGTTCACGTTCACACCGAGCCCTTGATCGACAAGATCATTCGGTTTGTCCACAACCAAGCTAACGAGAAAGATAGTGAGACAAAGACAACCATGTTCCTTGTAGATTGGTGGTACAGTGCTCTTGCGAGCTTAGGCTTGTATCACAAGAATGCCAAGATTTTGTTTTTGGGTCTTGACAATGCTGGGAAAACCACACTGTTGCACATGCTGAAAGAGAATCGAGTGCAAGTGCACGTCCCCACGTTGCATCCCAACACGGACGAATTGATTATTGGTAACATCAAATTCAAGACATTTGATCTAGGTGGTCACGAAACCGCACGTCGTTTGTGGCAGGATTATTTTACGACGGTCGATGGCGTCGTCTATCTCGTCGATTCCATTGATCGGGGTCGTTT…
asmbl_20835	no	-0.878767	0.535015	no	0.0248152	0.999947	yes	1.8191	0.00925577	no	-0.903583	0.843989	yes	-2.69786	0.0153511	no	-1.79428	0.17262	FC15min>FC3h	NA	NA	GAACATGCAATGAAGAGGTTAAATATATAAAATACGACAGTATCCTTTGGGCCCTACTAGCTAGTTGCAGTGGGCATCAGGAATAACGCGAAGGGAGAGACACTCAAAAAGGTTGCCTAAAACGCCCCTGCTTCGGCAAGCTCCAAATCCCCAGCAGCCACGACATCATAGACACACTGGTCCTTCAAGTCACCCCAATTACACAGACTTCCTCTGCAGCTTCCATGGAAATGGCGGATTCACTCAGGCGGCGCCCTTCTCTTTCAGGGCCAGGCATGGTGCATTGCACTGGGTGTGTGGGAATCTGCTGGCCTGGAAGAGCTTGGGCTCAGTTTCAAGGACTTGCCATTCCTTGCCAAACCCATCAGCATCTGTCATTACAGCACCATTGCGGGACGT…
asmbl_20851	no	1.18294	0.304203	no	1.20461	0.738364	yes	1.94257	0.0057415	no	-0.0216748	0.999939	no	-0.759634	0.707233	no	-0.73796	0.705514		NA	NA	GCCATGATAGTCAGTGTCTAAAACGGGTTGGCCCCACCGTAGAACAAGTCGAGAGACTTTCACCAGTGTGACGTGGGCAATTGCCACCAAAGAATGTTTTATCCGGAAGGGGGCAATAGATGTTTCCTTTGGTGTCCGGTGGACTAATTATCGACGACAACTTGGCTAAGAGTACGTTAGTGGTCACTATGGATGGGACAGTGGGCTTGATTTCGGCAAAACAACAGAGCGAACAGAGAAGGAGCAATTGGTGTTCTTCCACAACCAGTGTTCTTTGAAATGCCACTTACCGGGGGATGGAGAAAATTAAAGCTCTCCAAGCCTTGCTTTTAGTGCTACTAGTACCGTATTCCACTTCCCACCACTGTCGTCAAATACTGTCATTGGACTACTCAAGTT…
asmbl_20866	no	0.25017	0.979637	no	-0.175076	0.997652	yes	3.43047	0.00180944	no	0.425246	0.992184	no	-3.1803	0.40507	yes	-3.60554	0.0429103	FC1h>FC3h	IPR011719	NA	TTGGTGTTGTCTCGACTTCATTTATTGTTGTGGCATCCCTACTTTATCATTGCACTCACTGTGGGAAGAGAATTCAATGCTTCGACGACGCTCTTTTGTTGTATATCTGCTTACTGCCTTCTTTCTGGGTGGCAGTTCCGCATTTGTTGCCCCTTCAGTGGCCAAACTTCCAACAATAATAACCATGAGCTCCACGCAAGTATCATCGGCAGCAGCTGCTCCAGAATCGGATCCAAAGCAAGTGGAAAAGATCCTCTTTGTCGAGTGCGGATTTGGAGCCGATGCCCACGGACAAGATTCGACCAAGGCAGCAGTCCGAGCCTGCCGCAATGCTATTGAATTCAACCAGATTCCTTCCATTGGAGATCTCGTTCCGGGGGGCAGAGAAAATATGAAGTT…
asmbl_20874	no	-0.187626	0.94681	no	-0.267761	0.997652	yes	-3.25001	2.10421e-07	no	0.0801353	0.999106	yes	3.06239	0.0020682	yes	2.98225	0.00270422	FC3h>FC15min, FC3h>FC1h	IPR000073,IPR002410	NA	TTTCGCCGCCTCCACTTCCCTATTTGGTACGGGGAGTCCCAACGGCGACACGGACAACGACGAGGAAAATCAAAACATTCTACCAGATCTTCCCGACGCCAAAGGACCCCAAGGTCGTACGGGTTGGACTCACAACTTGCCCACTGAAAAATCTTCCTTTTGGGAGAGCGATACGCCATCGCCCGTGTCAACTCCGTCACCTACCGGTGCTCCTCGCACGGGGTGGCTTCACAATTCCGAGCCGACAGAAACGGCCAAGCAAATCAATCAACAGCAACAACAGAAAACATCTTTAGCTCGACATCGTCTTCAGCAAGCCATGAAGGAACAACAAGTCAATCATCGCATCCTTACTCCACCGGCATTTCATGCGTGCGGAGACAACCGTTGCTTTGCTGT…
asmbl_20932	yes	5.56536	0.0513358	no	-0.323996	0.997652	no	-1.76169	0.187337	yes	5.88936	0.191799	yes	7.32705	0.00509547	no	1.43769	0.660469	FC1h>FC15min, FC3h>FC15min	NA	NA	AATAGAATGTATAGAGTCGTGTCCGCGGCACATTTCGGCCGGACGTGGCGGCCAAAATCAAGAGCCCCGTCCGCAGTCGTTCCAGATACAAGCCCGTGACGGCGGCAGGTGCTTCATCTGATGTCCGCAATCGATGCAAGAGCAATGGCGCTGGCATGGCTTCTTCTTGATCTTCCGACGTGGGACTAATGAGGGCATATTCGTAAATTTCTCCTTCACTGGTCCCCAGTAATATTTTCTTGGTGGATCCTTCCGTGCCCCGTTCTCGATCCCATGCGACCGCCGTCACGTAAGATCCTGGCGACAATCCTTGTTGGACATTGGAATTGTTGTTATTGTTATTATTGCTGGTGGTCGAAGATGATCCCCCCGTTCCCACTTTGGTTCCGGCCGTGGCAG…
asmbl_20939	no	-0.444191	0.720183	no	-0.313334	0.997652	yes	-2.04881	2.20594e-05	no	-0.130857	0.993284	no	1.60462	0.0624843	yes	1.73547	0.042214	FC3h>FC1h	NA	NA	CCAACCAACCAACCAACCAGTTCAGTTCAGAATTGTTTTGCTTTTGGGCTATCATTTCATTATCTTTTTGCTGTAATGAAGATGACTGGGCAATCAGAACGCATTTCCACGATCCCTTCCACCTCGATGATGTTTTGTTTGGGTATACAAAGACTCCAAAGGGTAGCACTACTGGTTGCGTTGGCGTGCCAAGGAGCCACTGCTTTTGCTCCCCAAATACTCAAGACTGCCACCGCAAGCATCGGTCATTCTGCAGCTGCTTCCGTAAGCAACCAATATAATCGCTGGGACACACGGTTGCCAGTTTCCTCGACAGAAGAAATATCCACTGATACTGAGTTGGACTTGGAAGCTCTGCGTGGACCTGATGGCATTTACAACATTGAAGATAAAACCCAG…
asmbl_20986	no	4.80882	0.222761	no	-3.52749	0.721601	no	-2.40347	0.215957	yes	8.33631	0.13222	yes	7.21229	0.0396518	no	-1.12401	0.822721	FC1h>FC15min, FC3h>FC15min	NA	NA	CCGGACAAGCACATCGATTCTATTGTTACATTTTGAAGCTTTGTGGGCTTTGTAGCTCCACATCGGGATCCACAGGGTGCTGAAAGATAAGATGGGTGCAAACCGTCTTGTTTCTCAAAATTTGTAGTACAACTTTGGTGGTGGGTCAGTACCAGATTCAATACTCTCCCAGCCTTTCGAAGGTGGTATATCTGTGTTCCCTTGACTTCTGACCGTGTAGAAGGATTTGCGGGATCCAACAAGACCAGTTGCTGCAGTGATCCTGAAGCGATCATGGTCACAAAGATGACCTCGATGCAGCCGAAACTCCTGTGTCCTATGTTTGGTGTGAATAAGCCAGTGACTACCAGATTTCTTGTAGATGCCATTGACCACCTCCGAACCAGCTCCTACTACCTT…
asmbl_20998	no	1.92597	0.327099	no	-2.27923	0.576042	no	-2.13459	0.0678147	yes	4.2052	0.138382	yes	4.06056	0.0261508	no	-0.144634	0.971692	FC1h>FC15min, FC3h>FC15min	NA	NA	TTCAAGGTAATGGAATGTCTTTTTTTGATTTACGGTTTCTATGGGTCTAATAATAATAATAATACTATCATCGGAACATTTTCACCAGCCAGCAGTCTTTTGAAAGAGAGATAGACTACGGAGCCGGCGTTTGCGTGGCAAATGATCGTTGGTGGTGTTGTTGTTGTTGTTGTCGTCTACTTTTGAGTTTTCCGTGTTGTGCATCTCGGAATTGTTTCCATTTCAAGACGGGTGCCAATGTCTTGTCAAAATCGAGTGCTTTCTTGACGAGCTCGACACTCTTGAACGAGTTTCCCTGTTGCATTTCAAAGAGTGCATATGCCTGTAGTACCTTGGCGGAACAGGCACATTCGGTATCGCCTTCTCGTTCCAGTACGGCAATGCGAAAGAATTGCAAAA…
asmbl_21015	no	1.36276	0.341293	yes	2.2865	0.187633	no	0.766845	0.495317	no	-0.923741	0.891711	no	0.595919	0.850192	no	1.51966	0.45599		NA	NA	AGCTTCCTCATACTTTGCCAAAGCCCCTTGATAGTCACCCATGGCATGCAGAACAGAACCAAGACTGTCATAACTGTCTGCTGTTTCTATGCGATTCTTGCCCAAAACAGTGTCACAAATTTCCAGAGCAGTCTGGTGGAGTTTCATGGCTGCATTGTGTTCTCCGTTTGCCAAAAGTATAGACCCAACTTTGTTACAAAAGGCGACATAGTCCTCATCATTTGTGTTTTCTCTAGTCTCCACCAGCTGAGTCAGGACACCATGCATCCATCCACGCAACAAGTCATTGACTCGATGGTTGAGCACAGAATATCCAACATCTGACTTCACCTTGGTTAGAATAGCCAGCCTGTCACTTTTGACAGATGCCTTGGCATTTTCAACTTTGGTGTTGCCAAG…
asmbl_21036	no	-0.198597	0.931781	no	-0.89672	0.852241	yes	-2.504	6.26873e-06	no	0.698123	0.873283	yes	2.30541	0.0126638	no	1.60728	0.138858	FC3h>FC15min	NA	NA	GTCGGACTTGACAGCCGCCTTTGATTTGTGGACGAACATCATTCTCAAACAGCTAAAAAGGGTAGGTTTGCACAGTTTAGACACTCTAGCCACAAGTTCATCGAAATAGATACTACAGGAACAATCAGATCGTTCTCTGTCCTTCTGCAAATTCCCACACAAGATTGTGTTGTCTCCATGTCTTCCTGCATGCTTGCTAGTGTCGAAAACTCCAAAGAAATGGGATGACCAAAACAGAAAAAGCTGAACATAAAGGTGGCAACCATGCCTTGCTGGCTCCATTATTGACAGCTTCTGGATCAGTGGTGGCGATAGCCAGAGTACAGTGCCCCAAACCTTGTGCCTCTCCAACCCATTGGCATCCACTTTGCCCAAAGCAAGTATCTTTTGTTGATTGAG…
asmbl_21074	no	-2.08046	0.177624	no	-0.567812	0.997652	yes	-3.05049	0.000183414	no	-1.51265	0.736614	no	0.970031	0.743824	no	2.48268	0.0879507		IPR005123,IPR003582,IPR006620	GO:0031406,GO:0016222,GO:0031545,GO:0031543,GO:0005783,GO:0043169,GO:0043167,GO:0046914,GO:0019842,GO:0004656,GO:0003824,GO:0046872,GO:0043231,GO:0044432,GO:0005622,GO:0005737,GO:0043226,GO:0071212,GO:0032991,GO:0043227,GO:0043229,GO:0043170,GO:0044238,GO:0031418,GO:0005506,GO:0005623,GO:0044444,GO:0043234,GO:0019798,GO:0005488,GO:0044446,GO:0044464,GO:0008152,GO:0016491,GO:0016706,GO:0044424,GO:…	TNAATGAAACTATTACAATGAGCAAACTTCGAATTCAATGTCTGTTCCTGGCCCTGATGCTTGAATGGGCGGTGGCATCTGCGACGGCAACATCAGCATTGGCGCGGGATGCTTCTTGCCCGTCTCTCCCGATCGAAGAACAAGCAAAAAATGTTTCTGTCAATGCAACAGAGTGTGTCGATGATCACGTTGACTGTGAATGGTGGGCATCTGAAGGAGAATGTGACGATAACGCCAACTACATGTGGCAATTCTGCCGTAAGAGTTGCGACACCTGCAAGGGATTCAAGGAGCTGAAACTGGATATGGGAGTGAAGCAGACGATTTCTGGAAGATCAATCGACCCAGAGCATGAGGAAGAGCTGAAAGAATTGCTGGAGGACACCAAGGAGTACATGG…
asmbl_21093	no	1.03689	0.66533	no	0.904553	0.997652	yes	2.91821	0.00935865	no	0.13234	0.998457	no	-1.88132	0.425722	no	-2.01366	0.390285		NA	NA	TCAGCTCAAGCTACTACCAGTAGTGCCCTCATCAATTGGTACGATTGGCAGGTGCAGACAGTCAACTGGGATCTTACCTTACCAGCTACTGAGGATCTTGCAAAAGCTCAGCTACCCATTGGTTGACCGCATTAACCTCGGTATCCCCATATTATACCTGTATACCCACAGATACCCATCCAGGCAAAAGCTCATTTTTTGTCCAGCCTTGGCATTCAGACTTCATCTCAAGCTTTACTCGCCATTTTAATTCAAGAGAAGAGAGAGACAATGACAATGATGAACCAACAGCAACAACTTGAAGAAGAAATCAAGAGTGAGCCTCAAGAAACTGAAGCTACTGAAGCTGAAGCTGGTCACCCAAGAAGACTCTCCAAGACATCCCTTTCCCACCAGTAT…
asmbl_21112	no	-0.379067	0.799694	no	-0.0672901	0.997652	yes	1.55758	0.00490761	no	-0.311776	0.971044	yes	-1.93664	0.029107	no	-1.62487	0.0970232	FC15min>FC3h	NA	NA	AGTGGACACCATTTGAACGATAATGAAGAATTGCAAAGCACATCTTGGCTGTTGCAAGGTGGTATGGTTGTTCTCCTTTTGGGGCATTCTTCACAGTCCAAGAGCTTTCGCGTTTCTGTTCACTGCTTCGAAACAATCATGGCAGACATCTCATCGTTCGCTTCATCCATTGGTGCCCCGACCATTGTTTGCCGCCGACAAATTCCAAGAAGACGACCAACCAGACCTAGTATCAGCCCTCATGGAGGATGATGACAGTAGCAACAGTATCTCGAGCTCTCCTTCTTGGGCCCGATACGCACTTTTGATCTCGTCTTTTACGGATGGGATTTTGGCCTCCCCACAAGCGCAGTCCTTCCTCAAGCACAGCCTCGCATGTTCCCTGCTGGCTGAACGAGT…
asmbl_21138	no	-0.559929	0.620742	no	0.14037	0.997652	yes	-1.64346	0.0009485	no	-0.700299	0.832162	no	1.08354	0.309486	yes	1.78383	0.0386002	FC3h>FC1h	IPR016024	NA	TTCTAGTTTCAACATATTACACTCGCTACCCAGGTGCTGGGCCTGTTATTATGCTGTTATTATGGGAGGAACAAACCTGGGCTGCAGGCATTGAAAGAAGGTTGTTTGTTCGTTGTTGGCCAGATCAAGTGCTTCATTGCTTCAATTCGGAGCCACATCGCAACTCCACAGCGGCATGGAGTCTTCCAGCGACTTGCTGAGCGGAGCTCGACACCAGAGTCTTTTCAATTACTTTTGCGTCTTTAAGCAGGTCAGGCGATGCATTGAGAACCGACGACAGACGATCGTCGTTCACCATGACCAACAAGGCCGAAACAAGGCTTGTTTGAGATGTAATGGTTGCTGATTGGATGTCTCCGGTCGCGTTGGAAAACACTTTCACAAACAAGTCTCCTTCGT…
asmbl_21142	no	-0.744173	0.738025	no	1.36682	0.910255	yes	-2.96777	6.08881e-06	no	-2.11099	0.573343	no	2.2236	0.129282	yes	4.33459	0.000530621	FC3h>FC1h	NA	NA	TACATGGATTGTCTTTGCTGGCGTATCTTAGGATTACTCCATTGCTTCTGTAGATCCAGCTAGTGCCCAAAATCTATGATTCAGTACACGGACATGGGAAACCTGCAGAGGAAATCTATCTCCCCAACAAGGCTGACCCATCCACGGGTTGAGGTCGTTGTTGCTGCCGTGCCTGTCGCTGTTCTTGAGCTTCCTTGATTTCTTTGACCATATTGGGATGCTCCGTATCAACACCCACATCCGCCAAAAGTGCCCCGACAGCATCCTTGCCTTGCACCATGGCCAACCAATACGGCGTTCGTGCCTGTCCATCCATCTTGTCCAACAGGTCCACGGCGTTGGTTTTGTTATTATTGGCAGCACAAGCTTTTTGAATGACAGTAATCCATAGCTGCACGG…
asmbl_21202	yes	7.62364	0.00464612	no	1.12934	0.997652	yes	3.4183	0.0190167	yes	6.49431	0.143367	no	4.20535	0.203106	no	-2.28896	0.45599	FC1h>FC15min	NA	NA	TTATGATACGCTACTACCAAAGCTATCTAGCTAGCTATTGCTCTAGTATGCATTTTCAACTGTTCCTTGGCATTTCTTTATCAAAATTATTTTCTATCTTTAGTGCCTCTATCTCTATGACAGCATCATCATGTCACCAGCAACTTCAATATTTAAAGTTCGTTGGCTTCTTCACCAACAATTTCCACCATCTCATACATGGCTTCCATCAACTTGAAGATACCAGCACCCATGGCCGCACCAAACATGGGTCCCCAGAGAGGAACCACCAATCCATAGTGCCATTCACTCGATCCTTTGCCGGGAAGTGGCAACAGATAATGGGCCAGGCGTGGGCCAAGATCACGGGCGGGATTGGCAGCCAATCCAGTGGTTCCTCCCAAGCCAAGAACCAACAAG…
asmbl_21235	no	-0.0628637	0.98468	no	0.0461584	0.997654	yes	-1.69026	0.00345534	no	-0.109022	0.995938	no	1.62739	0.132123	no	1.73642	0.0946089		IPR001305,IPR003095,IPR015609,IPR002939,IPR001623,IPR018253,IPR008971	NA	NNAGTCAGCCAGGATGACATCAACCAGGTACAACATGAACTTGCGGAGAACAAAAAGAAGCTACAACGAAAAGAAAATGCAGCCAGAGAAGAAGCCAGCTATCGTGGCGAACGTCAACGATTCCACGACGCCTACGCCGATGCACATCGAAGGAGAGAAAATTGGTACAACCAACAGGGGCCCAGTGGAAGTCGTCGTTGGGATTCTTTCAATCGAGAAAACGGAACGAAGCGTAGTCCCCGACAAAAGAATCCAAGACAACCACAATCCAACGCCGGCTCCACCAGAGGAGCATCACATGTGGGTGGATTGAACGCCATTTCCACCGAAGGCACGCATTATTCGACTTTGCAAATTCCTTTTGGAGCAACTCAAGCGGACATCAAGAAAGCATACCGC…
asmbl_21250	no	-0.301361	0.81222	no	0.316702	0.997652	yes	1.16261	0.0104588	no	-0.618063	0.821812	no	-1.46397	0.0520812	no	-0.845903	0.395913		NA	NA	CTGCCACCCCAAGCAAGCGAGAAGCGACGAAAGCAATGAAGAGCTGGTCCTACGGTAGTAGCTTACTATTAATAGTACTACCATAGTATCTGCTTTCATGGCGACCCATGCATAGGTAGGTAGGTTGGATGGTTGAAGACCACCATGACTGATCGTTTCTTGTCTCTGGAGAAGACAAGTGAAAAGAAAGAGAGTGAAAGCTCTCCTCTTGCGATTCCCACTCCTGGACAACTGTTGCACGATGCAGATGAAAACGACAACCTACTAATAGTAGTGGATACCACTGGCTCCATGGCGACAAACAGCCACCCAACGATACCTCCGCAAATTCAACTTCAGGAGAATGCCACTGAGACGGTCCGTCATCGGAACCATCGTCCCGACAAAGAGCCTCCATTG…
asmbl_21268	no	1.48242	0.224792	no	0.74683	0.993451	no	-1.20768	0.122792	no	0.735592	0.92113	yes	2.6901	0.0241415	no	1.95451	0.157127	FC3h>FC15min	NA	NA	GGTCAGGAAACTCATTGACTTTTAGTATTCTTTTTATTTTTATTAACTAGACTCTGCTCTGCTCTGCTCTGGAGTAAGTGATTCGACATCGCCAAATACGCCTTACATGCCCTCAGAACAAGTGGCTCTACTCTCTTTTTATTCGACAAGTACCGTCTTGGCGTATTGCACGGTATCTTTGAACCTCAGACAACGTCGATCAATGAAGCCCAACTGCCAATCTTCAAGGGCCACCATCCGCCCAGTCAAGAGATCATCTTGGGTATGGATGCCCTGTGCTTTGTCAACCACCGGAGAAAAGCCGTTGTTGCCCCAGAACACCTTTGCCTTGGGTTGCTCGTAGCCAACCTCTACATACATGAGAGCGGATCGGAGCCCTTGTGACTTGGCATACTGAGT…
asmbl_21272	no	-2.54891	0.375095	no	-1.87438	0.895664	yes	-3.11697	0.0150611	no	-0.674528	0.977662	no	0.568054	0.955901	no	1.24258	0.753254		NA	NA	TCAACTTTGGATCTGCAATCTCTAGCAATTACCGTACATGCAATATTATCGTCTCATCTAGACACGAAATAAATGGTATGCTGCTGTCGCTCCGCCCAACCCTTGAGAGCATCATCTTCACGGCTGGCCACTTGGTTCTCGATTCGATTGAAGTTCATTCGAATTCTCCTTTCTCGCATCGCTACTTGGGACCATCCGATGATCTAGCCATATGTTGCTCTGCCGATTTCTTTCGCAAGGCGGTCCTGATGGTTTGGTTCTGTTGACACTCTCGTGGTAGCATCAAGGCATTCTCGGTGCCAACCGCTTGCAGCAAGTCCATGCAAGTCTTCTCGTTGTTCGCCTCTTGATTGTGGTGCCAATCGCTGCTCCAACGACGCGCCACAGAGTATGCGTTGC…
asmbl_21286	yes	4.16843	0.0679304	no	1.31303	0.997652	no	2.78695	0.10757	no	2.85541	0.672425	no	1.38148	0.798497	no	-1.47393	0.729981		NA	NA	ACTGTATCTACTCGACTTCGTATACCGAATGTTCGGCTTAAGCACGTGGGCGTGGATAAGTATCCATCCCTTGCATGCCTAGGGCACCGCTCCATGCCTGCCAATAGTCAATCTGGCGCTTCCACTCTTCATCGTCACCTGCCAAAGTCTTGTCACTGGTAGGGTGTGGCACGCCAGGAATTGCAATGAAGCCAACATGCTTGGCTCGATCCTCCGAATTGGTGACGGTGTTCTCGGTTGGGTCCACCGAATAAATATCGATTCCCACGGCGGCTTCATTGAGAACATAAAAGTAAGCACCATCGTGGCTAAAGGCCACATCGACTGGCATGGCCGAGATGGGCGATCCACCCGAGTTGGCAAAGGGGCCTCCATTGAAGCCAACCACACCAAGATCCT…
asmbl_21350	no	0.713777	0.68285	no	0.226092	0.997652	yes	2.45816	0.0011552	no	0.487684	0.964449	no	-1.74438	0.235756	no	-2.23207	0.0984734		NA	NA	GGAACGATCTCACGCGAGCTACAGGCAAATCTAATTCTTCCTAGCTTGGCTCGTAAGGATCAAGGCCACAAGCAAGGACCACTTCTGAGGAACAGTCCGCTGAGTCGATCTGGATCCATGAAACGGAAATGGCCTGCACCCAAGCAATTGAGAGCTAGACTACTCAATCGAAAAGGATATCACCATCCAGACCTGCCGCTTAACTCTAGAGATAAGCGTAGCTGACCAAACAGCCAAGCATGCAGTGATAACCCGCAACAAAGGTGCGTGTCTGCTGCTGTTTCACAAACTTCGCAAGGCTGATTTCATATAGCGACGACATTAGCACGGGCTTCCCCGCCTTGATCCTGTTACAAACCCCACAGCCTAAGGAGCGGTATCCTTGTCTACAACATTGCA…
asmbl_21401	no	0.376925	0.813166	no	-0.426482	0.997652	yes	1.6797	0.00302768	no	0.803407	0.805278	no	-1.30277	0.240361	yes	-2.10618	0.0218786	FC1h>FC3h	NA	NA	CTCATGATTGTTGTTATGGTTGTGGACGGTGTCCAGGATGTGACAAAGTGGTTGCCCAAGAAAATGCCAAGCAGCCATGATGCAAAGAAGAACAGTGACGAAGCTATAGGTATTTCAAAAGCAAGCGAAGAAGACTCCAAGTGTGACAATGCTCTCAAGATATTCTCTCGCAACAGAGATACTGCCAGCCTCGTCAATTAGGAAATATCCTAGCATCGTGACTTGATCCCTACCATACGGAGTTGAGAACAAGAAAATGAATGTTTAGCAATTCACAAACGTTTGCTCGCACCCCTAAGCAAATTTCTGAACGAGAACGGCAGTGGCTCCTGTTGCTCCACAGTCGAACGTTAGTGGACAGCGCAGGTATGGTACCAGTGCTAGCGTTTCAGGAAGCCC…
asmbl_21439	yes	-2.41423	0.01695	no	0.470271	0.997652	no	0.162026	0.889289	yes	-2.8845	0.122965	yes	-2.57626	0.0382369	no	0.308244	0.908757	FC15min>FC1h, FC15min>FC3h	NA	NA	CCTCGCACGGCATGCCTCCGAGATTGATTGCCCTGCTCATTTCGGTGATTGCGGCAGACACGAAAGCTGCAATGGCATTTGCCTTGGCTTTTGCCCTCTCGCCTTTCGACTGATTTTCGAAGCATGGCAACGGGTGGAAAAGATCCTGTGGTCCACCAGTCTTCCATTCGCCAGAGGGCATTGCCTCTATGGGAAACTATTGGAGAGTTGTATGACTCAACTCTACAAGAGTCTATCCCCAGATCAAGAGCCAACGAGCCAACAGGCTCAATGAGGGCATCGCTGGCTCTCAATTCTTCCCTATCACTCTCTATATTGAGGCAGTCTTCATACAATGCATATTGGGCTCTTATGGCTATTCATTTCACTCAAGGATCCTCGTGCTAAAGATGTCATCAT…
asmbl_21441	no	0.728519	0.809225	no	-1.04455	0.910255	yes	-2.43971	0.000496366	no	1.77307	0.675645	yes	3.16823	0.0357656	no	1.39516	0.398831	FC3h>FC15min	IPR000626,IPR019954,IPR019956,IPR019955	GO:0009987,GO:0044260,GO:0008152,GO:0043412,GO:0044267,GO:0006464,GO:0044237,GO:0019538,GO:0043170,GO:0044238	GAGAGCATCATCAAGTCAATCAATCCACCATGGAAACACGCGAGCAACCACCGCAAGAGATCAAAGTCTCGATAGTCAAGCCCAGGGAAGCGGCTTCTGACAAGCGCCATGGCAAGCAAAGCAGTCATGTATCATTTTTGAAGTTTTCCTTTCCTGTCACCAAAGGTTTGACTTTGTGTCATTTGCTGCGTAAAACCCGACGTCAGATGCACAATAATCTCTACACCAAGCAGATCCTAGGTCCTTCCAAGAACCTGTGTCTCTTCAAGCCCAGCCGATTCTTACAACAAACGCTGCCCATCACGACCGAACATGTCGGCGAAGAAGGAGCCTTCGAATTGGCGGGAATCCAAAAGAATGATACCATTATGCTGCTTCGCAACATGGAAAATAACGACA…
asmbl_21445	no	0.156087	0.965674	no	-1.06561	0.916902	yes	2.17296	0.0106285	no	1.2217	0.77033	no	-2.01687	0.18705	yes	-3.23858	0.0133487	FC1h>FC3h	NA	NA	ACGGGGATCATTATCATTGTCGACACCCTCCAGTGCGGCAATTTGCAAGGCGGCGGCTTCATTGGTGGGACTCCCCCAGCGACTGTAGACGAATCCATCGTCGTCCGTGTAGGGTGCTTCTCGTTTTTCGTGGAGACGAGCACCGTGTCCGGCATCATCCAACAAAAAGGTACTGCCAAAATAAACGGGAGGCGCCAATGCCCGTTCGGCGCCGGGTTTGGAACTGTAGAGACTGGCGCATTTGGTGGCAAACGAAACGGGTTTGGCGTGCGGAGTGGGATCGCGACGAAGACTCTTCAAATCAATAGTGCCTTCTTCTTCTTCTCCATTGGAAGCAGTTTCTTCTGCCAGAGGACGCTCCAAGTCGGCAGCGACAAAGAGTGGAGTGGTTGCTCGAGT…
asmbl_21473	no	0.357193	0.9079	no	0.611022	0.997652	yes	3.20049	0.000251108	no	-0.253829	0.991497	no	-2.84329	0.0497769	no	-2.58946	0.0904509		IPR011009,IPR020635,IPR000719,IPR002290,IPR017442,IPR020642,IPR020636	GO:0005515,GO:0032555,GO:0032553,GO:0044260,GO:0006796,GO:0003824,GO:0006793,GO:0032559,GO:0000166,GO:0016301,GO:0030554,GO:0001882,GO:0016773,GO:0017076,GO:0043170,GO:0044237,GO:0044238,GO:0016772,GO:0009987,GO:0005524,GO:0016310,GO:0004672,GO:0004674,GO:0005488,GO:0001883,GO:0008152,GO:0043412,GO:0006468,GO:0044267,GO:0019538,GO:0006464,GO:0016740,GO:0043687	TCAAGCTACCCTTTCAAGCTACCCTTTCAAGCTACCCTTGTTTTTAAAAAAGTTGTGTTCTGAATTTTATTGATTTTCTGAGTAATGACCTCTTTGGTAGCCAGTACAAGAATCAGCAGTATGCCTTCCGCTAGCGCTCCCATCAACCGCCGTGGCAGCATGCAAGATGAGTCTGTCAAGTTTCACGCGCGTGATTTTCTGAGTGTNNNNNAAGCAGGAGGATTTGCTGGCAGACTACGAAATGGGGGATGTGCTGGGAGAAGGAGGATTTGGACTGGTCTACAGCTGTGTCCACCGAGAAACAGGTGCTGAAAGAGCCGTCAAAATGCTGCAAAAGGATCCCGATAGACCTCAGATTCAAGCCAATATTATCAACGAGTTCAACGTGCTCAAAGACCT…
asmbl_21483	no	0.428723	0.833258	no	0.296258	0.997652	yes	1.87847	0.00822326	no	0.132464	0.995605	no	-1.44975	0.315178	no	-1.58221	0.26547		NA	NA	TTGGAGTTTCGTTTCGTTTTTAGTTTAGACTATGCAAGTATTCCCACAAGGAAGGTTGCTACAGCAGCCAAGCCAAGCCAAGCCAAGCCAAACCGGAACAACCAAAATTGAGATTGCACATGACATGAGTAGAAAATGTATACAAATGCAACACAGTGGTGAAAGCAGTGGTAGTCCCCTCTTTCCCATCCAAACAAATACAAGCATCCGTCTCAGCCACTCCAGAAAACTCGATTCTCTGGTACGGTAGCTAGACTGTCAAACGCCCAAACCAGTTCCACTCCACGTTCCGCTCCAAGTTGAACCAGTCATTCCATTCCAATCCGTCATCGTAAATTCCACCATCGAACCAACGAATCATTGTTGCCAACCTTCCATATTTCGTTCCTTATCTTTCCT…
asmbl_21492	no	1.31254	0.677211	no	2.39551	0.82287	yes	-3.48848	0.0112731	no	-1.08297	0.954453	yes	4.80102	0.0294002	yes	5.88399	0.00858167	FC3h>FC15min, FC3h>FC1h	NA	NA	ACAGGCACCAGGAAGGTTGAGGCGAAGAAGTTCATCTACTCCTTGGCATGTAGTGATTGCTCCAGTTGGTTCTTTCACGATGTTGAGGGGAGAACCAGGCAACTCACAATTCGGGCATAAGCAACACTCCTCACTTCCCGGCGTAGGGCTCCCTGTGGGACTACTTGATGGCTGAGAATCTGAAACACTCGGACTGGATGATGGTGACGATGAGGGACTAGATGATGGGGGCCTCGAAGGCGCCCTTGAAGGCGATCTTGAAGGTGCATTGGTGGGGGACCTTGAAGGCGACGACGAAGGCGAACTCGATGGAGTCGACGAAGGTGATGCTGACGGCTTTGTGTCCGTTGGACTCATGGATGTGGATGGCATACTGGAAGGAACACCGGATTCCGAAGG…
asmbl_21508	yes	6.38575	0.00155898	yes	6.86479	0.0629234	no	-1.35733	0.368105	no	-0.479035	0.950342	yes	7.74308	0.000297837	yes	8.22211	0.00288602	FC3h>FC15min, FC3h>FC1h	NA	NA	GACAGGCATCTCGATCCCCACCATCACGAAAATCAAGGCCATGAGGTTCACCAAGAGCTGCCTCTCTTTCTTCTTCCTCCCAGCCCTTTTGGTCTCAGGAGAAGGCTCCGTACGTAAGCTGCAGGAGGCCCCCCCCAATGATGTTTGTGAATCGGCCATCTTGGTGAATGCCAGCAGCGTCTTGGCGGGCACTGCGATCACAGGAAGCACCGCCAATGCCGAGCTGGATTCGATACGATGCACTCCTCAACGAACCGCAGTCTATTACAAGTTTCGTAGTACTGGTGCCCGCTACAGGGTGACGACGTGTCATGACGCTACCGATTACGACTCCGCTCTTATTGTTGACAATGGAAATTGTGACAACTTTGGCTGCCAGGATCACTCGAATGAACACGA…
asmbl_21512	no	-0.101814	0.969724	no	0.165587	0.997652	yes	2.28827	0.000184278	no	-0.267401	0.978649	yes	-2.39009	0.0123064	yes	-2.12269	0.0351097	FC15min>FC3h, FC1h>FC3h	NA	NA	TACCACAGCAATTGTTTTGTCATAGTTTCTACCGTCTGAAGCATGAAGGTCTCTTCTGGTGCAACGGCATTCCTGCTCGTCGCTTTGGCGCAGCTGTGCTTGGGTTTTGTTTCGAAAGCAACACCCAGCCCAGTATGTGCGAGTAGAAATCGATGCAGTTCCCTTTCAGTCGCTTCGACGCCACTGGAGCTGCAAGAAAAGTTTGCCAAAATCAAGCCAGCGCTGCCCGCTGATTTGGACGTGGTTTCGGCTGGAGGATGGTACAATCTGCAAAAGACGTACGCGCAAGAAAGCCCCAAAGACGCACTGGTTCAACTCATTGTGGAGGGACTGGTGGATGGAAACAAAAAGGTGGAATTTGCCGCAAAAGAGGAACGACTGAATGCCTTGTTGATTTTG…
asmbl_21513	no	0.857456	0.529081	no	1.15759	0.779286	yes	3.16015	3.37437e-06	no	-0.300136	0.980229	yes	-2.30269	0.0452271	no	-2.00255	0.107767	FC15min>FC3h	IPR011009,IPR001611,IPR013210,IPR020635,IPR000719,IPR002290,IPR017442,IPR003591	GO:0005515,GO:0032555,GO:0032553,GO:0044260,GO:0006796,GO:0003824,GO:0006793,GO:0032559,GO:0000166,GO:0016301,GO:0030554,GO:0001882,GO:0016773,GO:0017076,GO:0043170,GO:0044237,GO:0044238,GO:0016772,GO:0009987,GO:0005524,GO:0016310,GO:0004672,GO:0004674,GO:0005488,GO:0001883,GO:0008152,GO:0043412,GO:0006468,GO:0044267,GO:0019538,GO:0006464,GO:0016740,GO:0043687	CTGCTGCCAGTTTCCACCACCCAAAACAAGTCCAACTTGCTCCTCATTATTTATCGATTGCTAGCTAGGCCTAGGAGGTGACGGCATTGTAATCTTACAACCCTCTGTGAACAACCAACTGTGAACAAGAAGAATTGACGGAACTAGCCTGCGATGAGTAATGAGACCAACGAAACAGAATTGGATCTCCTGGATGCCATTGCCAAACAACTGGCTAAGAATGGTGGTCCTGCTGCAACAGCGAGTACGACTACGGCCGCTTCCGGTCTTAACTTGCTAGCCGAAAAGGAGGCTGCCAAGATCAGTGTTGGTGCAGCCGTTTCCTCGCGAGAACTCGTTCCAGATGGGGATAGTAGCCATCTGAAAGAAGAAGAACCAAAGGACCTTGAGATTGCCAAA…
asmbl_21518	no	0.0237079	0.996196	no	-0.209289	0.997652	yes	1.99291	0.00455677	no	0.232997	0.988206	no	-1.9692	0.105708	no	-2.2022	0.0652643		NA	NA	GGGATTTTTGTGATTAAGCTTGAGTGTAGTTTCAACAAGGCAAGTTTACACAAGGCAAGTTCTAAGAATTGGCACAATTTTTAAAAGTACTCCAGCAGTGGACTAGCTAGCTTCGAACATCACTGGCAGCATTCTGCCCCTGCAAGTGATTGTAGTTATCCATATGGATCCGTATTCCTCTAGAAATGGGCAACCAAAGATCGGGTGTCGAACAATAATGAGTACACTCTCCGTCTCGATGAATGTCATGAAACTGTGATGAAAAATCTCGAAAAGGAATAAAGTAGAGATTTTTGGAGTTGGACAACGACAACGATGATGGTCCTGTTGCTGGTGGCTGCTCAAGTTGCTGCTGGTGTGGGTCCACAAAGTTCATGCCCGCTCGCTCTGTTGCATTTT…
asmbl_21527	no	2.82704	0.341293	no	2.09005	0.954997	yes	4.72899	0.0131829	no	0.736986	0.979525	no	-1.90195	0.684431	no	-2.63894	0.504312		IPR011009,IPR004147,IPR000719	GO:0032555,GO:0032553,GO:0044260,GO:0006796,GO:0003824,GO:0006793,GO:0032559,GO:0043231,GO:0005622,GO:0009536,GO:0005737,GO:0043226,GO:0000166,GO:0001882,GO:0030554,GO:0016301,GO:0043227,GO:0016773,GO:0043229,GO:0017076,GO:0043170,GO:0044237,GO:0016772,GO:0044238,GO:0009987,GO:0005623,GO:0005524,GO:0016310,GO:0044444,GO:0004672,GO:0005488,GO:0001883,GO:0008152,GO:0044464,GO:0043412,GO:0006468,GO:…	NNNNNNNNNNNNNNNNNNNNNNGCGCACTAATGGGCGCTCATTAGTGCGCGGGACTAAACATCAGTCCTGGAAATTCTACAAATCAATGACGGAGCGACAGTCGGGCCAACGTGGCCGCGTCAAAACGCATGTCGTACATGGTGAGCGCATTGCATGCCAGAAAGGCAGTGTCCATGTGGACCGACTCGCCTCCCACAGCCGCAAATCGACGAGCGATTTCGTCATCGTTCCAGGAGCTCTTGTCGTTGCTAAAATCTGTAGCCATGGATAGGTAAAACTTTGCCAACGCTTTGCGCCGATCTTGGTTGGGAATCCGTTGAACATTCCCAAAGTCGATCAGGCCTAGAATGGGAGCGCCGTTGTTAGTGTTGTTGGTGTCTTCGCAGATCAGAATGTTT…
asmbl_21531	no	0.554733	0.741365	no	-1.01919	0.819556	yes	2.07845	0.000950193	no	1.57392	0.508376	no	-1.52372	0.23174	yes	-3.09764	0.00132116	FC1h>FC3h	NA	NA	TGCGTCCTCCAAACTTCACTTCCAAACCAGATTTCTCTACATCTCTATTATATATTATTTATTTAGAGATCTTGTTCGGCGGCATGAAAGAGTCGAACGGCAAGCATGGTTTCTCCGGCATGATCACGGAATTCAAAGTCGTGTTGGACATCAGTCATGTGGGTGACGTAGATTCCTTCTTCGATCCATTGGTATCCTCCCTTATCACTGAGTTTGAGTTCCACGGCCTCGTCCATGAGTAGATTTTTGAGTGTAATCTTGTAGGGGCGTTCGTCTTTGGACGTGTAATCCGTGTTGGCCCAGACAATGACCTTGACGCGCAACTTGAAATCGGTGGAGCGGACCACGAATGCTTCTCCCGTCTTCATGTACTGCGTGTTGTGACCGTAGGGTTCCACG…
asmbl_216	no	-0.229868	0.94709	yes	5.82193	0.0699412	no	-0.713016	0.698406	yes	-6.0518	0.0997508	no	0.483148	0.912362	yes	6.53494	0.0209201	FC15min>FC1h FC3h>FC1h	NA	NA	CTCGACGGCAATCTGCACCTCTACTACCGGCACCGGTAGGGCTCGCACCTATGCTGCACCCCAAGGGCTCGCACCTCGGGGGGCAAAGTAGTCTGCACCTCTGTGGATCGCACCATCGCACCTCGGCGGCAAAGAAATCTGCAGCACCTCTACTACGGTACCGGTACGGCTTGCACGTCGAGTGCAAATTGCTAGTGCGGTAGACTGTCGACTCCTGTGAATGGGCGTCCGTGCCCATGCATGGATACCGGTACCCTTGTGGGGATTGGATGCATTGACATACGAACGGGCTGCTCGAGGGGGTAAATCTAAAACTCTCAAGTGGACCAGAGAGAATGGATGCACATGTGGCACAATGACTGAGCTTTAGCTGCTTTGTATGACCATTGGAATTACCAC…
asmbl_21609	yes	1.61162	0.0984856	no	0.54857	0.997652	yes	-1.85735	0.00271495	no	1.06305	0.801464	yes	3.46897	0.000270361	yes	2.40592	0.0417113	FC3h>FC15min, FC3h>FC1h	NA	NA	CTTTTTGGATCTTTCTCAGGCAGGTTCGACATTGCTTAAACTCCATCCAGAAGCGCGATTGTTGTTGATGCTGTTGTCGTTGGGCACAAAAAGAGACGAAGAATCAATCAAGTTGTAGACTAATAACAAACAAGAAACTCCGACAATGAAGACGTATCTTCTCACCGGAGACATTGGAGGGACCAACTCCCGCATGGGTCTGTACTCGACGTCCTCCCCAGAACCCCTCAAGGTCAAGATCTATCGCAACCAGGACCATCTTCCTACTGACAACCGAGAAGGAAGCACAGTGTTTCAAGACAAGATTGTTGCACCATTTCTCAAATTGTGTTTTGAGGAGCTCAGCATTAGCCCTGATGACGCCAACAATATATCTTCCGATTTTCGGATTGTGGCCTG…
asmbl_21612	no	0.668575	0.656282	no	-0.199094	0.997652	yes	-1.65574	0.0105846	no	0.86767	0.836785	yes	2.32431	0.0289418	no	1.45664	0.265055	FC3h>FC15min	IPR000594,IPR016040,IPR009036	GO:0005488,GO:0008152,GO:0003824	GTCTAGTTGTAAGGAGGGTCTAATTCGTGTCTCTGCTACCAGAAGAGGCGGTGGTGGCCCATCTGTGTTGACTAGTCTCGCTGGAACCCCTCCGTGCCATGCTTTTAGCATTGATAGACAGCAGCCACAGAGACGATGCCGTTGTAGACGTAAGTATTGTTCAGAGGCACATACTGGCCAGTGATGATCTTGACGGCTTCTTGAGACGCCACCCCTCCAATCAAGCTGGAGATGGAGTGAATCTCTGCTTGTCCGTAGCGCGCCAACTCTTGCGCAAACTTGGGCGGATCAGCGGCCAGAAGAGTGCTTTTGACCAAATCATTTTCTTGTAGACCCAGCGAGGTGACGACATTCACAACGCATTCTTGAAGAAGAGAAACGTCCTCTTCCCACGCATCC…
asmbl_2163	no	1.22967	0.308537	no	0.696723	0.994183	yes	1.87133	0.0149306	no	0.532944	0.957403	no	-0.641665	0.78737	no	-1.17461	0.496265		NA	NA	NNNNNNNNNNNATATCTCATCCAACATCCAAAGACGCAAAGACTGAGGAGGATGTCCACGCCCATGTCCACCGAGTACCCGGGTCACCACGGTCAGTACCGTAGTACCGTAGTACCGTACAAGCTAGTAGTAGTCTATTGCTTTGCTTTCAAGTTGTTCCTTGCTTCTTGTTCTGTTTTCTTCCCATGCCATGCCATGCCATGCCATGCCATCATGCATAGCTATTGGCTTGCTTGGTTTAGCGTTTGCAAAATTTTCAAGAATCGAGATCTGCTCACGATTTTTGGTCGTGCTCTCTTTGACTTCCGCTACGAACTTGAATAGATTTGCTGCTGGGACGTGGAGGAGAGACCAACAATCATAGTGGCAACATCAACTTTCGAAATCTCCTTGAAGCGT…
asmbl_21630	no	-1.79936	0.305126	no	0.698934	0.997652	yes	4.06778	0.000255214	no	-2.4983	0.452274	yes	-5.86714	0.000278662	no	-3.36885	0.0612861	FC15min>FC3h	NA	NA	CAGCGTTGTGCCACAATCTCTCACCCTTTTTCTTGATGCGACTCCCGAAAGATGAAAAATCACATGGACAAGGAACGAGTCAGAGAGGATATCAGGAATCGGGTTGGTGGCAGTGAATCGCTGCCTGAGGAACAAGCGCTGGCGCCGGGTCCAGCCAAACCTAGGTTGTCTTCGGTTCTCCGAAAAAGTCATGGCAGCAATCGAAGGGAGCATGAGTCGGTGAAAAAGACCCTTGGTTCTTTTCCACGCATCGTGGGGCCAGCAGCAGACATTCGAGAGTTGGAATACATCTCAGCTCTTCATCAAAACGCAGAGAAACTCTTGCGATCAGATGGCACCATCTCTTGTGAGTTTTGCTCATTTGGTTATACAGGTTTCGTCTGCCTTGAAAGTTGGACT…
asmbl_21663	yes	3.36458	0.0780681	no	-0.99229	0.980629	no	0.794032	0.489482	yes	4.35687	0.130366	no	2.57055	0.265008	no	-1.78632	0.371181	FC1h>FC15min	IPR018297,IPR001054	GO:0006807,GO:0007242,GO:0009187,GO:0023046,GO:0009975,GO:0023060,GO:0044281,GO:0003824,GO:0009165,GO:0006753,GO:0050789,GO:0009123,GO:0009124,GO:0044237,GO:0044238,GO:0016849,GO:0009058,GO:0009987,GO:0023052,GO:0008294,GO:0065007,GO:0055086,GO:0016829,GO:0007165,GO:0006139,GO:0004016,GO:0050794,GO:0008152,GO:0009190,GO:0044249,GO:0009117	TTGCCAGAGCAAAAGGGGTCTTCAAGGTTGAGACAATCGGTGACTCGTATGTGGCCGTGTGCGGTTTGCCCAAGCCCAACAAGAAGCATGCCATGGTCATGGTCAAGTTTGCCTCGTTGATTCGTGACAAGATGCGGCAGTGTACCCATGAATTGGCGGGGTCACTTGGCGAGGATACGGCCAACCTCAACCTGCGGATTGGGCTCAATAGTGGTGCCACCACTGCCGGAGTGCTGCGGGGCGAGAAGAGTCGGTTCCAGGTGCGTTGTAACTTGAATGCAGGAGTATGATAGAGGCAGATGTTCTTGATTTCGTTTCGTGGAAAGATTGCCAACCTCTTTCTTTTTGCTCGTTGCTTAATCTTTTATAGCTGTTTGGCGACAGCGTGAATACCGCCAG…
asmbl_21679	no	-0.698241	0.426347	no	-0.220545	0.997652	yes	-1.43231	0.00205602	no	-0.477697	0.915833	no	0.73407	0.523809	no	1.21177	0.183771		IPR001494,IPR002885,IPR016024	GO:0005215,GO:0034504,GO:0000059,GO:0051170,GO:0070271,GO:0031224,GO:0006605,GO:0006606,GO:0015031,GO:0043933,GO:0006886,GO:0043623,GO:0043231,GO:0031975,GO:0005622,GO:0051641,GO:0043226,GO:0032991,GO:0043227,GO:0022892,GO:0006810,GO:0051649,GO:0043229,GO:0051169,GO:0031967,GO:0033036,GO:0009987,GO:0065003,GO:0046930,GO:0043234,GO:0044428,GO:0008565,GO:0044464,GO:0044424,GO:0044425,GO:0044422,GO:…	TCGGCGGGTTGAGAAGTCAAAAGATCTCGTGCATGTGTGTGTGGACGACCGAATGAGACAGCTATCGATTTGATTTGGGTTTGTCAATCTTGGAGCTGTTTCTGTCTGGATAGCGCTTGTAGAGGCTGTCAAGAAGAAGGGCTAGCTAGCTAGAGTGGGAAGCTTGTTGTCAGTCAGTGGTCACGCATTTGGTTTCTCACGATCGAGTGATAGCCTACTCTATTGTATTGGACATTTTTCTCCTTGCGTTTCCACCTGATTCCCCGCTATTACTTTTCTTCCTCTCGCTTTGAGCCATCCACCATGGACGCCCAACAACTAGCTCAAGTAGAGGCTCTCTGCGAGACGCTGTACACGGGAATGCCAACGACAGACGAGAATGGCCAGCAAGTGTCTCGC…
asmbl_21680	yes	-2.04889	0.0345143	no	0.0874819	0.997652	no	-1.35881	0.0686226	no	-2.13637	0.278369	no	-0.69008	0.750045	no	1.44629	0.330867		NA	NA	GTGAAACATTATGGCAGAAAGTGCAGTGCAAAGGAGAACTATTAATAGGAGAGTACATTCCTGGATGTTGCATCAGTGTGGATAGGATTGGATGGGCTGGGCTAGGTTTCAGAAGGCTCTTGTGCAGCCTGAACGTTTCCGGGACAAGCAAAAGGAGATCTATTTTGTAGTTTGTAATGATTAGATGGAAAACACTTTGATGTGACGTGTGGTGTGTATTGTATTTCCATTACGGATTACCTTCAGTTTCCGCCCAGCGCGGCATTTCGAATGTCTCTGAGGCATTGCAGGCTGGTTTCCAGAGGCATTCCATCCACGGTGGATTCCATTTTCCCGCTTACTCCGTCTCTGCATCCAGCAGCAACACATCGAGCCAACAATTCCACTTCTTGTTGGTCA…
asmbl_21720	no	1.36539	0.356165	no	0.700351	0.997652	yes	4.05069	3.98712e-06	no	0.66504	0.951025	no	-2.68529	0.0695799	yes	-3.35033	0.0157406	FC1h>FC3h	NA	NA	NNNNNNNNNNNNNNNNNNNNNNNNNNNNNNNNNNNNNNNNNNNNNNNNNNNNNNNNNNNNNNNNNNNNNNNNNNNNTTGATAAAGAACCTCAGCCAGCATCAAGATGCTTATCATCAAGCTATTGGGAGCCTTGTTGCTCCTTGCGTCTACCTCTCAAGGTTTTGATTACACGCTCTCATCAGATTCTGCTTTCGAGATTTCCACCACCGACGTTGCTACCGATATTGGAGATTTGAAGGTTCTTTTCAATGGCGACCCTGTGTATGTGCATGTGTCTGGATTGGAATGGGTTGAAACGGACAATAATGACACGGAAGCCGTGCTTTTCTACGAAACATCTGTGGACGGGAAAGTCAGCAGTATTGGAAGCTACGACTTGAACACATTTGGTCGACAAC…
asmbl_21722	yes	3.27155	0.0213661	no	0.362055	0.997652	no	-0.811151	0.358871	no	2.90949	0.386893	yes	4.0827	0.00404555	no	1.17321	0.608623	FC3h>FC15min	NA	NA	CTTCAGTTTGAAGAATCCTAGCTAGCGGTTGAGAATCCAAAACGTCAACGACAACCATGAAGATTTCGGCAATTTTAGGTCTTTTGGCGGCAGCAGCTCCCCTCGCAGGAGCCTTTGTCCCATCGGCTAGAACCTTTTCTGCCAGGCCACTGGTGGTTCCTACTACAACTAGTAGCCCCCCTCGAACCACAACCGCGACAACCCACAACACTCGTCTGTTGGAAACGGCAGCAGCCGCCGAAGAGCCACGCAAGACGGGCGGTGGCACAGCTACCGTTCCGGAACTCACCTTTAATCTGGTCAAGGGTATTGTGGGAGCTGGAGTGTTGGGATTGCCTGCCGGAATCTGTGCCTTTGGAAATGCTCCTTCCGCCGCCATCCCGGCCTTGGTCCTGATTG…
asmbl_21749	no	1.13568	0.500172	no	-0.515576	0.997652	yes	-3.23298	5.82406e-07	no	1.65125	0.622496	yes	4.36866	8.81309e-05	yes	2.71741	0.0152625	FC3h>FC15min, FC3h>FC1h	IPR017871,IPR001140,IPR017940,IPR003593,IPR011527,IPR003439	GO:0005215,GO:0032555,GO:0016817,GO:0042623,GO:0032553,GO:0042626,GO:0031224,GO:0016818,GO:0022804,GO:0003824,GO:0051234,GO:0032559,GO:0016462,GO:0000166,GO:0001882,GO:0030554,GO:0006810,GO:0017076,GO:0016820,GO:0016887,GO:0017111,GO:0015399,GO:0015405,GO:0009987,GO:0022857,GO:0005623,GO:0005524,GO:0055085,GO:0016020,GO:0016787,GO:0005488,GO:0001883,GO:0044464,GO:0044425,GO:0016021,GO:0043492,GO:…	GTGATCCTCAGCAAAATTTGCAATCTCGTGTCACCCATTCTTCTGGGGTGGGCATCTACCGCCTTGGCCCATCAGGATTATGCGAGTTGTATCAAGTGGTCCATTGCCTATGCCTTTCTGCAGTTGATGAGCAGTACCTTTCGAGAAGGTCAATCGCTGGTGTATCTCAAGGTGGCACAGGCGGCATTTGTACAGCTCAGTGAAACCACTTTTGGGCACATTCACAATTTGAGTTTGGATTGGCATTTGCGAAAGAAGTTGGGAGAAGTCATTCGATCCATGGATCGTGGGATTGCGGCCTGCGATACCTTGATGAAGTATCTGTTCCTCTGGCTGTTGCCGGCAATGATTGAATGCGTGGCAGTCTGTTTCATTTTTGCTTCCTTCTTTCAGTATCTT…
asmbl_21761	no	-1.10152	0.373385	no	-0.0324716	0.999947	no	1.63176	0.0267855	no	-1.06905	0.777711	yes	-2.73328	0.0155932	no	-1.66423	0.237959	FC15min>FC3h	NA	NA	GTTGTCATCAAAGGTATTGGACAGCTCATTTTAACAATATCCAACCTTTTGTATCTTCATCGTGAAGAGAAAAGACCATGAGATTCACTAATCTTGTCGTTGCCGCCTTTGTTGGATCGCAGGGCCGGAACGTCGACCTTGCGACTATGGGTAGCAGTGGCCTGCACCTTTTCAGCCCTCTGACCCCACCAACGGAGCTGGCTACCCCTGTTGATCCCTCTGAATCTGTCATCATTGACTTGTCCACACAAAAGCTGAATGCCAATGAGCTACCAGGTTACACTGGTGAAAATGCACCGTTGGAGCAAGGGATTCGAGAGTGGCTGGTTCCATCTGCCTTGGCGGAAGAAGCAGGTCCACCAACACAGGAAGAAATCAAGCTATTACGAGAGGCGTTTG…
asmbl_2177	no	1.12653	0.234813	no	-0.535341	0.997652	yes	-2.37101	5.40316e-06	no	1.66187	0.348492	yes	3.49754	1.52532e-05	no	1.83567	0.062989	FC3h>FC15min	IPR017901,IPR013912,IPR006599,IPR001837,IPR013992,IPR016098	GO:0030029,GO:0008092,GO:0005515,GO:0008361,GO:0006996,GO:0030036,GO:0032535,GO:0009987,GO:0065007,GO:0065008,GO:0048869,GO:0003779,GO:0009653,GO:0048856,GO:0060560,GO:0009826,GO:0032502,GO:0000902,GO:0048589,GO:0005488,GO:0007010,GO:0032989,GO:0016049,GO:0040007,GO:0090066,GO:0016043	TTTTCCTGGATTTTCTTCCGAGTCTGTTTCATAGATAATTAATTTGTTGGAAATTTCTATTCGACCATGGCTGCTTCGAAACCGTCAATCGCAGGGTTGGATCCTTTGAAGGAGCTCTTCGAGGGGATTTTGGTCCGCCTCGAGGCTTTGGAGGGCAAAGTAGGAGTCGCAGCTCCTCAGTCGTCCGCGTCCCTTTCGGGAGGCAGTTCCCACGGCAAACCGCCCACCAAGGGTGGCAAACGACTTTCGGTAGTCCACGTGGCCCCTGATCAGGCAGCTGATTCCGTGGTTGCCTTTGATGAGTACATCAAGACTTCTGTCATGCCGCTGGCATTGACGTGTGATGAACTGGGCGGACTGCAGGATATCGGAAAGCACCTGATGGATGCTTGGGATGGA…
asmbl_21781	no	0.259142	0.936846	no	0.500249	0.997652	yes	3.07294	0.000656022	no	-0.241107	0.991841	no	-2.81379	0.0552363	no	-2.57269	0.106832		NA	NA	CACTTGCTGAGCAGAGTACAATCCTCGGCTCATTTTGGAGAGCATCCAGGGTTCGAAGGACTCCGGTTCGTGAATCTTGGCGGCAGTGTAAAAGCAAGTCATGGCAGCCAGTTGGAAGAGGTCCGTGTTGGCAAGAGCCTCTGTCGCAGAATCCTTGGCGAGGAATCGGTCAAAGTAAGAGGTGGAGATTGCAACGGTTTCTCGGTTAAAGCGGCAAAAGTCGGCCACTTGGTACTGCCATCCGACCATCTTGGCGCGGTCCTGTTCGATGGTGTGCAAAGGACCGCTGATGACCGACTGAGGTAGTTCGTTCTGCTGGTAGAGATAGTCATCGCTCAAGTAAGCTTCTTCTTGGCGCAACATGGCTGCCAACACAGAGTCAGCGCCGAATGGAGATGG…
asmbl_21788	no	2.37741	0.264711	no	-0.367639	0.997652	yes	-2.5164	0.0122867	no	2.74505	0.527055	yes	4.89381	0.00570464	no	2.14876	0.300385	FC3h>FC15min	NA	NA	CGGTAGATTATCCTTCTAAAGTTAGAAAGCTATCCTTTTTATTAATCTGCAGTATTGTTACTTTCAGTGCTCTCGCCACCAATGCCTTTCAATTTGGCATGCCACCGTTCTGTTCTTTTCTTTTTCCCGCCGCATTTTGTTTGGTTGTGTTCCGTCTCAGATCATTGTCCATGCATGGATTGGCTCTAATGCCTCGTTTGGCAAAGTCACGTCAACGTACGCAGAATCGCCACTTGAGAGCTCTGCGCACGACGATGGCGCAAGACTCTTTTATAACTGCGCTGAACGACTGAATTCACTCTCTCGTTCCATTTTTACTACTGTTTTGTTTGTTGCGTGGCAAATTTTCCAAAGGCTCCTCGTCCCATGAGTTCCAAGTCGACTGCTTCCCCTCCTTGA…
asmbl_21854	no	0.0752205	0.984337	no	-0.714417	0.992677	yes	-2.6585	0.000110677	no	0.789638	0.885462	yes	2.73372	0.0141304	no	1.94408	0.134742	FC3h>FC15min	NA	NA	CGTCTTCAGAAAAATGACACTCTGACAACAAAAGGAAAATAATGAAACGGCGCGACAGCAAGCTAGCTAGCAACCGAGCAAAACTTTGAAGCTGCCCCATGACAAGTCGCGATTTGTTCATTTGAGGGTTCTATTAGTTGGGAGATCAGGCAAAAACAGGGGAAGGGTGCAAGTTCTTGGACGGGATCTGCTGGGTGCATGGTTGCAAGTTCCGGAAACCTGTCTTCTGGTTACGCTGACTTGACTAGAGTCTAAGAGAACTGAACAAGAGTTCATTGCTAGCTAGCGAGCAGTGATAGCCAGACGGGATAAAGGGCTCACTCCCTGTTGCTACTGGTACTCGTACCTGTCCCACCCACCGCACACCTCTGAAGCAACCACCAAGAGTGAGCTTTGACA…
asmbl_21856	yes	-1.82701	0.0887255	no	0.22839	0.997652	no	-1.4881	0.0541987	no	-2.0554	0.358052	no	-0.338904	0.912427	no	1.71649	0.240307		NA	NA	CACTGAAGCAAGACTATGGAGAATACTACCAGAATATTTTTGAACCAGAGGAACATGTCCTAGATCCAACCACCAATCTTCCTCTCAAACATGTCGGCAATCAAAGAATATTCAGAGATCCATTTGATGTCGAATTGCCAGGTCGCAAAACACCCACTGACACCAAAGGACAAGGATGGAAACGCATGATTCGAAAATACCAAATCAAACTACTGCAAGTGCAGCTGGGGATCGCACAGGAACGACTCAATCCAAAACAATATTGCCAGGAGCAGTGTCAACAACAACAACAATCCAGCCAAAGCAACGACAATACTATATTGCCACCCGGTACCTATTCCCGTTTCCTCTGGGTCAATGGTGGCCACAGTGCTTCTGCAGCACACGGGAATTTCTACA…
asmbl_21866	no	2.30305	0.250317	no	1.83274	0.858379	no	-1.66927	0.200074	no	0.470308	0.984832	yes	3.97232	0.0452102	no	3.50201	0.0984742	FC3h>FC15min	IPR005114	NA	TTGTTGTTCTATGATTGCAAAAAGAAGACAGATTACAAGTTACTATGAACAGATCGTTACATGGCAGGCAACGAAAACTAAAAACATGGAAGTCAGCATCATCTAGTGGTTGGTGCGCACAAACGTCACGTCCTGGTGATCCTGTACTTTGCATGCCTGGCACACAGCCGATGTGCAGCTATGGACGTCTATGTGGGCGGGACATCCAGACACGAGGGACTCGTCGTCTCTGTGGACAAAGTGCCAGTCGAAGCCAAGATCGCTCAAGCTCTTGCGTTGCGTTGGACCAAGCTGGTGTTGATTGGCCTTGCTGTGCAAATTGATGCACCAGGAACCTAGTCCAACTCCATTGCGATCTTCAAATGTTCGCGGAACATTCGTATGACCCTGTTCCGCCTT…
asmbl_2187	no	0.648681	0.610734	no	-0.74325	0.937947	yes	-2.34054	2.31062e-05	no	1.39193	0.520661	yes	2.98922	0.000547	no	1.59729	0.134644	FC3h>FC15min	IPR011989,IPR013932,IPR016024	GO:0005488	CAGCGACGGACACAGATCACAAAACAGTTTTTTGGTCCTTTGGCATTGTTTGAGAGGCAATTGTGCTGTGTTGGCGCCAAGGCAAGCTAGCTATAGAGTAGAGTGATTTATTTGATACATCTTCAGAGCAACAAGACCGTTCTATCTGTTGGAGCCGTCTTTTTTCGTTTGGATTACCAACTGCGAGAGATTGAGAGAAAAGAAAAGGAGACGTGCCGTTGACTCGTTCGTGCCTCGTTGATTTATATATTTTGGAAATTCGAGACAAGTGTTGTTGGAAACATGTCGAGCAGCAACAGCAACATCAACGCTCTGTTGAAAAAGACAGAACACTATGACAAAGATGAGCGATATATGGCGACATCTGATTTGTGCGAAGTCTTGAAGCGTCATGCTTCT…
asmbl_21873	yes	2.33887	0.100801	no	-0.361503	0.997652	yes	2.72047	0.00556396	no	2.70037	0.345661	no	-0.381596	0.926156	no	-3.08197	0.0608525		NA	NA	TACAGTGCAAAGAATTTTCTATAATATGAAGTGATTATTCCTGCACTATAGAAAAAAGAAAGAAACGTGCCGATTGCTTCTTGGTGTTGTAGCTCTATACAAAAAGGGTACCAAACCACCACAAATACAAATCGACACCCCTGTACTCTCTCGCCTGCCGTTCATGTCGTCATCATCGTCATCATCTGCTTGTGCGAGGGCCAACAAACAAACAACAATTTAAAGCTTGTTGTAACGTCCTGGTGTGACCAATTCCCAGATGGAGACAAGGAAGACCAAGAAAAAGACGGATCCAGCGGGGTTGGACATGGCAGTCATTTGGGCAATGGCAGGGTCCACAACGTTCAAGGCGGTGGATGAGGCAACAGGTGCGACAGCGGCCGAGCTGAAAGCTGTGGT…
asmbl_21940	no	-0.440485	0.750155	no	0.0821368	0.997652	yes	-1.53375	0.00412729	no	-0.522621	0.921914	no	1.09327	0.332963	no	1.61589	0.0894629		IPR003959,IPR003593,IPR008824	NA	CGTGGTACTAGCGCCAGCAGCGTCTAATGGCTAATACACGTGATGAAGATTCCGACCACTCTCCAACCAAAAAACACAACTCAACTATAGTTTGGTCCATCACAGCTGCTGTATTGATTACACGAGAGAATTACTAGTTCTCTCCACCATGAGTTCTGACGATTTGGAAGGTGACGATATCTGGGGCGATTCTGCCGGGGAAACCAAACTGGCCGAGCCCGAAGAGTCTGCCGCCCCTGCCGAGGAAAGTGAAGTCTTGGAAGATGACGAGACGCGGCACATGACAGTTGGTGAGCTGCGACAGCGAATCCATTTGTTGAACAATGATATTCGAATCATGAAGTCTGATGTCCAGCGCATCACCCACGAAAGCCGTGGTCAACGTGAACGAATCCGAGA…
asmbl_21949	no	-0.698077	0.751192	no	0.762185	0.997652	yes	3.08854	0.000772773	no	-1.46026	0.729227	yes	-3.78661	0.00646898	no	-2.32635	0.172721	FC15min>FC3h	NA	NA	CTCTGATTGCACAGTTCCACAGATAACTCCAGCCCACTTGCATTCATGACTGGCAGAGAGCCACTGATCCCCCCATATGTCCGTTGTTATCTCCCCGGAGACATGATGAGCTTTATAACAGAAACCAGAACTTGCGCTTCCTTGGGGAATTGCTGCTGGGTTGCACACCTTCCAAGGTTGATGCCTAGTAGTCTGATAGTAGAAGAGCACCAGCAGAAACCGCTGAACCAAGTTGGGAGAATCATACTCCAACTGCATTGGATCCTGATTGACAATCCAATCAAATGCTCTCTGCCTTGTCTCTAGCAAGAATTGAGCAAGGTCAACATCCAAATCATCTCCAGTTTCTCCCACATGTTTGAAATAATCCCTGCCCAAAAGAATTTTCAAGCCAGTTTC…
asmbl_21952	no	-0.545838	0.810728	no	1.0116	0.954195	yes	2.52862	0.00258184	no	-1.55744	0.668192	yes	-3.07445	0.0201643	no	-1.51701	0.408429	FC15min>FC3h	IPR011009,IPR001245,IPR001611,IPR000719,IPR020635,IPR002290,IPR003591	NA	TTGCCCTGGAAACTCTTGGATTGTCCTCAAATCAAATTTCTGGCGCTATCCCTGCAGAATGGGTTGCAAACCTTCTTGAAGGAAATGGAGAACTTGCCTATCTTGATCTGTATGGAAACACCTTGACCGGGAAAATTCCATCAGAGTTGGGTCAGCTCCCTTTGAAAAGGCTCATACTAGCAACCAACACTCTCACAGGTTCCATTCCACAAGAAATATTCAACCAAACTTCTCTACAGTGGCTCTTTTTGGGTAAAAATGATCTCACTGGGACATTGCCAAGTGAAGCTGGATTGCTCACTAATTTGAAATACCTGAACTTGAATTACACACAATTTCTGGTACCTTGCCCTCAGAGATTGGCCTGTTAAACCAGCTTGAGGATCTCATACTCTCTAA…
asmbl_21979	no	0.424471	0.925786	no	-1.41207	0.937947	yes	-3.72701	0.000901103	no	1.83654	0.75005	yes	4.15148	0.0258951	no	2.31494	0.311418	FC3h>FC15min	NA	NA	ATTGTACTAGAAACTCACTCACTACATTATAAAGTTACCGTACCCCGACGTACACACTGGAATAGAACCTCTACCGGTCCCCAGCTACTGACAGCTCAAACACATGCTGGACCTCCTGATTTCCCCTCAAAACAATACAGAGATCCCAGCACACCAACCGCCGCGAGATTACAGTCGCCTTCTTTCTGTTTCACCGCCCACTGGAAAAGCAACGAAATTGAGAAATGGCCATTCACCAATCCACCGGTTGCGCCATGGCACTCTGTGTCTCTTGATTGTTCAGGGCGAATCCCTTTCGAATGGTCCCTTGTGCCAATGGCTTGGCCATGTTTTGGTACATTTTTTGAGCCACATCATCTTTAAATCCCGCCAATTGTTCCACATTTACGGGGATCTTCC…
asmbl_21984	no	0.65935	0.65699	no	0.432806	0.997652	yes	1.95028	0.00106537	no	0.226545	0.987501	no	-1.29093	0.331712	no	-1.51748	0.205969		NA	NA	CCTGACCTCGACTACTAGCTAGCTAGTATTGAGGCTGGAACTATTGAGGCTGGAACTATCGAGCACTCTCACCAAAGAAGCGAGATTTGTTTAAGAATACCAATGATGATGATGATGTTCCAGAAATTGTCGTGGTTGGCGCTATTGGCCCCTCTCTTGGCCGAGGGATTTGTTTCCCCCCAGACACCAGCGTCATTGCCCTCCAGTCCGTCCACTACAAGGTTGGGTCTGTTTGGTGGGAGCGGAGCCAAGATTCCAAGTTCTCCAGCTGATCGAGATAATCAGGCCATTGCGGGAGTCAAAGCAGCCATTGGAAAGCCGAAGACTAGAGGATTCCCACTGATCGAATGTGAATTCCCACCACTTGTGGCTCTCAATAAGTTGGGCGATGGGTCAATG…
asmbl_2199	yes	-1.79153	0.0817302	no	-0.446494	0.997652	yes	-2.22488	0.00119837	no	-1.34504	0.674486	no	0.433346	0.871773	no	1.77838	0.184542		NA	NA	GCCTGTTGTTGCTCGCTGGGGACATAGGCATTGTGAAGAGCAATTGGTCAAGCAAGGCTCGACGCTAAAACATAGTAGCATGAACTAGCTTTTGAAGTCAGATGTGTTGAAATTCAACTGATTCCACTGTGCTTCTTTGCTCTTTTGAAAAATCACACAGCAGCTGTTGCGTACTTAGTTAGGAGTGTTTTGTCTTCCAAACCAGGTCAAGTAAACCCACTTCAAGAAGATGAAGCTCGTTAAAGAAACTCTTCGATTCTACAGTAATACTAATGACACAGTTTATGAATTGGTTGTGGGCAACCCTTTTCGTCTACAGTTCCTCTTCCATGTCTTCATCATAGTCCTCATCTTCGTCAGAATCTTCTTCACCGTACATGTAGTCCCACTCTTCCTCCT…
asmbl_22000	no	0.935676	0.301502	no	0.290227	0.997652	yes	1.40756	0.00733121	no	0.645449	0.865679	no	-0.471888	0.786985	no	-1.11734	0.307533		IPR004910	NA	GGAAGCGTCAGAGCAGTCAAGGTGATGGGCATGTAATACAGTACAGCCAGTACGACTGTACCCTACCAACAACCTCATTTTTCTTCTTGTTCTTGTTCTATTCTACCATTCTACTTGCCTGCCTACTTCGTTTCCTCTCTAGCTACAAGAAGAAGAAGAGTTCCTTGCCTTCATCCATTCCTCTGGTTGAGCGAAAAAAGTCGAAAAGAATTGACAGCAAGGTTCCATTATACATTTTGAGAACAATCGAAACTTGTTCTTTCTGTTGAGTTGATCTTCACTGCGTTGCTTCCATATAAAGCAAGAACCTAAGCAAGTACCATGTTGGCTCGATCGACGGCTGGTAGGTGTTGTTTCGTTGTCTTGTGTGTGTGTGTTTTCTGTTTGAGTGGTTGCATG…
asmbl_22006	no	0.799897	0.754767	no	1.18489	0.972514	yes	-2.67832	0.0066075	no	-0.384993	0.984832	yes	3.47822	0.0299507	yes	3.86321	0.0170568	FC3h>FC15min, FC3h>FC1h	NA	NA	GCCGTTTCTTTTGATGAAGCCTCCGTGGCTGTCCCAACACTATCTGCTGCTTTCATGTTGAAGCCTTCCTATGTCACTGAGTGCTTTGCCAGCATTCCTGTCAATAGATCGCTTGCACTTGAACACATTGAAAGCTTGAGACGAACCTTTGAGCAGTACTATTGCTTTTACGATATCGCCAATGACGCCGCCGACAGCAACCCAATCAGCTTCCAAGAAGAACTAGGGTACTCCCTGTTTTCAGGCCCTCTGGAAGGACAAGTCAACCTAGAGGAAGAGCTCACCTCATTGCTCGATACCGTCGATACCGAGGGGGCTACCATGGCTACATTTTTTGACATTCAAACAATCTTCAATAAGCTCTACGATGCTCATGTCAGTTTACCCATGCTGGCTGGT…
asmbl_22046	no	-0.21763	0.965284	no	0.350366	0.997652	yes	-4.22548	5.07804e-05	no	-0.567996	0.974654	yes	4.00785	0.019148	yes	4.57585	0.00483271	FC3h>FC15min, FC3h>FC1h	IPR011009,IPR001611,IPR013210,IPR000719,IPR020635,IPR002290,IPR017442,IPR003591	GO:0005515,GO:0032555,GO:0032553,GO:0044260,GO:0006796,GO:0003824,GO:0006793,GO:0032559,GO:0043231,GO:0005622,GO:0009536,GO:0005737,GO:0043226,GO:0000166,GO:0001882,GO:0016301,GO:0030554,GO:0043227,GO:0016773,GO:0043229,GO:0017076,GO:0043170,GO:0044237,GO:0016772,GO:0044238,GO:0009987,GO:0005623,GO:0005524,GO:0044444,GO:0016310,GO:0004672,GO:0005488,GO:0004674,GO:0001883,GO:0044464,GO:0008152,GO:…	AGAACAGCCGTCCTCGTCAGAGCTATCTCCGGCGCCACGCCTTACTCGATCGAATTCGGAAGAATTTATCGTAGCCTCTCCCACTCCGCGTACGCAACAGTTCCAACGAAGTGGTACTGTCTCTGGAGATTTTGCTCGTGGAGGAGCCAAGACGCATGATCTACTAGCCGGAGGAAGCGGAAGCACAAGTCGACCTGGAAGTAGTTCACCTACGCGACAACAGCCATCTTACAAAAAGCCTCTTAAGGACCACTCCTCTCGGTCTAGAGGCGCCACGCGCACAGGATCCAATCCAAACCTTAGCGATAGCCCGACGCGCTCTGGATCCAATCGGAGCTTACGCAACAGTCCAGCGAGGTCGGGATCGAATTCAAGCCTCCGTAGCATTCCCTCGGACAG…
asmbl_22047	no	-0.109546	0.987751	no	-0.409326	0.997652	yes	-4.19617	0.000250433	no	0.299781	0.993205	yes	4.08663	0.0294314	yes	3.78685	0.0467729	FC3h>FC15min, FC3h>FC1h	IPR011009,IPR001611,IPR013210,IPR000719,IPR020635,IPR017442,IPR002290	GO:0005515,GO:0032555,GO:0019914,GO:0032553,GO:0044260,GO:0019200,GO:0006796,GO:0019206,GO:0019207,GO:0006793,GO:0032559,GO:0019205,GO:0000166,GO:0016301,GO:0016773,GO:0016538,GO:0004428,GO:0043170,GO:0016772,GO:0043798,GO:0009987,GO:0043771,GO:0023052,GO:0016307,GO:0016310,GO:0019209,GO:0018720,GO:0001883,GO:0016491,GO:0016662,GO:0016661,GO:0008607,GO:0008047,GO:0044267,GO:0019538,GO:0043687,GO:…	AGAACAGCCGTCCTCGTCAGAGCTATCTCCGGCGCCACGCCTTACTCGATCGAATTCGGAAGAATTTATCGTAGCCTCTCCCACTCCGCGTACGCAACAGTTCCAACGAAGTGGTACTGTCTCTGGAGATTTTGCTCGTGGAGGAGCCAAGACGCATGATCTACTAGCCGGAGGAAGCGGAAGCACAAGTCGACCTGGAAGTAGTTCACCTACGCGACAACAGCCATCTTACAAAAAGCCTCTTAAGGACCACTCCTCTCGGTCTAGAGGCGCCACGCGCACAGGATCCAATCCAAACCTTAGCGATAGCCCGACGCGCTCTGGATCCAATCGGAGCTTACGCAACAGTCCAGCGAGGTCGGGATCGAATTCAAGCCTCCGTAGCATTCCCTCGGACAG…
asmbl_221	no	0.462387	0.861734	no	-0.203061	0.997652	yes	2.65591	0.00277371	no	0.665447	0.951729	no	-2.19353	0.178258	no	-2.85898	0.0553904		NA	NA	TTCGATTCACCATGTTTCAATTCTTTAGGTTTGGATATTTCTATACGATTATGTTATGTTATACTGTACGGTACTGTAATACGATTTGTTCTTGTTCTTGCTTGGCTGTAGCTAGTAGCTTGCTGACTGTTGTTTCTGATGTGTGAGGCGCTGTGTTGTATTGCGATGTAGTGTGGTGTAGTAGTGCTTGTGTAGCATGGCAAAGATAGATAGATGCATCTTTACATCTCGTGCTTAGTTATGCCGAAGGAGGAATCAACATTTTGACGACCTTTTTGTAAGGGGATCGTAGAGATGTTCGTGTCATCATGGCAATCTTTTTCCATTCTTTGGAAGAGGAATGACGAAGCTTGGTGGGCGGAGGTGGAGTAGTATCATCATTGTTGTGAGGTTGTTCGT…
asmbl_22106	no	0.385611	0.829363	yes	1.59471	0.197714	no	-0.44054	0.582656	no	-1.2091	0.653057	no	0.826151	0.604123	no	2.03525	0.0506474		NA	NA	TATCTTCTAAAAGTTTTTCTAAAAGTTATGCAAGGCTACCTAAACCTACCCATGTATAAAACAGCATCAGACGAAACAAGATACGATTTGCCACCCATCATAGAATCAATCAAACAACTCCTGCTGATTGCTTACACAATTTCCGAGCTGGCAACAGGAGGCGCAGCACTACGAGGGCGGTTCTTGATGGTCATGACCAATCGAGCAAAGTTGCGTGGATCCTTGACACCAACATATCTCTTGGATGATGAGCCATTGGCAACCCTGAGATGGATCAAGTTGATGGTTTTGTTAGTTCCAAATAGGCCACAATAAGGTTTCAATTCGCGTTGCTCCACCGTACAAGTGGTGATATCTTGCACGGCAATGGCTGTGGAAACCATGGGCTTCTCCTGATCG…
asmbl_22111	no	-1.21014	0.387732	no	1.23354	0.840012	yes	2.2892	0.00529304	no	-2.44369	0.272322	yes	-3.49934	0.0047236	no	-1.05565	0.61185	FC15min>FC3h	IPR011009,IPR001245,IPR001611,IPR013210,IPR000719,IPR020635,IPR002290,IPR003591	NA	AGGCAAAGCTAGCTAGGCAGTAGCTTGGCACAAGCGCACAACCTACCTTTTATCGATGAAGTAAAACCACTCAACGTTACTAAACCAAAGCACACGCACTGCACACGCTGGAGCTTGAGTTTGCGGATTATTCCTCATTGACATACGATTATCAAAGTACCGGTACTGTATCAGGCAGCTAAATGATTGCCCTGTCTGCACTGCAGTTATTACATGTACTTTGCTTGAAGAGGACTCTCTCGCTATACGGTGGTACATCTCCAGGTTGTCTGATTGCTGTTGGACTTCCTCAAAACTAGTTGAACATGTCTCAAGACCACAGGAGGACGGCGCATGGACACGGCAATGGTAATGACAATGACAATGACAATGACCGCCACGATCATGATGAGTTCAGCG…
asmbl_22137	no	1.56382	0.250317	no	0.513201	0.997652	yes	2.73913	0.000521988	no	1.05062	0.849764	no	-1.17532	0.561908	no	-2.22593	0.140956		NA	NA	AGTTTGTGATGCTCGAGGATATCTATTTTATTGGGTAAACTACAAGCTACAAGCAACCTGCTATGTATGTATACCTGCTGGTTGTGCGTAGTTGTCTTGAATGCTGAATTCCCAACTGAGTTGAAAGAAAGAATCCCTTGCTTCTTGGCTCATGGAAACTTCGGGGGTTTGGTTTGTTGCATGTATAGGACGATATTAGTTAGATGGCTGTCATTGGTCAGAGCATTCATAATGTTGCGTCTTTTGTCTGCCAGACATGCAGACATCATACGGTACAATACTAACTAAACATCTGTGAAGAGCATTCTGCGTTCCAGATCCCTCATGACTCCTTGCTGCGGGTTTTGCAGACTACTGGCACTAGTGGTCCCCAAGTTGGGACAACTCCGGGGTTTGTTT…
asmbl_22170	no	-0.522575	0.873762	no	0.612317	0.997652	yes	-2.77615	0.00983107	no	-1.13489	0.892855	no	2.25358	0.278226	no	3.38847	0.0594527		NA	NA	TCGTTGAAGCATACCGGTATAGCAAGGTCAACTCGTAAGTTACGGTCTAGCTATGTACAGTGGGAACCGTAGACAAGGAAAGAGAGATCGGTTTGGATGCATCCAAACGGAACATGGCTTGAGATTTGAGACACATCGTCGGGCAGTTCTGGTGGCAACCAACGGCAGCGAGTTCCGGTACGTTTCATGCCCACAGGAGGCCGGCTATCGGAGCAATGCCGTCGAACCATCTTCGCGGCGAATGGCCATTACCCCGGTTGCTGACGACGAAAGATGCCCACTTCCCTCGGCACGGCTGATAGCACTGAAACTTGGGATGAAGGATTCTCTCATGCGACGACTGCTGGGGGCACCGGTATTCAGATTGATGTTTCCACTCGTTCTGGAAAGAACAGATTG…
asmbl_22185	no	1.62921	0.275159	no	-0.727256	0.997652	yes	2.961	0.00125071	no	2.35646	0.422646	no	-1.3318	0.544787	yes	-3.68826	0.0101914	FC1h>FC3h	NA	NA	GACCAATTCAATTTAGCAGCTATTAATAGCTACTCAGTAGCCAGTTAATAAGTGCTATGATTTCGGCTCAGGGGTGCGTCAATGAAGCGGATGCAACTAAGACGTGACATCAGTATTCAAGACAAGTACTAAGGTAGTAGTTCCTTCTTTCTCTTTTGGGCACATCCATCAAAAAACGCAAGCGACTATACTAAAAGATTAAACTGAGTTGCTCCCGCGTACCAGTAGTAGTAGCAAGTCTATGAGTGGTAGTGGTTTGTTTAATGAACGGCTCCCGCGGGCAAAAGAGAGACTCCAATCTTTTCGTGGACCATCAATCCCAAGATTCCGAATTGAGCAGCACGTCCGTTGTTCAATTCAATAGCACGCTTCTGGAACTTCTCCTCCTCACTGAACTTG…
asmbl_2220	no	-0.346484	0.875191	no	0.13755	0.997652	yes	2.10091	0.00265882	no	-0.484034	0.961848	yes	-2.4474	0.0307514	no	-1.96336	0.122863	FC15min>FC3h	IPR004839,IPR015424,IPR001176,IPR015421	NA	TCAGGAACATGTATGTAGGTAACCTTTCCATGAACGATAATCTATTACCTATTGAGAGGGGTATCGGTACCAGGTACATTGGCTTTGGAAGACTTGTCCTATCTCAGCTTTGTTGGTTCTGCTTTGAAGAAGGACCAGCATGAGTGAAGTGAAGGAATCGACCATCAGGCAAATGACACGTCTAGCCAATGAGCATTGCGCTGTAAATCTCAGCCAAGGTACTACTAGTACCGCACCGTTTTTGTTGCAATTCCCTTTTCGGTTTTGCCTTCTGGGATAGTACCTTACCCTCCTTTCTCTGGTGTCTTTTTGATAAGGCTTCCCCAATGAGGCACCACCACTTGATGTCAGACTGGCTTTGGCGCATGCTGTGGTGGTAGGACAGCCAGTGGAAGAAGG…
asmbl_22245	yes	-1.4588	0.0656372	no	0.257738	0.997652	no	-1.12119	0.0581195	no	-1.71654	0.27549	no	-0.33761	0.87385	no	1.37893	0.208442		IPR002772,IPR017853,IPR001764	GO:0016787,GO:0005975,GO:0016798,GO:0008152,GO:0003824,GO:0004553,GO:0044238	AAACAACCAAGAGATGGCAATGATGTTCTTATCAAGTGGTTCTGTCGCCCTTGCAACATGGCTGCTTGTTGCTCTACTGCTAGTTGGTCATGTATCATTGGCTTCGACTACAGCGAAGATGCTCAAGGACGAAGACCACATCCAGCAGCTGCTAAAATCAATGTCTCTCAACGAGAAGATTGGCCAGATGGCTCAAGTGGATATAAATCAATTGTGTGAAGACAATCCCAATGAACCAGGGACAAAACGATTATCAGAAGAGAAAGTGCGTACAGTCATTGGCGAACATGCCACTGGGTCGGTATTGAACTACATTCAGAGTGGACGACCCCTCACACCCACAGAAATGCGCAAGGCAGCAATCTACATCCAAGCTGTGGCCAAAAACTACTCTCGACC…
asmbl_22312	yes	-1.81457	0.0984856	no	-0.721909	0.993451	no	-1.59141	0.0348515	no	-1.09266	0.789554	no	-0.223164	0.945731	no	0.869497	0.654422		NA	NA	GACCTTTTGTTTTGGGGCTGCCTTCAGAGCCAGTGCAAGACAGAGAATCAACTCTCTTGCGGTCGTGTTGTTGGCTCATTGTCCCGTCTTGGATTAGTTAATACAGTTATTTGGTATGAAGCGCAGTACGAAAGCTTTACAAGTAAAGTGGGATATCTCTCCGTTTCAGTTGCTTTTGTTCGACCACGCGTGTCCACTCCGGGGTGTGAGTTGAATGAGATGTGGAAATTGCCCAAGGTGACTGCATTTCTCTTGGTGACAGTCTGACAGTGTTTGGAAGTGCAGAAGAACCAGAATATTCGAGAGGAACTGGATCGTTCCAGTCTTCGAAATAGGTCTCCATGGGTTTGATCTGGCCGGAGCCACCCAACGTTTCGTTCAGATTTGGTTGGTGGATCG…
asmbl_22378	no	-0.719578	0.810111	no	-0.0795406	0.997652	yes	-2.62593	0.00442484	no	-0.640037	0.964925	no	1.90635	0.376916	no	2.54639	0.142577		IPR007527,IPR001841	GO:0005515,GO:0004842,GO:0016567,GO:0044260,GO:0043169,GO:0016874,GO:0043167,GO:0046914,GO:0000151,GO:0003824,GO:0046872,GO:0005622,GO:0019787,GO:0032991,GO:0043170,GO:0044237,GO:0044238,GO:0016881,GO:0009987,GO:0005623,GO:0032446,GO:0043234,GO:0005488,GO:0008152,GO:0044464,GO:0070647,GO:0043412,GO:0044424,GO:0008270,GO:0016879,GO:0044267,GO:0019538,GO:0006464,GO:0043687	NNNNNNNNNNNNNNNNNNNNNNNNNNNNNNNNNNNNNNNNNNNNNNNNNNNNNNNNNNNNNNNNNNNNNNNNNNNNNNNNNNNNNNNNNNNNNNNNNTTGGCACTTTCGTCTGCTTGTTCTTCTTCTTGCCATGCTGACCGGCAATTGGGACAGGTGGTATTATGTTTATTGGCCCGTTTCCAATGGTTCATGCAAGCGGCATGAAAGTTGGCGCCACAGACGGCCCGACAAAAGACCAAGTCTTGGTTACAGGCCATTTCATCAAAACAAATGGCGCAATCTCCTTCGATCTGTTGTCGCTTATTACTGTCATTTTCTGGGGATGCTGCTGCTGGTGTATCCGTTTTGGCGGCCGGAGACGTCATTTCCTGATATGCCTTTTGGACACGGGCATTGGC…
asmbl_22383	no	-0.0154691	0.999826	no	1.17982	0.961057	yes	2.71068	0.00873675	no	-1.19529	0.861477	no	-2.72615	0.128725	no	-1.53086	0.517946		NA	NA	TAGGTGGTCTGATAGCCACTTTCCATCGCCACTCATCAAGACACTACGACTGTACCATGGCGTACTCGAGTGCATACTCAGTATTGTACCGGTGGTACCGGTGCAGTCACCGACCCACTCAGATAACAGCCACAGAACTGCTCCTACATGTAGACTACCGTAGAAACTCATAGCTAGCTAGTCTAGCTAGTAGAGCTAGAGTTTCTTTTTCTTAGAATCTTTGAGGCTTGTTGTTTGGCTATTACCGCAACAGAGGCCCAAAGCCAGAAGGGTTGCGATTGATTGCGCCGGATTCTGTTGGACCCCTTCGACGAGATACCCATAGGAGTGAGGCGCCAGGCAGCTCCATTCGAGAGTCCAGAGCATCTTTTATCCCATATCTGTCGTCCCCAATGGTGA…
asmbl_22432	no	0.718645	0.689773	no	-0.50658	0.997652	yes	2.61785	0.000824059	no	1.22522	0.756107	no	-1.89921	0.198276	yes	-3.12443	0.0120849	FC1h>FC3h	NA	NA	GACGCATTCATTATTAAGATTATGACAGACTACCGTATCTGTATGATATGCGGAACGAGCATTTCTGAGAATCAAGCATGCATGTAGTGCTTGTAGATCACGTAGGATTTCTTGATTTCTTGTTTCGTGTAATCAATCATACATCCAACTTTGTGTTATGTGGTGACTTGTGGTTTCGAGAATTCCTGTATTGCATGTACATGTATATGTAGTACGAAGATGTTTCTGTTGTTTTCTTTTTTTGCTGACTTTGTGGTTGCACACTAACTATTTTAAAATAGTTAGACAAACTTGAGTTTCGCGGCTCCCCCCTTGGTGGCATTCTTGACCTTGTTGGTGGCATTCTTGCGAGCGCTGTTTAGCTGTTCTTGTTTGCGCAAGGAGTTGTATTTGGTGAAT…
asmbl_22433	no	1.75638	0.364344	no	0.414953	0.997652	yes	5.06287	5.95534e-06	no	1.34143	0.867623	no	-3.30649	0.0848028	yes	-4.64792	0.00771649	FC1h>FC3h	NA	NA	CTCAGTCTACTATACTCAGATTGTTTCCACTTGTCTCCATTGATCTGACATTGACGCCATTATCCCATCTTCTCTTCTCTTGCATACCCATCGGTATATACCGGAACCCATAGTCTTTGATACTTGCTACCATGATACCTCGATTTCTTGTCTGCTTTCTTTTGCTGCCTTCAGTGGTAGTGAGTGGTAGTACTGTCAGTACTACTAGTAGTAAGAAGATCAGTGGAGGCTACTTTTCGTTATCGCTCAAGGCTCAGGCTAGTACTAGTAGAGGTTCTACTGGTTCTGCTGGAAATTTGCGTGGTTTGCAGGACGCCGACGATGATTTCTTTGATGACGTCAAGGACAATATGAACATGAACAACAACAACGATATTAATAATAATATGGACAATGGCG…
asmbl_22477	no	-0.462856	0.922548	no	-0.582935	0.997652	yes	-3.07177	0.00505436	no	0.120078	0.999939	no	2.60892	0.267732	no	2.48884	0.243143		IPR007266,IPR001199,IPR010960,IPR018506,IPR003953	NA	TCGAGCCATGCCCATCAACAACGAGAAAGCACAAGGCCATGTGGTCCCAACTATTACTAGCGTCATTTGTCCTTCTACTCCTCAGTATTGTTGTACCCATCTCTTCTTCCTCCTCATCTACCATGGCTGACAACAACAACAAGCATCACTCATTTGACGCCATCATCATTGGCAGCGGCCTCGCCGGTCTTAGTACTGCCTTGACCATTCTCGATGCGGGAGGACGGGTCTTGATTTTGGAAAAGGAACCCAAATTGGGAGGCAACTCCATGAAAGCGTCCTCGGGCATTAATGCCGCTACCACGGACGAGGAACGCCACGCCTTTCGTCAAGACACACTCCACAGTGCGGGTGACGCCACCAACCCCGCTCTGGTCGACACATTGGTCCAACACAGTC…
asmbl_22484	yes	-2.09249	0.0472497	no	-1.13719	0.848427	no	-1.57418	0.0446187	no	-0.955303	0.846987	no	-0.518309	0.846692	no	0.436995	0.862456		NA	NA	TTCATATAAAATCATGTATCAGCTAATGTTAGTCCTAACTAAATAGTGCAAAAAGCAACGACAACACTGTCCGGCCACTGCGTTCCCTTGCGTTCGTCGTATTTACTTATCCTCGGTACAATTGGCAGAGGTAAATCTTTCCATCCGACCCACAGGCGGTGCCCATTCCCATCTCTGTGAATCTAAAATTCATCATGTTGGCAAAATCGGGCTTACGGTTTGCCATCTTCATATGAATGTACTCAATGGAGTCACCCCTGGCAACGTTCTCACCCAGGACTTCGAAGGACGTCTCTTTGAGCTTGGAGACTGTATCGGAAGCTTCGCTGTGAAAGGTTTCGAGTTCCTTGGCCATGGCTTCGGCATGTTCCCTTGCCAATTCATCCAAGTCCTCGCTTC…
asmbl_22520	no	3.84692	0.288786	no	-0.13588	0.997652	no	-2.1545	0.0248449	no	3.9828	0.533909	yes	6.00142	0.030073	no	2.01862	0.368693	FC3h>FC15min	IPR010240,IPR016454,IPR015424,IPR015421,IPR000192	GO:0006790,GO:0006807,GO:0070279,GO:0009069,GO:0006534,GO:0019842,GO:0043436,GO:0044281,GO:0003824,GO:0043231,GO:0005739,GO:0005622,GO:0034641,GO:0005737,GO:0043226,GO:0043227,GO:0031071,GO:0043229,GO:0044106,GO:0044237,GO:0044238,GO:0006520,GO:0048037,GO:0009987,GO:0005623,GO:0006082,GO:0016783,GO:0016782,GO:0044444,GO:0000096,GO:0005488,GO:0008152,GO:0030170,GO:0044464,GO:0009308,GO:0044424,GO:…	GCAATTACTATGATATATGTATAGAAGGCGAATCCTTGGAAGTTGCAAAGGACTAAGATCGCAGAGTTATACCCTTCACCATGAGCAGCCAGCACAACAACAGACACTTTGTCGCCTATGGCGTCGCTGGTGCTCTGGGCCTTGCCTACTTTTATTGGAAGAATCAAGACAAGAAGCGCAAAGATGGAAACGCCACAGCAATGTTTAGTGACGCTGAATTTGAAGAGCTGATTACTTACTGCAATCAACCAGCCACTCAGATTGCCTTGGCCAAGAACCAGGAAAGCCAGAAGTGCATCTACTTGGACTACAATGGGACAACACCCATATATCCACCAGTGGTAGCAGCCATGCTGCCCTATTTTTGCACTCATTTCGGCAATCCCTCGAGTGGTCATC…
asmbl_22537	yes	-2.247	0.024562	no	-0.372199	0.997652	no	-0.168207	0.872701	no	-1.8748	0.424421	no	-2.07879	0.0999893	no	-0.203992	0.938175		IPR017936,IPR000866,IPR012335,IPR011424,IPR012336	GO:0019725,GO:0016209,GO:0009987,GO:0050794,GO:0050789,GO:0016491,GO:0065007,GO:0065008,GO:0045454,GO:0042592,GO:0003824	TGATGACTTCGGCCGCTGCGCAGTTGGGCTTGCCCATTGACACCATATCCGTTTTACAGATGTTGTTGTTGTTTTTGTAGGGCTCTGATGGTGATTTGCTTATTATTCATTTGAACTCTTCCTGCTTGGAGTTTCCATGGGGATGGTATCTATTATATTGTAACCGCCACTACTACTAGTAATTGAGTAATACTAACTACCGCGCTGCAGCTGCCAATTTCCTCCATCGCGTGATATCGAATGGTTTTCCTACGGCATTGTCTTCAATGATACGTCCCGTCTTTCCATCCAGCACTGCCAACCTTGGAATTCCCTGCACACGAATGTGTCCCATGAATGCTTCCCTTCCGTCATCATCGTAGGGTATGGCCATCCATGGCATGGTGGAATAGTATTGAT…
asmbl_2254	no	0.46393	0.738115	no	0.585621	0.985333	yes	1.34968	0.0176923	no	-0.121691	0.994749	no	-0.885753	0.497594	no	-0.764062	0.58862		IPR002641,IPR016035	NA	GGGTGCAATTCCACTCCCACCAAGCAAAAACGCCACCACCCAGATTCCCGCTTGATCAAACCGTTGCGCTGTTGCGCTGTGCCATGAATCTCGACAGAGCGACACGGTACTGTCCCCAAACCAGCAGTTACCTTCCTTCCCTTCGGACTGCATGCATTTTGTTGACAGAGTGATGTCTTTAAAAAAACAGATTCGTCAAGAGGAATCTACAACCTTGGAATAACTTGTGGCTTTCACGCTGGCATTGGCTTGGATATCAGTTGGAATCGAATCTGGCAAAAGTTATCAATCTCTTTATCGGCACGATGTCAACCGGGCTCTCATCAGTTGTCTTCAATAAATCTGTTGTTGGTGGTGTTGGCGCTACACCTATTATCAAGAGAATCTCGAGAATCTCTT…
asmbl_22540	no	-0.381923	0.821423	no	-0.335579	0.997652	yes	-1.55898	0.00312205	no	-0.0463444	0.999939	no	1.17705	0.3113	no	1.2234	0.260742		NA	NA	GCAAATTTCCTGTTGGAGCCATTGTGGTTGGATCTTCCAAGTTGCTTCTCAGACCTTACCGAAAAACACTCCCCGCATCATTTCTCGCAGGCTCGATTGGACTCCTTCATTGCTTTAGTTTTATCCATCAGATTCCAAGGATAATTAACCATGTCATCTCTTGGCGACGGTCCTATGCGGTTTGCTCCCAAAGACGAGCGATCCATCGAAGAACAACTCAACGCACTTACCCCCGCAGAAAAAGAATGCTTTGACAATCTGAAGAAGAAATGGGAAGAGAAGAATCCTGCTTTTTCGGATGAACTGTATCTTCGATTTGCCCGTTGCAGTCCAGGCAAGGAAAAGTTCAACGAAAAGGCGGCCTGGAAGGTCATGAAAAAGTTTGATCCTCGCTATTCG…
asmbl_2258	no	0.632039	0.671901	no	-0.846733	0.919336	yes	-1.5347	0.0164181	no	1.47877	0.547495	yes	2.16674	0.0399987	no	0.687966	0.698446	FC3h>FC15min	IPR013078	NA	CAATGCTGCCGCTTGGCTGATGAGAGGACTGTCACTCCATGGTCCTCTGGAAAATCTCATTTCATCCTCAGCACCATCTCCATACTAGCTAGTACAGCCACTTGACGACACCATGGCACCCAAGGAACAGGCTCCCGACGAGGAACAAGAAGAGCATGATGAAGAAGAACAAGGGACGCGTCGAACTCGACGTCGACGCCAGAACAAGAAGCTGAAAATGGGGGCGGATTCTGGCTTGACAGAAGACGACCGCCGTAGATTGAGGGCCGAGCAGCGCTCATTGGGCAAGGAATTGCAGACTGGTCCCATGGACGAAGATGACGGCGGTCAGTGGGTGGAACGAGCACGAGAGAAGAACAATGATCTCTTTAAGAATGTCCGTTTCACTCGAGAAGCTGT…
asmbl_22597	no	2.67928	0.36836	yes	8.68435	0.0254251	no	1.20454	0.574859	no	-6.00506	0.345661	no	1.47474	0.786109	yes	7.47981	0.0368163	FC3h>FC1h	NA	NA	TAAGTCTAAGCTATTGTTACAATAGTAGCAGTAGTAGTCTAAATAGAGTAGTGGAATGGGGAGCTGTTGCGATTGATTCGCCTCGTGTTGTAATGGTGTGCGGAATCATCCATCATCATCATTATGTCCATATCGTCTGCGATATGAAGTGGCTCCATGTCGTAGCTGACAAAGTGGTCGGAAGAGTGAAGTGTCTGGTTCATGGCATTGAAGTTGGTATTGTTGTGTGTGTTTGCGTTTGTGAAGCTCCAGTTTTGTTGTGTCATGGCGGGAATTTGAGTTTCCGCCGATGGGGTTTCGCAAGAGGCTTCCAACATATCGAACTCTTCTTCCTCCAACATTCCAAAAGAGGCAAAACTGAGGCCTGACTCTTCTCGGGCAAATGGAGGGCGGCTTGGG…
asmbl_22607	no	0.539882	0.839623	no	0.932885	0.980629	yes	2.88876	0.000426505	no	-0.393003	0.980229	no	-2.34888	0.1413	no	-1.95588	0.248812		NA	NA	TGCATAATAAGGAACTAATGATTGACCGGTTCGTTCATTGGCTGCGTAGGAACTGTGAATCTTTGCTGACTAGGTCCTGGCTAAAGTACCTTGTTCGATTGCAATGCATGGTTCCATAAAACCGTCACCACCACTTGGCGGTTCCGACCATCAAGGGTGAACTTTGCTCGCCTAGCTAGTCATTCTGGTTGGAGTTTCCTTCTTGTTGCTGTTGTCTTTTTCTACGTCGTGCCATGATTTGTTCCTTGTACGAGACACCCGAATAGGATCGATCTTTTGGCTTTTCATTGTAGTCTTGAAAGAGCAACATTTCCTCTGGTACCGTTTCGACAAATTCTTGATCTCGATTGGCCCGACGATCGGCCAAATGTGGATTGGCCTGTGGACCGGTAATTTCTT…
asmbl_2261	no	-0.137447	0.978006	no	0.397719	0.997652	yes	2.74483	0.00577478	no	-0.535166	0.973844	no	-2.88227	0.101559	no	-2.34711	0.216457		NA	NA	GATCCATTGAAAATGACAGTTTATTGAACCTGATAGCAATCACTTAGTCTACTAGTACCGTATAGACGTCAACTCACTCCGAAGAAGATATTTTGGTTTTGGTTTTCGTCCCAAAGTAACCACCCCCACCTACTTTATCAGAGAGGAATTTGTAGTGTTCTGTCTTCTTGCAATTTCTTTGGCCTGGGTTCATTCAACCATGGATGAATCTTTAGCCTCAACTGAAAGAAGTACATGCCCTTGAACTACCAAAATTTCGAAACAGGAGGCTCTCTCGATTGATATCTCAAAAACCTGCAGCAATTTTTTGTGTTCTTTTGTCATTGGGACCAATGCCCCAGACACTCTGGTCACAGAATGATGTTTTGGTCCCAAGCAACTCGTAGTTTGAGAGAGAAG…
asmbl_22655	yes	-2.78894	0.0154058	no	-0.466173	0.997652	no	-0.549566	0.628153	no	-2.32277	0.376475	no	-2.23937	0.151395	no	0.0833925	0.982318		NA	NA	AAAACTCTCGCTCCTTCCACACACACCTCATAAAACAAAAGAATTGCTGTCAGTCCAACAATCCACAAAAGCAATCAAATATTGTTAGTACAGTCGTAGCATCATGATGCTCAGCGATGAAGTCCAGCTTGGGTTTGCCCTCCAAGCATTTGGAAATGCCTCTGGTTTGGGGCCGTTCTGGGCAAGCCAGTTCCATCTCTACCTGACCAAAGCTGGTATCAACTCCATGTCCGTCTTGGCGACAGGTTGCCGAGAAGAGACTGTAAACATGGACTTGGAGTTTATTGGCGTCACCGAGAAACTAAGCGACAAAACCATAAAACAGCTCCTCATCTTCCTTCCCGGTCCCATGGGATACCGCTGCTTTCGCTTGGCTCAGATGGCTGCCAAGAAGGTGAA…
asmbl_22666	no	2.54299	0.287382	no	0.121822	0.997652	yes	-2.95877	0.00152438	no	2.42117	0.653057	yes	5.50176	0.00252485	no	3.08059	0.0618879	FC3h>FC15min	IPR005900	GO:0044265,GO:0004091,GO:0006807,GO:0044262,GO:0044260,GO:0016788,GO:0044282,GO:0006767,GO:0019362,GO:0044281,GO:0006769,GO:0046164,GO:0003824,GO:0006098,GO:0043603,GO:0006753,GO:0034641,GO:0009820,GO:0016052,GO:0006007,GO:0006006,GO:0017057,GO:0005996,GO:0051186,GO:0044237,GO:0006733,GO:0043170,GO:0006732,GO:0044238,GO:0046365,GO:0044275,GO:0006066,GO:0005975,GO:0009987,GO:0019748,GO:0055086,GO:…	TCGATAGGCAAAGAGGAAAATGCTGGAACAACGCACAAACAACACGACTGGCACTCTTTCATTTACGTTCTGGAACAATGAAATAGCGATAAACTGCATATTATGACACCAATGGCCCAAAGCAGGCCACCACCAGTAGAGAATTAGAGGTCTGATGCTGCTTCCGAGTCCAAGAAGTAGGTTGGCGACTGCAGCAACTGTGCTGGAAATGTTCCCCGCGGCTCTTCGGCCGGACGAACCATGGCCCGCTTGACCGCTTCTTTCTTGCCCTTGCTACCGCCACAAACCACCACAGCCACGTCTCGTGCTGCATTGATAGACTCGATAGTCAACGTGATCGAACTTGGTTCTCCTTCCTTGGGTGATCCTGCAACAGCGTTGGTTGTGTTGAGAACAGCA…
asmbl_2268	no	-0.493677	0.714355	no	-0.107101	0.997652	yes	1.90605	0.000142098	no	-0.386576	0.960366	yes	-2.39973	0.00329468	yes	-2.01316	0.0154932	FC15min>FC3h, FC1h>FC3h	IPR003095,IPR015609,IPR001623	NA	TTTGAAACATCAAAACGCGGGAGTCTCTCTATGTAATGTAATGCGCACGCTTGCTACTATGGATAGTGGTGACTGTCTACATTCAAGTAGAGTGAGTGCATCCTACTAACTGTACCTATCCAGTCGAGCTAGCTATAGATCAACTGCTCCAAAACCAAAACACGCACGCTACTTGTTCCACGCTCGCTAACAATCGACACCGTCATCGGCGACGTCTTCCTTGAGAAGTTCCTTTTCATCACTATCCGCAGGTGCAGGAGCGCCTGTAGTAGGTGGAGGACCACCACCGGCACTCATTTGTTTGGCTTGTTGAATCATTTCTTCTTGATCTGCTTCGGTGACTTCTTGTCCTTGTGCCTTGGCCATGGTCGTCATGGTAGCGACAGTGACCCGTGCCTT…
asmbl_22706	no	-1.50673	0.535211	no	-1.13917	0.980629	yes	-3.11156	0.00344008	no	-0.367558	0.989	no	1.60483	0.595324	no	1.97239	0.393514		IPR009836	NA	TGCCTTTTTGAAGGAATTTGAATTGATCGAGTCCACCACATGCCAAGCCACCTTTCTGTGGCAAGTCTCGGGAGTTCGCTATTGCGACGCGGACTTTTTGTACCAGGGGGCAGCGAACTACATCCAATTTCTGCAACTCTTTGGACAACAAATGAGACAGCAAACAACCGCTTTAGACAGTAGAACTCCTCTGGTTCCTTCCTATCAGATTGATCTGCTGTGGCATACCCACATGTTGAAATCCATCCAGCTCTACAACCATGACTGCATTCAGATTTCCGGACAACGATTCAATCATGATGATTCCCTCAATGATCGAACCGAAGGAGGAACGTTGGACAGGTCATTCCAAGCCACATCCAAGTTGTGGAAGGATGTCTACGGCACAGACTACGTCGT…
asmbl_22744	no	0.0220948	0.99493	no	-0.151113	0.997652	yes	1.70794	0.00194546	no	0.173208	0.990249	no	-1.68585	0.0788261	yes	-1.85906	0.0479184	FC1h>FC3h	NA	NA	CGGTATTCTCTGTTGCTGAGTGAGTATCGAATCTTCCTTCGGACGGACCATCAGCATTCTAATGCATGGAGCACCGACTTACTCATCACTGTTGATGACCTACCTCTTTATTAGTGCATGACTACTGACCGAGCCCTTTATCATTAACAATCACTGGCTACCAAGCTTGCTTGCATGCATGCCCACGGTCAGACCACGCGGAATTGCCACACACAAGTTCTGGATAGGCCGATAGCATTCGATTCTACTAGCTACCAGTAGTCATTCCTCCACACATCAGCCATCAGAAAAGCAGAACAGAGGGTATATACCTTATCATCAGTCCACACAAGTTATTCTCTCCAGTCCTTCCTAGGCTCCAACGAGAATCCAAATAGTATAGCACAAGAAAAACCAGCA…
asmbl_22762	no	-2.30359	0.272383	no	-1.98569	0.825103	yes	-3.65573	0.00583749	no	-0.317897	0.993223	no	1.35214	0.708894	no	1.67004	0.595574		NA	NA	TTTTCTTTGTTGAAATGCATTTTTATTTAGATTTGGAGAGGATCTTGCTGTCTCCGTCCCTGCTCTCCTCGACCCAGCATCAGCCACCGGGATGCGAGTTGCACAAATAATGATGGATGTTTGCTCCGTGTAGAAACTCTTTTCGATCTGACCCACTACCGGTACAAACAACCACATCAACCGTACAACGCCATCCCTGTTGCTGATGCTGGTTCCCCAGTATGTATTTGAGTACAAAATGTGTGTTCATGTTTCGTCCGTTGGCTTCGTCGCTTCAGAAAAAAATGTAGGTGTCAATGATCCCCCAAGTGTGTTCACGTAGATGCTTGAGTTCTTGTATCGGTGAGTTCAAAAAAACCCGCCCACACAATAAAAAGCACAAACTGTCATTGCCGTGCA…
asmbl_22763	no	-1.2224	0.26202	no	-0.256377	0.997652	yes	-1.73026	0.00951046	no	-0.966023	0.795506	no	0.50786	0.823489	no	1.47388	0.27533		NA	NA	GGAAGATGTTGCCACAGGCATGGTCAAGAAAACTGGAGGTATGACCGCTCCTTCTGGCTTGCGTGGCATGGTCTAGACCGGCTAGACTGCCGTGTGCACGGCAATGACAGTTTGTGCTTTTTATTGTGTGGGCGGGTTTTTTTGAACTCACCGATACAAGAACTCAAGCATCTACGTGAACACACTTGGGGGATCATTGACACCTACATTTTTTTCTGAAGCGACGAAGCCAACGGACGAAACATGAACACACATTTTGTACTCAAATACATACTGGGGAACCAGCATCAGCAACAGGGATGGCGTTGTACGGTTGATGTGGTTGTTTGTACCGGTAGTGGGTCAGATCGAAAAGAGTTTCTACACGGAGCAAACATCCATCATTATTTGTGCAACTCG…
asmbl_22787	no	-0.636237	0.614179	no	0.667213	0.971999	no	1.37748	0.0222092	no	-1.30345	0.572236	yes	-2.01372	0.0369235	no	-0.710271	0.648066	FC15min>FC3h	IPR003333,IPR011042,IPR011041	GO:0006629,GO:0008610,GO:0009058,GO:0008825,GO:0008168,GO:0008152,GO:0008757,GO:0003824,GO:0016740,GO:0016741,GO:0044238	CAACAACCACGCACCGCGTGGGAAAGATCACAGAGTTGAAAACTTGACAAGCAGTAATGATAGAAGCAGAGACTTCCAACTCCGCTATACATTTCATCATTATTCGCTGTTAGGATGAGCTGTGTGACTGTGATACCGGAGGCATGGGTAGCTCCCAACTTTTGTGCTTATGTGGTACCGGTAGAGATTGATCAAGCCCGAAGCATCCGCTCGGTGGGCACCTCGGATTTCATTGCCTTGGAACGAGGAGAGCAGTCTGTGGTGTACTTTTATGATTCGGATGGAGATGGCCTAGCTGATAGTCGCCAGGTGCTTGCAGAGGCAAGCTCGCTCAACCATGGAATTGCAATACAGGAAGGATACCTTTATGCCTCCAGCTCTACCAATGTCTACCGTTGG…
asmbl_22792	no	3.82738	0.289019	no	-0.627711	0.997652	yes	-3.48115	0.000108004	no	4.45509	0.45053	yes	7.30853	0.00476564	no	2.85344	0.169021	FC3h>FC15min	NA	NA	GTCAAAGATGAGGGCGACAATGATGACATCGCTATCCTGAGGATGCGAGGTGCGAGGAATATGCTCATGTTTTCTCTATAGGCCCCTGTTGAAAATCTCGAAGCGATTCAATTCCGTGCTCTGGCCTTGAACCATGTTGTTGTTACCTCGATCAATACCGGTAGCATGCATTATCATTGTTGTGGTATCGCCCAGCCTCTGTGTCAACGGTTTTGAGATCCCATCAAATCCCTTTCAGAACGTCAACAGAAGGGAAGCATTGGGAAGTGCAGCGGTCGCCCTTTCCACTCTGATAACCCAGCCTTTAACGGCATCAGCAGCTGAAGTCGATAATACCAATAATGTGAAGAGTGAGAGTGTAGGTTTCCGAGCATACAGCGTCATCCCAGATGCTTCAGC…
asmbl_22793	no	3.82724	0.288601	no	-0.626389	0.997652	yes	-3.4877	9.18064e-05	no	4.45363	0.449044	yes	7.31494	0.00464965	no	2.86131	0.163872	FC3h>FC15min	NA	NA	GTCAAAGATGAGGGCGACAATGATGACATCGCTATCCTGAGGATGCGAGGTGCGAGGAATATGCTCATGTTTTCTCTATAGGCCCCTGTTGAAAATCTCGAAGCGATTCAATTCCGTGCTCTGGCCTTGAACCATGTTGTTGTTACCTCGATCAATACCGGTAGCATGCATTATCATTGTTGTGGTATCGCCCAGCCTCTGTGTCAACGGTTTTGAGATCCCATCAAATCCCTTTCAGAACGTCAACAGAAGGGAAGCATTGGGAAGTGCAGCGGTCGCCCTTTCCACTCTGATAACCCAGCCTTTAACGGCATCAGCAGCTGAAGTCGATAATACCAATAATGTGAAGAGTGAGAGTGTAGGTTTCCGAGCATACAGCGTCATCCCAGATGCTTCAGC…
asmbl_22826	no	-0.338064	0.850387	no	0.410622	0.997652	yes	1.81257	0.00317989	no	-0.748686	0.855336	yes	-2.15064	0.0295895	no	-1.40195	0.256163	FC15min>FC3h	NA	NA	TTTCTCATATATCATAGTGATTATTATTCAAGAGGCAGTCTAGCCATTGCGTGTAGTTTCCACAGCTACAAAGCCCCACGATGCTCAGCTGAAGTACAGAATGCTCTAATCACCCCAACCAAAGAGCAAGAACTGTTTCTTGCGTCTGTGTCATTCGTTCCCAGCCATTGCTCCAGTTCTTAGATGAAGGAACCCAATCCAGATGTGTCTCCCTCGTCGATCTTGAAGGAAAAATCTGGAACGTCCTTCATGGTGAATTTCTTCTTCTTGAAAGCTTCCAACTCTTCCTCTTCAGCCTTTTTCTTCGCTTCCAGTTCCTCTCGGGCCTTGATAACAAGAATTCTATGCCTATCACCCTCGTCTTGTTCCATTTCCTTGCTAGAATAGAGGACTCTGCCA…
asmbl_22833	yes	2.5762	0.0712256	no	-0.621123	0.997652	yes	2.53892	0.00858266	no	3.19733	0.213812	no	0.0372853	0.995515	yes	-3.16004	0.0461281	FC1h>FC3h	NA	NA	CTTGACACCAACTCCAAAGGCCACGGGAAGTGCAACATGCATCCAAGCAATTAATGGGCAGAAAGCTGTCAAGTTGTGTCCTTGGCTTGGCTTCAATACAACCTCTAAACTTCGTCCCCATCATCAGTTCTTGAATCTTTTGTTGGAATTGATCCGCCCATCAAGATGGTCAAGCAAAATACCCACAAAAGCCTGCTCTTGTTGGCATTTCTGGCACTGTCCCACCTCGAAATCGTGGCTGCCTTTGTTCCACAGCCATTGGTTGCATCTCAAACCAAACAACAATTCAACCCTACAGTTGCCTTCCTGGAGACCAAGGAAAAAGAAGGAACAGAGGAGGCGGTAGAGGGCGAAGCATCCGGTTTTGGTGAAGATCCCACACCTGATGACCAAGACAAT…
asmbl_22839	no	-0.209394	0.933802	no	0.222719	0.997652	yes	2.414	0.000153507	no	-0.432113	0.963059	yes	-2.6234	0.0100668	yes	-2.19128	0.0454625	FC15min>FC3h, FC1h>FC3h	IPR005804	GO:0006629,GO:0008152,GO:0016491,GO:0003824,GO:0044238,GO:0055114	TAACCTTAAACACCGTGTAAATTACGTGTTGATTCCAATGACTGTCTTCTATTCAAAGCCGTAGTAAGCTCCTGGCTGGCGGCCCCTCCAAACTTACGAGGCAGGTCCGGTGGTGTGAGAGTAAAGGGATCGAGCTGGTGGCACTGTACAGTACATGTACTCGTGGTGCGAGGGCAGATAGCTGGTCCACTTACTTGCTTGAGCCTCATCCTTGTTCTTGGCCACCAACTCATCATCTTCCTCGACAAAGAAAATCAATTGCCACGCACAATTTATTTCCATTGGTAGCATTTTTGCTTGTTAATTTGGATTCTATTTGTAGAAAACTGCAACCATGGCACCTCGTGAGCGCAACGTAGTATATGATGAGCAGCAAAAGGTGGAGCAGCCTATGGGTAG…
asmbl_22863	no	-0.645874	0.622616	no	0.164312	0.997652	yes	-1.76642	0.00336187	no	-0.810186	0.832639	no	1.12054	0.394674	no	1.93073	0.065305		IPR016040,IPR005097	GO:0005488,GO:0008152,GO:0003824	GTCAGGGCCAAAGCCGACAACCAAAGCTGCTTTGTAGCAAGGATTCGTCGTCGTCTCCTGCTTTCCTGCTTCCTCTCATTCTCTTGGATATTCTAGTCTGATCTGCTTATTGCAGGAAGAGACAATCTTTTCGGCGGTCTTCTGATCAAGCAACGTTACATCTGTCTTCCCTTCATCCACTACGGTATTCTTCCTTTCCAATATTATTTTTACAACCATGGCTTCCAAAACGTATGACATCGTTCTGTTTGGAATGACGGGCTTTACGGGAAAGCTGGCGGTGGAACATTTGCTCAAGAAGCAGCACCCAGTCAAGTGGGCAGCCTGTGCAAGGAGTGAAGGCAAAGCCAAAGCCATCTTGAAGGAAATTGCGGATTCCGTCTCCCAGCCACCACCGCC…
asmbl_2287	no	0.868171	0.563181	no	0.621063	0.997652	yes	2.07394	0.00368553	no	0.247108	0.988361	no	-1.20577	0.468353	no	-1.45288	0.337437		IPR010734,IPR001841,IPR002035	NA	TGGCCAACAAAGGTTAATTGTCTTAGTGATTGGGTACGGTATCTATTGGAAGCGACAACATTGGGGTTGGTTCATGATCGCTCCAGCGAGAGTATGCACGATCTAGTAGCCTCGATTAGAATCCGCTTTTAAAAAATGCATTTCATCCTTCCATTCGGGTCAACAGAGTCACTATCTTCAATAATCCTAGCTAGTTGTGCCATACTCGCCCCTGCTCTGTGGTCCTTTGAATAAAACGGTAGTCCAGTCTGCAAAGGTAGATAGATTGGAGGAGCATGTCCAGCTCCGATGCGAGGGGGTAGCCAACATCAAAATAATGCTTCCATGTCTCACAATGTTCGTGTGGAATACAATTGCACTTCTTGCAACAAAAAGAATCAGTCACCAAACAATTGGACT…
asmbl_22878	no	-0.657094	0.390336	no	0.419265	0.997652	yes	-1.04728	0.016632	no	-1.07636	0.480548	no	0.390183	0.782202	yes	1.46654	0.0435903	FC3h>FC1h	NA	NA	AGCAGCACAACTTTTGGATTATAGAAAAGCTCCAGCTAGAGCCTTACCAGTACTCGCTGCACCAATGAAGAAAGAAACACTGTGGTCAGGAATCCGTTGTTGGATTGAGCATGGCTTTTGTTTTTTGCTGCAATAGAATTGTGTTGTAGGCCAATTGGCCCACTTGAGCTGTCTGTGTGGAACCCTTGGGCTGGTTGCTGGGGCATTGAAGTCAACGTATCAGGTGACGGAGGATTCCCTGCCAAGACCTACTTTTCTCACCTTGTGAGGGACAACTGAACAGACTAAACAATGGAGTTAGTCCTTCCCTTCGTCGCCTGACGGGGCTGTGGCAGGCTGGACCGATTTGAAATAGAAACAAGCATCCCATTCTCTTGGTACAATTTTAACGAAATAGTC…
asmbl_22888	no	-3.53425	0.377899	yes	-3.1219	0.293141	yes	-3.49381	0.000694226	no	-0.412351	0.943736	no	-0.0404414	0.821881	no	0.371909	0.961767		NA	NA	TTCGTTCAACATGAATAATTAGGCGGTTTAGTCGTTCAACTACTGGTATCGTCTTCCTCGACCAGTTCCAAGTTGGCATCCTCTTCTTCATCGTCAGACAACGCAATCCCCATCAACTCTTCCAACGCACGTTTATTCTCTCGAGAACAAGGATCGGCTCTTCGACTAACATGCCACGAGTAATAGGGGCACGAATAAGACTCGTCCATCAAACGCCCCGAGCGCGAAAAATCATGCCAGGAGCTTTCCTTGTTCTTTGAGTGACAGTCCCTATTGCTGGTGGTGGTCGAGTTGTCCATATCTTGCACACGGAGACTCGAGTCATTTAAGGATTGTTCCAGTTGACTTGTGTCTGTACCTTCTCCTGCATTTCCACTCTGGGTTTGATGCTCTCCCCGA…
asmbl_22889	no	1.28361	0.68213	yes	5.95718	0.132964	no	-0.939317	0.495317	no	-4.67357	0.476438	no	2.22293	0.41138	yes	6.8965	0.0111859	FC3h>FC1h	NA	NA	CCATCGAATACAGTACGGTATATGAGGTCTCTAGAGTGGCTAGCAACGCCTGATCTCGAGTTTGCTGGCTACATGTAGGTAGTTCACTACAGAATTTGTGGTCCCTGGAAGACTCCGTACAATCAACTGTGCCCAGAATTGAAAGCAACATGGACAAGCGAATCGAATCACTTGGGTAGATAGTGCTTGCATTCTAATGTTTCTGTCTTTACCTCATGGATACTTGCTAGCAACCAAAGTTCATTCTTCCTTTCCATAGGTCTTTTTGCTGACAGATGAATACTCCCCAAAAGGCTGTACCGATGTACCCTTTTTCTTTTGTTTTTTGATCATTGCCCGATCCAATTCATGTGTACGAATCACAAAGAGGATCATTTCAATAAAGAGCATGGCAACACC…
asmbl_22909	no	2.27178	0.240502	no	2.37501	0.526687	yes	3.8012	0.00172261	no	-0.103234	0.999939	no	-1.52942	0.6359	no	-1.42618	0.647093		IPR011009,IPR001245,IPR001611,IPR013210,IPR000719,IPR020635,IPR002290	NA	CTATTCAGTTATCCGCCATGGCGAGTTCTACAGCGCATGGCATTGGCTGTGTTCTATTTTTCCACGGGAGGACCAGGCTGGACAAAGAGCACGAACTGGCTCAACTATTCTCATCATGAGTGCACTTGGTACAGTTCTGAGGTTCCGCCTGGTGTGCGGGGAATCATATTGGAGTACTCTGATTTTGTGTCTGCCTTTTGGGATGAACCAGCCTGTACAAACAATAACGACAGCAATGCTTTTACAAAGCTGCAAATGTCGGTGAACAATATGAGAGGAACCATCCCAGAAGAAGTTTGCTGGATATCGTCGTTGCAAGCGATCGTGTTGACAGCCGAGCCTCAACTAGGCGGGACACTCCCGTCGTGCTTTCACAAAGTACCAGACCTCAAGTTGCTG…
asmbl_22910	no	3.14331	0.15987	no	1.52411	0.969066	yes	3.71735	0.010631	no	1.6192	0.869535	no	-0.574044	0.927185	no	-2.19324	0.48933		NA	NA	GCCCGATTTCGGTTGGAATGCTGCCTGTGATGTCAGCTGTGATAATGGCCAGCAACTTGAGGTCTGGTACTTTGTGAAAGCACGACGGGAGTGTCCCGCCTAGTTGAGGCTCGGCTGTCAACACGATCGCTTGCAACGACGATATCCAGCAAACTTCTTCTGGGATGGTTCCTCTCATATTGTTCACCGACATTTGCAGCTTTGTAAAAGCATTGCTGTCGTTATTGTTTGTACAGGCTGGTTCATCCCAAAAGGCAGACACAAAATCAGAGTACTCCAATATGATTCCCCGCACACCAGGCGGAACCTCAGAACTGTACCAAGTGCACTCATGATGAGAATAGTTGAGCCAGTTCGTGCTCTTTGTCCAGCCTGGTCCTCCCGTGGAAAAATAGAACA…
asmbl_22948	yes	2.46789	0.0986559	no	-0.506721	0.997652	no	-1.15875	0.220895	no	2.97461	0.255909	yes	3.62664	0.0152114	no	0.652028	0.807275	FC3h>FC15min	NA	NA	CGTCCTCGATGGTTTCCTTCTTATCCACACCCCACTTATTGTTGCTGTCGCTACTGTCAGGTTCCATCGCCTCTTTCGTTTCTTTGTTGCCGTCCTGTTCCTCCTCCTCGACCATGGCAAAGATCAATGATGGAACACCACTCGCTTTCTCACTGCTGGAAGAAGGCATCTCAGGGGGGTCATTGCGCCGGGGGTTTGCTGGGGGTCGGGCCATGTTATCATTTCCGGGGCTCTTCCTGGGACTGCCAGAATGGGGACCAAGGGTAGTTGGTAGTGGCGACAACGCAGAATGCTTTGGCGGGTCTTTCTCGAGAACCATCTCAACTTCTTGCTGGGTCCAACAAGCCGCAACGCCTTCATCGTCGTCATCGTTGTCTTCACGATCGTCGACAGTTGTCA…
asmbl_22956	no	0.300794	0.905156	no	-0.294095	0.997652	yes	-2.08545	0.00178835	no	0.594889	0.941238	yes	2.38624	0.0362662	no	1.79136	0.167192	FC3h>FC15min	IPR012317,IPR003034,IPR004102,IPR008893	NA	GCCGCCATAGATCCGCGTTTTGAATGATGAATCTGAGTTTCGATCTGGTCCGCTTTCGCCCAGGGCCACCAAACTATCCGTCAAAAGCCAAAATGTATCGAATACGGTGCTGCGATTCCTTGTAAACCAAAAACTCGTTGTGGTCAAAAGCTGAGCTTTTGGCTGCTGGAACTGCCTTTGGGATCCCCTGCGGTACCGTCACGCTCTTGCCATCGATTTCCAACTCTGCCTCTTCGGGTGGTTGTGTTCGGCCTTTCGCCAAGACGCTGTCATACCCAGTCGGCGCTGCCGTGAGGGAAGGATCATCTGTTAAGATCTCGTGTTCTTTTCCCAGAGCTGCCTCGACCAGAAACATAAGGATGGTTCCCTGTGCTCCTGACACATACCAAGCAGACTTTT…
asmbl_22996	no	-0.0183443	0.999355	no	1.53718	0.852241	no	-2.45633	0.0244919	no	-1.55552	0.766547	no	2.43798	0.212647	yes	3.9935	0.0162312	FC3h>FC1h	NA	NA	CTTCGAACACTGTTGATGAACCAATTTGACCACCATTGGCGTTTGACTGGAGAAAACATCGAGAAGTCATCGGCCACTAAGTTGCTTTCTAGCAAGCTAGCTACGATCTAGCTAGCCAGCTAGCGCTTGACTGAACTGGCAGCCGAAAGGGAGATGCAGACTGCAGCGAGTTCACTTGTCCAGAAGTTGGGGCAACATTCGTAACAATCCAACAGCAGCAACAACAACACGATCAATCGAGAGCAACCATGAGCTTGCTAACGGCACTTCAACGAGCACTTCTGGTGATATCTTCCATCCTTTTTGTTCAAACTACATGTGCTTCTGCAACAACATCTGAAGGTTCCTTCAGCCAATTGGCGTTCTATGATGAGCTACGTTTCGAGGAGGGAGCAACGG…
asmbl_23048	no	-1.75078	0.505587	no	0.776874	0.997652	yes	3.56687	0.00939596	no	-2.52765	0.637315	yes	-5.31765	0.0127689	no	-2.79	0.27405	FC15min>FC3h	NA	NA	TGGGGGACAAAAGACAAAACAGGTACGTCACTTTTGTTGCGCCATTAGCATTCGTTCTTCGATTCGATTCAATTCTCACCAACTTAGATCCATACGACAACAGAGAGCCAGCACCTGGCGGGGTGCAGGGCTGAAGGCGACAAGAGAACGCACTGGCGAGTGTACGACGAAACCACTGGTGGCTGCCATGCGAAAGTACCGGCGGCTTCATCATTTCATGCCGAGTTGATGCCCTAGAAGCGAGGGTGTTTACACGACAAAAGCCCAAATAAATAGATAATCGTAGATTGGTGTGTCGAGAGCTGCCCAGCAAATCACGGGGACAAGCTCGATGTCCCGTGGCATTGCGTTGGTGTGCACCAGTGATACCGAGGACACTCATTGCACGGGCGAGTAAGA…
asmbl_23132	no	0.779829	0.709395	no	-0.723883	0.997652	yes	2.11846	0.00847031	no	1.50371	0.704018	no	-1.33863	0.494493	yes	-2.84234	0.0343799	FC1h>FC3h	NA	NA	CACAGCTACTACTCATCTAACAGAGACAATGATGTCGCGTCTGAATGCTCTTGTCCTTGGACTGCTGGTTCTCGTCAGTACAAGTCCCACCGCATTGTCCATTCCAGGAGGACAACAGAGTACGGCTCCCGAAGGTGTCTATCCGACTCATTTTGAGAATTGGGAATGGTGCGCCAAGGCCGGTCAATGCCAAGATGCTGCCACTTATATAGAGGACGAAGAGATCGAGTACTATTGGTCTCCCAAGTCTAATTTTCACGAGGATCCGCAAGGAGAATTCACGACGCCACCGGTCAGTCTGGATGGCTACAATCGTCCCATGGATGCCACCAAGCTGAGGGCCGGATACGATGCTGCTCGTGTCCCCGATGACGTTCCGTATCTGAACATGTACCTCCC…
asmbl_23159	no	0.557125	0.898533	no	1.75897	0.909353	yes	4.02008	0.00320993	no	-1.20185	0.925703	no	-3.46295	0.139948	no	-2.26111	0.436688		NA	NA	NNNNNNNNNNNNNNNNNNNNNNNNNNNNNNNNNNNNNNNNNNNNNNNNNNNNNNNNNNNNNNNNNNNNNNNNNNNNNNNNNNNNNNNNNNNNNNNNNATAGAGTGGGTCGAAGCAGTATGAAGATTCGATTCAATCCTTCAATGCTGAGAGATTGCTTCTCACTTTCTCAAAACCTACTGCAGCCAAAAACACCATTTCCTCAGAATATTCAGTATCAACCATCATCTTTAGCTGCCGTGCTGGACCTGCAGCCAAGAACACCCAAACCCTGCTTTGCATTGACCCGACCACAACCACAGAGTTTCATTGAATCAAGGTCCATTTGACAATCCACGAGCGCTACACCCCAAAATAACAACTGAAAACGGAAACAAACTGGTCTCGGCCAGTCCGCTTGT…
asmbl_23160	no	-0.6606	0.911659	no	-1.47316	0.997652	yes	-4.91392	0.00521038	no	0.812556	0.976976	no	4.25332	0.163742	no	3.44076	0.326613		NA	NA	TGCAGCAACAAGAAGTCAACAAGCAAGAAATTTCTCCAATTAAGGCAGCAACCAGGTTCAGACTCAGAACAAAACTAGACTACTTGGAAAAAATGAATGGTTCGTCTTTTCTACTTCTTGTTCCTACGGCACGATTGATTATGCAAACCCCAACACTGATTGGCACCCTTGGTATCGCCTTTCATCTTTTTACTTCTCTCACCATTTTGGCCCACCCTTGTGCTGACTGAAATCCATGCCAGCCAAAGTGTTCATTTCACGCCGGCAGGAAAAGACTTCCTGATGGTCACGTCCGCAGAGAACTATATGAGGGTAGATCTTGGGATAGTACTGCATTGGTCTCTTCACTGGAACAATCCTGATGCTGTTGTACTTAGCCAACAGTGAAGTCATCCATTG…
asmbl_2323	no	0.992118	0.656429	no	1.70952	0.817028	yes	2.9493	0.0154735	no	-0.7174	0.961848	no	-1.95718	0.416448	no	-1.23978	0.684234		NA	NA	ACCACAATTTGCTTGCCTTTTCCAAGTTCAATCGTGAATACATCTTGCTTGGGGCTGACCTTTTCATGAGAGACTGTGTACTTATCCATCTTATCCAGCTCGGCATTGGAGATACCATTCAACATGTATCCACCATAGGCACCAACCTCCAAGATATCAGTTCCGATCTGGACAGCAGCAGACTCAATGAAGGAGTACTGGAAGCGGGCCTTGGTGCGAATGTGGATCTCCAGTCCAGTTCCTTGGGAGAACTTTGGGTTACTGATGAAGACCAAATCACATTCTCCATGGAAATCATACCACTTGTTTGCCCAGGTCTTGAAGTGGGGATCGCCAGTCCCAGCTCCATCACTTGAAGCATCAGTGGGAGATGCTGTTGGACTGTTGGTACAAGGGGTG…
asmbl_233	yes	3.59735	0.0504426	no	0.791957	0.997652	no	1.03516	0.522394	no	2.8054	0.577671	no	2.56219	0.347307	no	-0.243203	0.959236		NA	NA	TGCATCATGGAGTCACTCTATATACCTTTTAACTATAACCACATACAACATGACTGCTCGAGTTTGTCTGGCCACCAAATGCTTAAACAGATGGCCTCGGTCAAGGCGTTGCCACCTCGGCCTCTGCAGCTTCCACTGCTGTAGAATCTTCGCCTTCATCTTCTTCACCAACTTCGGGTTCCACTCCTGTCTGCACCATAGTATCTACAACTGTTGCTCCAGATGTTCCCATGGGTGTCCCTCCCATTGTAGGAGCCTCTGTCTCGTCGGGCTGGTTCGTCAAATCAGCGACATTAGTCCCGCCATCCACGCATTCATCGAGCTCTAGCAAGATATCTAAAAGTTCTTCCTCGGCAAGTCCTTCCTCGCACAAATCCACAAGAGGGATGCCCGGGCAGT…
asmbl_23345	no	-0.492892	0.849027	no	0.138576	0.997652	yes	3.01427	0.000911493	no	-0.631468	0.958217	yes	-3.50716	0.0131303	no	-2.87569	0.0579471	FC15min>FC3h	NA	NA	GTTCCCTGCCTCCATGCCGGATTCAAGGTCAAGAATAAAGGGTGGGAAAAGAAGAAAGGATGCCTCACGATTGTCTGCCCAAGACACAGATATTACAGTCCAAAACATTGTGAGGAGAGCAAGAGACGATCCACCGTATATCCTATCAGAGGAGTGGACAAGGTTTGTCCCTTTCATTTTCAAGTCTTTTTCAATTCCAAACAATCTCGCTGGTACATTCCACGACGGCAAGGAGGAAAGATCACCCACGTGGGTCATTTCATTTTGGGTCCGGACCAAGTGTTACAAACCAAGGAGGAGCTTTCCAACCTACTCGACTACATGGGAGCCTACAATGCCATGTTACCCAATTACTGGGAGTGTACCAAGAACATCCAGACGGGAGAGCAACTGAAAATC…
asmbl_23348	no	1.44396	0.587962	no	-0.651387	0.997652	yes	4.24865	0.0031796	no	2.09535	0.741937	no	-2.80468	0.297717	yes	-4.90004	0.0284995	FC1h>FC3h	NA	NA	CGTAGCACCCGTGTGGAGGAGGATTTCAGTCTAACGATTAGTTGAGCACCTACTTATAGAGAACAGATCTTCATACTTAAAGGAAACCCAGACCGGCAATTTTCTTGTGATTGTTCGTGAAACCATACGGTACCGGTAGATGAAGGGAAAGTCGTAGAAATAAATATGAATGTATGGAAGTCGGCCAAATCGAATGGGAATTAGTTTGTGCATCGCACCGCATGGGGTTCACCCCAGGTTGCTCGAACTTTGTGCTTCTTTCGTGCAAGCTGGCATGGTGCTCATGTGAACGCCTCCATGGTGCTCATTTGTGCCTGTTCGTAGTGTACGGTAGTGTGCGTTTGTCACATGAGTGCCTCCATTCCAGCATTATTCTTTCTTTGGCGGGTTGCGTCTTCG…
asmbl_23355	no	0.422168	0.882324	no	-0.0541037	0.997667	yes	2.08613	0.00602197	no	0.476272	0.969359	no	-1.66396	0.331238	no	-2.14023	0.117085		NA	NA	CCATGCAATCTGTTGTGAGTGTTCTAGCTACTATCTGTGTACTTTATCTACTATAACTTCAGCACATACACTGTATGCATGAAGAATCTTCCGTTTTCATGCAACATCCATACTCACTCACACGACCGGGCATGCATGTACCCCGTCAAGAGTGTGATCCCGGTGAAAAAGTGCATGACTGCCGTAGGAGAACAAATGGCAGCACCAATCGTCTGCAACAGATTGGGTTTGCTGCTGCTATTATTCGTATTGCCTTTCGGCGGACGAAACCAGTTCATCAAGACACAACCATCCATCACCCATCGTTCCCACATCCGATAGGTCCATCCGATGACCAAGCATCGAAAGGCCCAATTGGTGGCTGTCACCGATCCCGTCGAACGAGCCAACGTCACATTG…
asmbl_23356	yes	2.03735	0.0670839	no	0.542725	0.997652	no	1.19444	0.168917	no	1.49462	0.664631	no	0.842907	0.714529	no	-0.651717	0.782865		NA	NA	GAAGATTCTTCATGCATACAGTGTATGTGCTGAAGTTATAGTAGATAAAGTACACAGATAGTAGCTAGAACACTCACAACAGATTGCATGGGCCTTTGCAATATTGTTTTGTTCTGGCCAATTTGGGCATTTGTTCCACCACTTGCTGAGGCGCAAACTGGTTCACTGTGAATGGATATTATAGAACGATAACAAGCCTTTACATTGTGTCGCTCATGGCTGCTTCCGTTGGTGAATGTTAGTAAGGCAGATGGCGCATGCATTGATGTTTCTACAAGATGAGGGGGCTCTCTGAAGCAGGCACCAGGTTGTCAATAAACGAGAGCACTTCTGCCTCCTCCGTGGCATCTTGCGTCCATTCTTGAACCAATGGATGTGATGTCACCGTTTTAATGTATT…
asmbl_23357	no	0.164983	0.987619	yes	7.52551	0.0770506	no	2.35084	0.191118	yes	-7.36053	0.190451	no	-2.18586	0.617269	no	5.17467	0.187011	FC15min>FC1h	NA	NA	ATACGGTTGACACTGTGCGTTTGCTTAGTTCAGTTCTTTTAATTAACGCTCTATTGGTGTCATTTCCATTCAGTTTCAGGTTCGGTTGACGCTGCCGCCGAAGGCGACGTTTTGGTTGCGACTGTAGCATTTGGCTGATTCCACACTTGCATCTTGTTTTTCTTGTCTGACGCAAGTAAGTGTTGGCATCGGGGGCTCATCATTCGTATCATTTTAAAATGTATTGGCGGCGTCTGATCTTGGTTTCGCCCCGTCAATGAAAAACTAGGTTCCATCACGTGCAGATGATTGATGGCTTCATTTCAATTGGCATGATTCTTCTTGACAACATCATTTTCTGCATTTGGTACCGTATCCATGATCGTATTAAGGAGTTGGGAAAGAGGGCATTTGGAAACT…
asmbl_23359	no	1.30937	0.728109	no	-3.14617	0.576042	yes	-4.42145	0.00388647	no	4.45555	0.333865	yes	5.73083	0.0180055	no	1.27528	0.802247	FC3h>FC15min	NA	NA	CTTGAATTTGCAATGACGCCCCAACCAGCCACATCGTCCTGGGATGACAAAAACTTTGAAGCCCTGGATGCGTATTTCCGTGTCTTTGGTGACCCCAATGTGAAAGCGTCGGAGAACCAGCATCTCTCTGCGTGGATTCAACAACAGAGAGATGCCTTTCAACGTGGAGTTCTGCCGCAGGAGATGGCGGAAAAGCTCCAATCTATTGGACTGAACCTTCAAACAGAGCCAAAAGATGATGCGATGGCTGCTGTGGTTAGTACGGATGAAGAAGAGAACCCAAAGGACGCAAGCTTGACGGAAACAACAACAATGACGAGTCCATTCTTGAGAGCCGTTGCCGCTGCGAGAGCTGTTGCCGAGGGCACAGCACTGCCGAGCGAAGAACTCACCGTGAAA…
asmbl_23360	no	-0.33761	0.753988	no	-0.175506	0.997652	yes	-1.06103	0.0114798	no	-0.162105	0.984832	no	0.723422	0.44306	no	0.885526	0.314889		IPR018957,IPR001841,IPR003137	NA	AGCACTGGCAAGAACCTCATCTTATTCCTTCATTTCCATTCTCCATTAACCACTATAGAAACGACTTGCCACTCACATACTCTGTGGATCAATCAACACTTGCTTACTGCAGCAAGGAAACAGCCAAGGAACACAAAGTCTCTGTAGTGGATTGTAGTTCCTCCAGCTAGCCGTTTGCTGATCCTCCTGTAGACGTGGAAATTGAATTAATTCTTCCGTGCGTACATCACGGAAATTTTGAAGACATCAATCAATCAATCAATCAACGCAGCCCAACAATCTCACCATGACGACAACCAACTTTGCATACTGCCTCTGGCTCGTTCTCGGGATCATTACGATGATGAATGTTACACTAGTGTCAGCCACAGTGATGTACGGTGGTTATACCTTTGAAAG…
asmbl_23376	no	-0.496655	0.773429	no	0.0187374	0.999947	yes	-1.76433	0.00558888	no	-0.515393	0.949368	no	1.26768	0.353641	no	1.78307	0.129582		NA	NA	CAGCGCCTGTTGCGCCTTGTGGAAGAAGCGAAGAAGGACGATGGTAGTAGAGCGAGATTCCATGGACGTGTCGCTTGGGCGACGCATCGGCAATGGTACGTTTGAGCCGAGCGAGCGCCTAGACGATGAAGTGACCGTCACCATGGAAGAAGTAGTAGAAACTGCACCTGAGGTGGCCATTTCGCCAAGCCTCGAGGACACACTCTCCGAGAAATCCGCCGTCTTTTACGATGCCAAGTCCAGCATGGGAGAGATCGCTGCAACTGGAACTGGTAGCACTGTAGGAACGTCCTCCTCACAGATCAGGCTTCCGCCCAACCCACCGCGACGACGACCCAGTGATGCTGGCTGTATTCCTTTGAAGAACTATTCTCTAGAAATCATCGATGGCGTGCCTCC…
asmbl_23378	no	0.204325	0.925786	no	0.104846	0.997652	yes	1.58005	0.00569897	no	0.0994788	0.996587	no	-1.37573	0.2069	no	-1.47521	0.175069		NA	NA	CGGCAACAAAACGAAAAAACCCAGAGACTCTCTCGGCTGCCACTGAGATCAGCCAGCCAGCTAGCTATTACCGGTACAGTAGTAGAAGAGCCACAACAACAACCATTAGGTTTTTGCTGGCAACAGTCATCGCATAAATTGGCATTGCACTTGATGCATTGTTGCTAGGTGGTGGTGGCATTAGCTACAGAGTCAAGTCGAACGAGTTAGGTTGTGTCCATAGAAGGGTATCAGACCAACGTCAGGAAGAAGACAGTCATTTCATCAGACAGTGGCTTTTTCGTGTTGTCGTCCTTATTACATTTCCATCCTGTCCAGTCCAGTCTTCTACCTACCTTATCAACCCATAACCTTCCTTCATCATGTTTGGAAAGAAATTGTCGCGGGGCAACCTGCAAC…
asmbl_23424	yes	5.44728	0.0513358	no	0	1	yes	-3.47028	0.00196414	no	5.44728	0.999939	yes	8.91756	0.000135002	no	3.47028	0.999882	FC3h>FC15min	NA	NA	GATACATTTCTAGGTGCACGGTTGGTAGCAAGCGTTGTTATGTATCTACTAGCTAGTATCTATCTAAGCTGTTTTCTTGGCTTTCTTGGTTCCTCGCATGAGCACATTCCTTCGAATCCAGATGGCCAGATCCATGACTGGCATCAGACAGGTCTTCCAGAACGGATTGTTCAAGTGAAAGACTTCTACCAAATGGAGTTTGTTTTGATCGCATTGAAAATGAAGCATGACCACATCCAACCCCACCAATCGAAATTGATATTCAAAGCGTCGTTTCAATTGGAGCGATGTCGCATTGGTGTGTTGTTTGCAATGTTCTAGAATGTAGTCGTCCACTTGGAGGTGTTCATTGTACTGCGATGTGAGTGATGCAGCGTTGGCTTCTTCTTGCTGATCCTG…
asmbl_2346	no	0.153597	0.953267	no	0.238266	0.997652	yes	1.88664	0.000892821	no	-0.0846689	0.99805	no	-1.73304	0.0951151	no	-1.64837	0.121577		IPR001045	GO:0004766,GO:0008168,GO:0016765,GO:0008757,GO:0003824,GO:0016740,GO:0016741	CAGTCAATGACAGCGCAATACCATCATTAATAGTCTTGGTTTTTCGCGACAAAACCACCATGGCCGAGACCAAGAAGGCAGAAGCCGCCGCCGCTGTGGCCGTGCCAGAGGGCGCCTGTGCCGTTGATATCCGCATCTTTCTTTTGACAATCACCCTTTCCATGTCTATTGCATTTTGGGTTGGAATCAGTGTCCATCTCCCTTTTAACAGTCTGGGGCAACGTCCTTCCACGGTTCCAGCTGCCCTTGAAATCGAAGAGCCCGAGATTCGCACCTTGGAGCTTTCTCCTGCCGACTATGACATGACTGATGCTCACAGTCCATCTGGCCAGCATCTTTTGGTGGATATCCAAGGAATTGAAGCTGCCTTTTTGGACTCGGAAGAACGCCTGGCAGATG…
asmbl_2348	no	0.5174	0.836	no	0.361168	0.997652	yes	-1.93573	0.00823689	no	0.156232	0.995605	no	2.45313	0.0722267	no	2.2969	0.0774142		NA	NA	AAAAGACCCCAACGCTTCTTCGCTCCTTCACCACCATGGCACATCACATCAACCCCCCTCAACATTTCTTCTATTTTGACGCCCCACCAACACCCCCGGACGAACTTCTGCCGCCAGTATGGATCCTCCCAGCCCCAAGCCCTTTGATGTCTTTGAAGAGGCTGCCACGGCGGTCTGTGATGCGGACGACCCGAACGACGACAGTAATAAAAAGCCCAAAGGTGGCACCGTCTGGGTCCAAGTCTTGTTGGGGAGTCGCAAGATCGGACAACCCTCGGAGTTTGCGACACCCCGCAATGTCGACGCCTTGAAAAAGCTCGTCAAGCAGGAATACGTCGAACTAGAATCCATTTCGGCACCGTGTTGTCAAGTTTATCATTCGTCCGTCACGGCGGGAGG…
asmbl_23511	no	-0.888888	0.478334	no	-0.511754	0.997652	yes	2.21704	0.00133012	no	-0.377134	0.971121	yes	-3.10592	0.00258006	yes	-2.72879	0.0115705	FC15min>FC3h, FC1h>FC3h	NA	NA	TTGGTTAACAATGGTATTCAATCTACATCATCTATACTTGTATGCATACTAGTACTGTTTATACGATGACTAACTACCTGCAGAGCCACCTCTTGACCACGTCCAGTAGTCGTTGTGGAGTTTCTGAAAGAACCTCATTGTTTCGTTGTTCCAACAGTTGAGCGGCATCGTCGTCGGGCGGCTCGGCATAAGCATCGTCATCAATAAGGGCATCATCTGACGATGAAGAACTATTGGTATTGACAAAGTCATGCACAAATGTCTTCGGGCTGTCCACAAACCATTCATGCAGGAACGTAGCGTACCTATCAATAGCATGGGATAGCAAAGCACCTGGAACCCAAAGGTACGGCGTAGCAGACCAGGACGCTGGCACTCCCGAATAGTTCATTGATGCAT…
asmbl_23513	no	-0.813128	0.716743	no	-0.470571	0.997652	yes	2.39205	0.0125834	no	-0.342557	0.984832	yes	-3.20518	0.0358745	no	-2.86262	0.0706856	FC15min>FC3h	NA	NA	GGCATGTGGCATGCAGTATGCAGTGTGGCATCTCTACAATCTATTACGCTTGCACCAAACAGCGACATCGCCAGCTAGCTCCTACTAGTAGCACCAGCTACCATCCATTATCTTGTTGGCTGCGCTCTTCGCGGTCTGCGGAAGTTATGGCGGCAACTCCTTGGAGATGAAGGAGACTGGGTAAGGTTTTGTGGCTACCGGTACTAGAGCGTAGTGCGGCCACAATTTACAGCCTTTCCACCTCGCACCTCAACTGCAGCATGGAGGATAACGAGAACTCTCGGGGTGAGGAGGAGCAGCTCCAAGAAGAAGGATCACCCACGGGCTCCTCCGGGTCGTCAGATTCGTCTAGCCTCCGCAACATTGTTACGACTGGGATAGATCATCCAGGGAAACATG…
asmbl_2352	yes	3.33086	0.0900508	no	2.01279	0.85442	no	2.19251	0.166678	no	1.31807	0.914607	no	1.13835	0.817292	no	-0.179717	0.967237		NA	NA	GCTTGAAGGATGGCTGGCTTGAGATTGGGCACAGTGAAGAGATCCAAATGCCCCTTTCCTCCCAAGTTCTTGACAGGTTCCATAAAGTGCATGGGGAAGTACCATGGCTGTTCTGATCGGTGCTGCACGGTGAGCGGAGGTGCTCCTTCTTGCTTGTCTGGATTGGGCTGGAGTCCCTTGAATCCAGTATAGTTGAATCCAGGCTGATAGGCAGGCCATTCTTGAGACGCCCTTTGTTCCATAGCAGCTCGTTCGGCATGAGTGGCATTGGGGATCCACTCTGCTGCGAAGAACTCTAGCTCTTGATCGTAAATGAGGTACTGATATAAAACCCTAAAGTCCATGCGGGTCATGTTGTCCGTCCTCCAGTTTCTGCAACTTTCGTGAATCCAAAGGGTC…
asmbl_23538	yes	5.97416	0.01695	no	-2.24596	0.526687	no	-0.77704	0.532264	yes	8.22012	0.00780819	yes	6.7512	0.00413902	no	-1.46892	0.562974	FC1h>FC15min, FC3h>FC15min	NA	NA	CAGGACAACTAGGTCTGGAGGTGAAAGTGCATCCAAGCGTGCGTCCACTGGCACGCCCGATGCCAACAGCAAAAGCCGCAGTTCGTCGAGGACCAAGGCTGTGGCTAGCAAAGATGAGAAAGAGAGTCACGACTCGAATACTGCCGAGTGTCCTGAATCTCCAACCGTCGTTGAGCTCCGAGAGGCAGAGCAAGAGCACGGGAATGCCAATCAGGCCGAGCAGGAGGCCAAGGCCGCATACGAGGCAGCCGAGAAAGCCCTGAAGGAGGCACAGGAACGACTCCGAGCTGCTGCCAAGCTTCATGCTGATTCCAAAAAGAGGGTGCAACGAACCAAGAGAAAACTGGAGGAAGCGGATGATGCTTAGTCGAGATCTTATCAGCGACGAAAGCGGGCGAG…
asmbl_23559	no	-0.292124	0.840831	no	-0.235788	0.997652	yes	-1.7015	0.00033952	no	-0.0563355	0.999168	no	1.40937	0.108822	no	1.46571	0.0978163		NA	NA	AGCATACTTCTTCCTTTTTTCTTTTATAATAGTGTGTTTTAGACATACTGTGCAATGCGGCGAACATTGGCCTTTGGTAACTAGATACAACATGGTCTCAAAAGTGCCACGAGATCGTCCTCCCAGATGATCTCCCCACGGCATCTTTTAGATACAACTGTTCCAGAATACTATACCAGCCAGACCAACCAGTGCGCCGTCTCCCCATAGTTGTGGCGCAGCTGCTTCAGACAACCCATACCGACACTTCTTCAAACTTCCTCTTGTTGTTGTTCGCCTGGGCTTCAGTATCCTCAACAACATCATCTACTTGGGGACTGCTCAAACCTTCCAAGACGTTGCTCACCGCAGTCATCACTTTGAAGCTGGTCGCAAACGTCTTTGTAGCAGTCTCGGTAG…
asmbl_23560	no	0.874382	0.383153	no	-0.148381	0.997652	yes	1.70805	0.0017599	no	1.02276	0.688529	no	-0.833666	0.548242	yes	-1.85643	0.0469971	FC1h>FC3h	IPR017936,IPR013766,IPR012335,IPR006662,IPR015467,IPR012336	NA	GCAAGCAAGCGTATGGTTGCTATTGTAGACCTTTCAAACCCCGACAATGTGTCCTACTCTACCTACCACCATACTGGAAATCCAAGATATCATCCAAATTACTTCAACGGTCCAGCAGCTGTATTCGATGAAATACAAGTTGCTGCGCTCCGTGGAATTTGTTGTGATTGCATAGATGAAGCTTTCTGGTACTACAATGAGACAGCAGTCCGGTTTGTTGATACGAGCATTGGGATTAGAGGAGCCTTCAATCTCAATGCCATTTCATTTGAAGAAACTGGAACTTTTGCTTACAGCGTCAAAAATGTGATACCACCAGGAATGACGGAGCGCGTCACCGCAGGAAGCTACAAAATTGAGAAACTCAACATCGAAACTGGGGACAAGTCGGAACTGGAT…
asmbl_23568	no	0.895579	0.83562	no	0.624428	0.997652	yes	4.96308	0.00358118	no	0.271151	0.995938	no	-4.0675	0.14736	no	-4.33865	0.122525		NA	NA	TGATGTTTGTGGAGCTGGGTAAAGCAATTGTGGGACTTGTGGTAGCTGTGGAGCTGTCAGATCCCACTGTTGGTATGATACCTGCTCCCGTGGTTGGGGGGGAACTACTGCTGGAATTGGGTATACCAGATGATCCTGTTGTGGGAGTAGTTATTTGTGGGGAGCTGGGCAAAGCAATGATGGGACTTGTGGTACCAGTAGTGCCTTGGCTGTCCGATCCCACCGTTGGTGTATTTGCTGCTCCTGTAGTCTGAGAGGGAATGGAATTGGGTGTAGCTGAAGATCCTGTTGTGGGAGCACTTATGCTCGGGGAACTTGATGTAGCAATGGTGGGATTTGTTGAACCAGGAGAACTGTCAGATCCCCCTGTTGGTGCATTTCCTGATCCTGTGGTTGGGG…
asmbl_2361	no	-0.591889	0.582442	yes	-1.24785	0.293141	yes	-2.03942	4.17051e-05	no	0.65596	0.850561	no	1.44753	0.120234	no	0.791568	0.531636		IPR017923	NA	TCATTAAGAAACTATAAAACTATGTATTTACATGTATGTATCTTTGATAAAGGCAGATTGTCTCACTCCTCCTCGTACATGTATTAATATTTGCGACATCAGAGGGCAGCTTTTCAGTTTCGTGCAGCGGTACCTGGTACTAGCCCTTGTTGGCTCGCCCTTCGACCGAAATGTTGGCACTCCTTTGGTTTTTGGTCACGGCTCGACCCTTTTCCATCATGCGTTTCTTCAGATTGCCTCTTGCACCAGCGTCCTTGGCTTGTCCTCCCTTTTCAGCGGGACTCTGTGTCGTCTTGGAATTGGGCCGGATCGTGTATTGAAAGCCCTTGGAATACGGCACACGAACCCGATTGAGCCCCGATGCCCCACCTTTTGCCTTTCCAGCTTTGATCATGGAGT…
asmbl_23622	no	4.71347	0.118233	no	-0.292031	0.997652	no	-2.00622	0.048674	no	5.00551	0.2733	yes	6.71969	0.00613593	no	1.71419	0.461404	FC3h>FC15min	NA	NA	AAACGCCATCAACCCTTCCAAAACGTTGTCCATGTGGAGCAAGCATCAAGTCGTCCTCTTCCTCCTGTTGGGGTTGCAAGCCGTGGTCAACGCCTTTGTCATTTCGATCAACTCGCAGCTTTCCAACCACCAATCAAGCAGATACCCCTCTGTTGTTTTGCACTCATCATCATCATCATTGGCAAATTCCAATAATAATGTTCCTCATCATCATGTCGTACGGGGGATTGAATGTATCGAAGTGCCGATGGATATTCCAGAGATTGGTCGTGTGGTAGTCCTAGAAGCCACGGCAGAAGCACAAGAAGTCCTGGTCAATTTGGCCCTGGAAGACGACGAGAAACCAGGTACTCCATGCAGTAGCCAAGACGTGGCATCACTTCACTCGGGAGATCCTTA…
asmbl_23663	no	2.04906	0.23046	no	-0.442325	0.997652	yes	3.76938	9.67715e-05	no	2.49138	0.472226	no	-1.72032	0.46256	yes	-4.2117	0.00432351	FC1h>FC3h	IPR001179	NA	TTGCAAGACAAAAGAAAGTTTCTATAGCTTTAACTTGGCAACATTGGTGTGATCGCTAGCACACCAAAACAAGCTATCAATCCCAGCAACCGAGCAACTCCAAAATCATTCAATTGCATCATGAGCTCTTCCTGTTGTGATTGAGCTACTTCAAGCAACTCCACATCAAAATCAAGGTGCGAGGAGGGCGGGATGACTCCTTTGAACCACTGGTCTCCATATGCGAGATTCGGAGGGATCTTCACTTGTCGCTTGCCTCCCACTTTCATTCCAGCCACACCAGCTGAAAATCCCGGCGCAACCCTTCCTTCGCCAATTCGAAAGACAAATTCTTCCGCGACATCAAACTTTTTGTTGGAAGCCATCAAGCGGCCTTCATACTTGACCTTTAGCAAATTG…
asmbl_23690	no	-0.551486	0.839786	no	0.180348	0.997652	yes	3.80378	2.11824e-05	no	-0.731834	0.946463	yes	-4.35527	0.00164433	yes	-3.62344	0.010357	FC15min>FC3h, FC1h>FC3h	NA	NA	TCACTGCCTAGAATGCTCCAGCCTCGGCGAGCTCCAAATCTCCAGCAGCCATGACATCATAGACGTAATGATCCTTTTGGTCTCCCCAGTGTTCGCAGACCTTCTCCGCAGCTGCCTGGGCAATAGATCCACCAAGACGACGACGGCCCACCTGTTTCAAACTTGGCATATTGCAGGTGACCGGGTGTTGTGGATTCCTGTTGACCTCCATGGAAGAGCTTGGGCTCGCTTTCCAGCACCTGCCATTCATTTCCAAAGGCATCAGCATCTGTAAGGGCAGTTCCATTGCGGGCAAGCCACTTGCCAGTCTTGTAGTCTCCCAAAAGACCCTTGCTATTTTCATACTCCAAAGGAGTGGCACCAACTGTCTTGATGCTAAGAAGGTCTTTGAAGGATTGA…
asmbl_23719	no	-0.394664	0.866208	no	-0.34288	0.997652	yes	2.17197	0.00521696	no	-0.0517842	0.999939	yes	-2.56663	0.0433387	no	-2.51485	0.0515651	FC15min>FC3h	IPR013057	GO:0005215,GO:0022857,GO:0006865,GO:0005623,GO:0005275,GO:0022804,GO:0051234,GO:0046942,GO:0015171,GO:0016020,GO:0046943,GO:0022891,GO:0044464,GO:0022892,GO:0015837,GO:0006810,GO:0015849,GO:0005342,GO:0051179	TATTATTATTATGCTTTTTACAATTTTAATTAGTAATAATTTAAACATCATTTCCTTCAAGAAGATCCATGAATGAGTTGTATGTTCCAATGACGCCCATGATGGTTCCCACGACAATGAGTGCATAATCCATAAACAATTCTGTCTTGGAGAGATCGTTCGGATCGAATACTTTGAGATGAAAGTAACACGGCAGAATGAATCCTAGGATCATGCAGATGGATGATCCAACCAACCCTAGAAATTTACCAAAACTGGGAATGGCCCATGCCACGACAGATGTGAGGAATACCACCAATGCCCGTGTGGTGACACTGTATTGTCGAAATAATTGTAGTTGATCTTCGAGTACATGTCCCACGGGGAACATCATGACGGGATATGTCAAGTATAGTGCGA…
asmbl_23740	yes	2.64161	0.01695	no	-0.0700247	0.997652	no	-0.8379	0.362587	yes	2.71163	0.19655	yes	3.47951	0.00488475	no	0.767875	0.729519	FC1h>FC15min, FC3h>FC15min	NA	NA	NNNNNNNNNNNNNNNNNNNNNNNNNNNNNNNNNNNNNNNNNNNNNNNNNNNNNNNNNNNNNNNNNNNNNNNNNNNNNNNTTTTGTGTGTAAACCCTCTTCAGCCATCCTTTATGGGCCAAGTGGGACACAAATTGGTGCGTCAACGTAGGCACCAGGCCTTCGAATTGAGCTTGCTTTTGAGGCAGCAATTCGTTTTCCCATACGTCTGGATATTTTCTCACAAACGACCTCGAAAAGAGGGTTTCCGGCGTCGCTTCCACCCCTGGAAAGCGACCCGAATACTTTTTCTTGAAGGTTTCAAAGAAGCCTCCGCTTGATCTGTAATCAGGAATGCCGGCTGCTGTGCTGACGCCGGCACCGGTCAAAACTACAATGTTTTTGTAGGCGCCGCTCGCAAG…
asmbl_23786	no	0.195252	0.953678	no	0.380922	0.997652	yes	-3.25258	1.87751e-05	no	-0.18567	0.994043	yes	3.44783	0.00365761	yes	3.6335	0.00204131	FC3h>FC15min, FC3h>FC1h	NA	NA	GAAAGTACGGTACCGATCATTCCGTCTATTTTTGAGCACTGACCATCATAGTCGACAAGCAAGAGAACTCCACCGGAAAGTCAACGAGTAAGAGAGCACTGAGCCTCATATCTGACGTTTTCCATTGGCAACAACAAGAGCTATACAACAACAACAAACACAAGTCGGCGAGTAAAGAACAAGAACTCCATCGGCAACAGTACATACTGTGACTGGAGCACCACTACCGGTACGGAAGATAGGATCTCGAACTGAGGCTACTAGTACCGGTACGGATACCACCTTTACACAGCACGCTGTCAAGACAACGAAAGAGTGCGCATCCTATAGTCCATGGGCCATCAACCAACCTGTTGGGGGTCGAGCTAGCGTGGTGAAGTATCTACAGACTTTTTCTTT…
asmbl_23787	no	0.0350197	0.994315	no	0.243854	0.997652	yes	-3.10444	3.43541e-05	no	-0.208834	0.992178	yes	3.13946	0.00845263	yes	3.3483	0.00443882	FC3h>FC15min, FC3h>FC1h	NA	NA	CTTGTCATTGCACATAAATTCATTGTTGACAGCCACAGCGCTTGTCATTGCCCAGCCTCTCTTTGCTACTTGTATCACCAATCCGTTTACTCTTCTTCGTCAATTTCTTTCCTTCCTTCTACGCGCACTCTCTGGGGAGCAACCTCATACTGCGACAATGGCGAACAACAAGGAGAATCAGCCTACGCTCGACGCTCAAACTTCCAAGAAGGCCAATGCTCCTACCAAAAGCACTACAGCAGGGACCTTCACTGCCACCGCCGGCTCGAGTGGAATTCCCCGTGCTGAGTTGCTCAATTATTTGAGGGCCTTGATGGATGTGAACCGCCGTCTCAAACTCCAGCTAGAAGACTCGGAGAAGGAACAAAACACCCTTCGTGACCAGCTGACAGAATCTCT…
asmbl_23890	no	2.15737	0.11397	no	0.405706	0.997652	yes	5.40775	1.04013e-08	no	1.75166	0.652462	yes	-3.25039	0.034186	yes	-5.00205	0.000181635	FC15min>FC3h, FC1h>FC3h	NA	NA	TAAGAGACATAAGAGTATTCTTAACATTAGTCTCTTGATTCTTGCCTCCAAATTCGTAACTTCGCTTCAAAAAATCATGATATCTCGACGGTGCCGTAGATCCCGTTCAGTTCCAGACGAACTCTAAGTTGGAACAGTATGGGGCAAATCATCATGGTTGCTTGTAGCGTGATCTAGTAGTGTATCAGCAAAGAGTTTTCTGTGTGTTACAAGTTACACATCCTTTTCTGGAGTCGGCCCTTGGGGAAGATGTCATGGAGGAAACCAGAATGTCCACACCATCAGTGACAATGTTTTAGGGTAACTAGGTTGTTGGCTAATACCGACATGTACCTACACAGCGTACCGGTAGCTACAGTGTCGATAGGATGGCTGTATGGCTGTGCCAATTTCGTTTTG…
asmbl_23891	no	-0.278057	0.916846	no	0.452884	0.997652	yes	2.29382	0.00126117	no	-0.730941	0.910494	yes	-2.57187	0.026218	no	-1.84093	0.174481	FC15min>FC3h	IPR011009,IPR001611,IPR001245,IPR013210,IPR000719	GO:0005515,GO:0032555,GO:0032553,GO:0044260,GO:0006796,GO:0003824,GO:0006793,GO:0032559,GO:0000166,GO:0016301,GO:0030554,GO:0001882,GO:0016773,GO:0017076,GO:0043170,GO:0044237,GO:0016772,GO:0044238,GO:0009987,GO:0005524,GO:0016310,GO:0004672,GO:0004674,GO:0005488,GO:0001883,GO:0008152,GO:0043412,GO:0006468,GO:0044267,GO:0019538,GO:0006464,GO:0016740,GO:0043687	TGTTGACTGGCTGGCAGTCCCTTTCTAGTAGCTAGCTTTTATCCCCGGCCGCACCGCACTTCCATTGCAGCAAGACCCGCATTGACGGTACCACCCGAATAATAGCATCGATCAGATCGGCTCGTAGATGGAAGTGTTTTGCTCCATTGCTCGAGACGATTTGAGGGTCGCTGTAGCAGTCGTGCAATTTCGGGATAAGGGCGACCAAAAAACTTGGTGTGTCATAAAAAGGAAAATCAAGAAATCACAAAAATGAAAGAAGGCGAAGAGGAAAAAGAAGACAAGTCTGGGCCAAACAGACGTCCAACGTTGGATGACCCTGACGAACTGATGAAGATGCTAGCCAAAAGACAACGGGACGAAGAGTTGGGATTGGCAGGAAATACTGAACAAGAGCAA…
asmbl_23892	no	-0.309742	0.89541	no	0.475821	0.997652	yes	2.38165	0.000480361	no	-0.785563	0.879642	yes	-2.69139	0.0140012	no	-1.90583	0.132874	FC15min>FC3h	IPR011009,IPR001611,IPR001245,IPR013210,IPR000719	GO:0005515,GO:0032555,GO:0032553,GO:0044260,GO:0006796,GO:0003824,GO:0006793,GO:0032559,GO:0000166,GO:0016301,GO:0030554,GO:0001882,GO:0016773,GO:0017076,GO:0043170,GO:0044237,GO:0016772,GO:0044238,GO:0009987,GO:0005524,GO:0016310,GO:0004672,GO:0004674,GO:0005488,GO:0001883,GO:0008152,GO:0043412,GO:0006468,GO:0044267,GO:0019538,GO:0006464,GO:0016740,GO:0043687	TGTTGACTGGCTGGCAGTCCCTTTCTAGTAGCTAGCTTTTATCCCCGGCCGCACCGCACTTCCATTGCAGCAAGACCCGCATTGACGGTACCACCCGAATAATAGCATCGATCAGATCGGCTCGTAGATGGAAGTGTTTTGCTCCATTGCTCGAGACGATTTGAGGGTCGCTGTAGCAGTCGTGCAATTTCGGGATAAGGGCGACCAAAAAACTTGGTGTGTCATAAAAAGGAAAATCAAGAAATCACAAAAATGAAAGAAGGCGAAGAGGAAAAAGAAGACAAGTCTGGGCCAAACAGACGTCCAACGTTGGATGACCCTGACGAACTGATGAAGATGCTAGCCAAAAGACAACGGGACGAAGAGTTGGGATTGGCAGGAAATACTGAACAAGAGCAA…
asmbl_23893	no	-0.241808	0.930506	no	0.46239	0.997652	yes	2.34703	0.000873572	no	-0.704198	0.915214	yes	-2.58884	0.0241742	no	-1.88464	0.155853	FC15min>FC3h	IPR011009,IPR001245,IPR013210,IPR020635,IPR000719,IPR002290	GO:0032555,GO:0032553,GO:0044260,GO:0006796,GO:0003824,GO:0006793,GO:0032559,GO:0000166,GO:0016301,GO:0030554,GO:0001882,GO:0016773,GO:0017076,GO:0043170,GO:0044237,GO:0016772,GO:0044238,GO:0009987,GO:0005524,GO:0016310,GO:0004672,GO:0004674,GO:0005488,GO:0001883,GO:0008152,GO:0043412,GO:0006468,GO:0044267,GO:0019538,GO:0006464,GO:0016740,GO:0043687	TGTTGACTGGCTGGCAGTCCCTTTCTAGTAGCTAGCTTTTATCCCCGGCCGCACCGCACTTCCATTGCAGCAAGACCCGCATTGACGGTACCACCCGAATAATAGCATCGATCAGATCGGCTCGTAGATGGAAGTGTTTTGCTCCATTGCTCGAGACGATTTGAGGGTCGCTGTAGCAGTCGTGCAATTTCGGGATAAGGGCGACCAAAAAACTTGGTGTGTCATAAAAAGGAAAATCAAGAAATCACAAAAATGAAAGAAGGCGAAGAGGAAAAAGAAGACAAGTCTGGGCCAAACAGACGTCCAACGTTGGATGACCCTGACGAACTGATGAAGATGCTAGCCAAAAGACAACGGGACGAAGAGTTGGGATTGGCAGGAAATACTGAACAAGAGCAA…
asmbl_23894	no	-0.276941	0.911799	no	0.493216	0.997652	yes	2.43723	0.000317454	no	-0.770157	0.882752	yes	-2.71417	0.0124385	no	-1.94402	0.118769	FC15min>FC3h	IPR011009,IPR001611,IPR001245,IPR013210,IPR000719	GO:0005515,GO:0032555,GO:0032553,GO:0044260,GO:0006796,GO:0003824,GO:0006793,GO:0032559,GO:0000166,GO:0016301,GO:0030554,GO:0001882,GO:0016773,GO:0017076,GO:0043170,GO:0044237,GO:0016772,GO:0044238,GO:0009987,GO:0005524,GO:0016310,GO:0004672,GO:0004674,GO:0005488,GO:0001883,GO:0008152,GO:0043412,GO:0006468,GO:0044267,GO:0019538,GO:0006464,GO:0016740,GO:0043687	TGTTGACTGGCTGGCAGTCCCTTTCTAGTAGCTAGCTTTTATCCCCGGCCGCACCGCACTTCCATTGCAGCAAGACCCGCATTGACGGTACCACCCGAATAATAGCATCGATCAGATCGGCTCGTAGATGGAAGTGTTTTGCTCCATTGCTCGAGACGATTTGAGGGTCGCTGTAGCAGTCGTGCAATTTCGGGATAAGGGCGACCAAAAAACTTGGTGTGTCATAAAAAGGAAAATCAAGAAATCACAAAAATGAAAGAAGGCGAAGAGGAAAAAGAAGACAAGTCTGGGCCAAACAGACGTCCAACGTTGGATGACCCTGACGAACTGATGAAGATGCTAGCCAAAAGACAACGGGACGAAGAGTTGGGATTGGCAGGAAATACTGAACAAGAGCAA…
asmbl_2392	no	0.828931	0.816049	no	-0.252779	0.997652	yes	3.5123	0.00542786	no	1.08171	0.942312	no	-2.68337	0.280016	no	-3.76508	0.106263		NA	NA	AAACGTCAAAGCCTACTGGTGAGGAGACAAGTGTCGTGCCAACGGTGGCTCAAGGTGCCTCCAATGCCGGCAAAGTAAACGACCCGGACGACCCCTGGGAACTCCCTCCATTGAACCATGCTGCGGAGTCGTTGGGAGAGCCCGAGTCGTTAGGACAGCCCGAGTCATGCGTTCCAGACGATAAGGTCAACAGTGAACAAAGGATCCAAAAGATTCGAGAAATGCAGCGTGCGAAGATCTTGCTGCTAGATGACATCCACTTTATCTGGCAACCAGATCAGGAACCACCAGCCGACGCACCCCAAGAATGGAAGGATTCATTCTACGACTTGAGGGAATACGTTAGATCACGCGGCGACACTGCAGTTTCAGATTCTGTCGAACTGGGGTCATGGGCGC…
asmbl_23954	no	0.835104	0.378724	no	-0.125512	0.997652	no	-1.22584	0.0274414	no	0.960616	0.707942	yes	2.06094	0.0164062	no	1.10033	0.344813	FC3h>FC15min	NA	NA	GCTACATACCCGTCCATAAATTGATATCTTTTGTTGTTGTTGTTGTTGTTGTGATATCGTGTCACATCACACAGAAGATATAGAAAGGCAAACCCCTCAAGCCCAGTTGTTGTAGAGAAGAGAGCTGTAGAGAGTTGTTTGTAGAACCGAGAAAGAGAACTTAGCTTAGATTCTTTGTTGTTGTTGATTTTCTGTTTTGTTCTGTGATCGATCAATTGGGTCACTCATTCATCGACGATGACGGACATGAAGAAGAAGAAGGAAGAGATGGGCCGCAAGGTCCCACAAGAAGATGATGACGAGAACAAGACGACCATGGCATCTGGTTGGACGCAAGTCAAGGCGCTGATGGAGAAGAACGCGCTGACCAAGGTCCGCACGCCCGGAGCCACCATGGCC…
asmbl_23962	no	0.0360316	0.990429	no	0.261529	0.997652	yes	-1.32966	0.00446716	no	-0.225497	0.978085	no	1.36569	0.101559	yes	1.59119	0.0452007	FC3h>FC1h	IPR017871,IPR003593,IPR003439	NA	TTGCTCATCTTGGGGGTCCGTCCTTGGGCTCACACCACGTCGTGGGTATTGACATCCATGCTCAGCTTTGCATTCATCACCTTTCTCATGTCCATTGTCTTGAAAGAAATCCTCCAGCACACACCCTTTACTCTTATTTGGTTCTGGATGGGACTCTTTGGCATGTCCGCCATGGCGTTTTGCTTCTTTTTGGCATCCTTCTTTAGCAAGGCCAAATTGGCTGCCGTTGTTGGACCCATGGCGCTCTTTGCCAGTCTCTTGCCACGATTTGTCTTTTTCGGTACCAACCGTTACGAAGCCATTGGTGCCAAGTACTTTGCCAGTCTTCTTCCCGGAACCGCCTTGGCTTTTGGAGCCGATATTGTGGGTGACTACGAATATGGAGAGCAAAATGTGGGC…
asmbl_24006	no	-0.414368	0.808364	no	0.455357	0.997652	yes	2.11863	0.000330059	no	-0.869725	0.802527	yes	-2.533	0.00712247	no	-1.66327	0.135922	FC15min>FC3h	IPR011009,IPR001611,IPR013210,IPR000719,IPR003591,IPR020474	GO:0005515,GO:0032555,GO:0032553,GO:0044260,GO:0006796,GO:0003824,GO:0006793,GO:0032559,GO:0000166,GO:0001882,GO:0030554,GO:0016301,GO:0016773,GO:0017076,GO:0044237,GO:0043170,GO:0016772,GO:0044238,GO:0009987,GO:0005524,GO:0016310,GO:0004672,GO:0005488,GO:0004674,GO:0001883,GO:0008152,GO:0043412,GO:0006468,GO:0044267,GO:0016740,GO:0006464,GO:0019538,GO:0043687	CAAGGCGAAAGAATTGAAAGACAATGATCAAAAGCCGCTCAATTACATAAGACTGCATAGTAGAGAAAGGAAAGATTTTGATAAGTCGGCCTTGACGCACATTCGCAAACCTAGCTACGGTAGGAATCCCTTTTGCGAACGGAACAAGCGCAGCCCACCACAACGATGATGCTTGCGCCGTAATCGATTGTGTTATCAAAAGCAAGTAGAGAGCGTATCTTGCTCTTCGTGTTCGCACAGGACGCTGCGAGATACCGGTAGGATCTCGCACGAGCTTCAGAGTCTTGACCGACCGGTAGCATGGCAGGGGGTGACTCAGACGTCCATCCAACCACATGAGAAACTTCTAATGCTAAATTTCTGACCGCTACTAGCTAGTCTGCCTACTTGCGTCCAAAC…
[truncated: 2,818 more rows]
